# Supplementary material for: Crystal structure of azimsulfuron
Source: Acta Crystallogr E Crystallogr Commun. 2015 Jun 13;71(Pt 7):o470–1. doi: 10.1107/S2056989015010968 (PMC4518981; doi:10.1107/S2056989015010968)
Supplement: Supplementary file 1 [file e-71-0o470-sup1.cif]

##############################################################################
#                                                                            #
# This CIF contains the data in a paper accepted for publication in          #
# Acta Crystallographica Section E. It conforms to the requirements of       #
# Notes for Authors for Acta Crystallographica Section E, and has been       #
# peer reviewed under the auspices of the IUCr Commission on Journals.       #
#                                                                            #
# Full details of the Crystallographic Information File format               #
# are given in the paper "The Crystallographic Information File (CIF):       #
# a New Standard Archive File for Crystallography" by S. R. Hall, F. H.      #
# Allen and I. D. Brown [Acta Cryst. (1991), A47, 655-685].                  #
#                                                                            #
# The current version of the core CIF dictionary is obtainable from          #
# ftp://ftp.iucr.org/pub/cif_core.dic.                                       #
#                                                                            #
# Software is freely available for graphical display of the structure(s)     #
# in this CIF. For information consult the CIF software page                 #
# http://www.iucr.org/resources/cif/software.                                #
#                                                                            #
# This file may be used for bona fide research purposes within the           #
# scientific community so long as proper attribution is given to the journal # 
# article from which it was obtained.                                        #
#                                                                            #
##############################################################################
data_global
_audit_creation_method     'form.cif (version 2.0)'
_journal_data_validation_number     ?
_journal_date_recd_electronic     2015-06-03
_journal_date_accepted     2015-06-06
_journal_name_full     'Acta Crystallographica, Section E'
_journal_year     2015
_journal_volume     71
_journal_issue      7
_journal_page_first     o470
_journal_page_last     o471
_journal_paper_category     HO
_journal_paper_doi     10.1107/S2056989015010968
_journal_coeditor_code     HG5444
loop_
    _publ_contact_author_name
    _publ_contact_author_address
    _publ_contact_author_email
    'Kim, Tae Ho'
;
Department of Chemistry and Research Institute of Natural Sciences,
Gyeongsang National University, Jinju 660-701, Republic of Korea
;
;
thkim@gnu.ac.kr
;
    'Kim, Jineun'
;
Department of Chemistry and Research Institute of Natural Sciences,
Gyeongsang National University, Jinju 660-701, Republic of Korea
;
;
jekim@gnu.ac.kr
;
_publ_contact_author_fax     '+82-55-772-2789'
_publ_contact_author_phone     '+82-55-772-2789'
_publ_section_title
;
Crystal structure of azimsulfuron
;
loop_
    _publ_author_name
    _publ_author_address
    'Jeon, Youngeun'
;
Department of Chemistry and Research Institute of Natural Sciences,
Gyeongsang National University, Jinju 660-701, Republic of Korea
;
    'Kim, Jineun'
;
Department of Chemistry and Research Institute of Natural Sciences,
Gyeongsang National University, Jinju 660-701, Republic of Korea
;
    'Kwon, Eunjin'
;
Department of Chemistry and Research Institute of Natural Sciences,
Gyeongsang National University, Jinju 660-701, Republic of Korea
;
    'Kim, Tae Ho'
;
Department of Chemistry and Research Institute of Natural Sciences,
Gyeongsang National University, Jinju 660-701, Republic of Korea
;
_publ_section_synopsis     .
data_I
_audit_creation_method     SHELXL-2013
_database_code_depnum_ccdc_archive     'CCDC 1405357'
_chemical_name_systematic
;\
1-(4,6-Dimethoxypyrimidin-2-yl)-3-[1-methyl-4-(2-methyl-2<i>H</i>-tetrazol-5-\
yl)pyrazol-5-ylsulfonyl]urea
;
_chemical_name_common     azimsulfuron
_chemical_formula_moiety     'C13 H16 N10 O5 S'
_chemical_formula_sum     'C13 H16 N10 O5 S'
_chemical_formula_iupac     'C13 H16 N10 O5 S'
_chemical_formula_weight     424.42
_chemical_melting_point     ?
_shelx_space_group_comment
;
The symmetry employed for this shelxl refinement is uniquely defined
by the following loop, which should always be used as a source of
symmetry information in preference to the above space-group names.
They are only intended as comments.
;
_space_group_crystal_system     triclinic
_space_group_name_H-M_alt     'P -1'
_space_group_name_Hall     '-P 1'
loop_
    _space_group_symop_operation_xyz
    'x, y, z'
    '-x, -y, -z'
_cell_length_a     8.5884(7)
_cell_length_b     9.9165(7)
_cell_length_c     12.2788(13)
_cell_angle_alpha     73.190(5)
_cell_angle_beta     75.819(4)
_cell_angle_gamma     66.374(3)
_cell_volume     907.16(14)
_cell_formula_units_Z     2
_cell_measurement_reflns_used     4687
_cell_measurement_theta_min     2.30
_cell_measurement_theta_max     26.89
_cell_measurement_temperature     173(2)
_exptl_crystal_description     block
_exptl_crystal_colour     colourless
_exptl_crystal_size_max     0.420
_exptl_crystal_size_mid     0.100
_exptl_crystal_size_min     0.090
_exptl_crystal_density_diffrn     1.554
_exptl_crystal_density_meas     ?
_exptl_crystal_density_method     ?
_exptl_crystal_F_000     440
_exptl_absorpt_coefficient_mu     0.231
_exptl_absorpt_correction_type     multi-scan
_exptl_absorpt_process_details
;
(SADABS; Bruker, 2013)
;
_shelx_estimated_absorpt_T_min     0.909
_shelx_estimated_absorpt_T_max     0.979
_exptl_absorpt_correction_T_min     0.909
_exptl_absorpt_correction_T_max     0.979
_exptl_special_details     ?
_diffrn_ambient_temperature     173(2)
_diffrn_radiation_type     MoK\a
_diffrn_radiation_wavelength     0.71073
_diffrn_measurement_device_type     'Bruker APEXII CCD'
_diffrn_measurement_method     '\f and \w scans'
_diffrn_detector_area_resol_mean     ?
_diffrn_reflns_number     16122
_diffrn_reflns_av_R_equivalents     0.0360
_diffrn_reflns_theta_min     1.752
_diffrn_reflns_theta_max     27.478
_diffrn_reflns_theta_full     25.242
_diffrn_measured_fraction_theta_max     0.993
_diffrn_measured_fraction_theta_full     0.999
_diffrn_reflns_limit_h_min     -11
_diffrn_reflns_limit_h_max     11
_diffrn_reflns_limit_k_min     -12
_diffrn_reflns_limit_k_max     12
_diffrn_reflns_limit_l_min     -15
_diffrn_reflns_limit_l_max     15
_refine_special_details     ?
_reflns_number_total     4123
_reflns_number_gt     3357
_reflns_threshold_expression     I>2\s(I)
_refine_ls_structure_factor_coef     Fsqd
_refine_ls_matrix_type     full
_refine_ls_R_factor_all     0.0568
_refine_ls_R_factor_gt     0.0453
_refine_ls_wR_factor_gt     0.1106
_refine_ls_wR_factor_ref     0.1182
_refine_ls_goodness_of_fit_ref     1.038
_refine_ls_restrained_S_all     1.038
_refine_ls_number_reflns     4123
_refine_ls_number_parameters     266
_refine_ls_number_restraints     0
_refine_ls_hydrogen_treatment     constr
_refine_ls_weighting_scheme     calc
_refine_ls_weighting_details
              'w=1/[\s^2^(Fo^2^)+(0.0543P)^2^+0.5222P] where P=(Fo^2^+2Fc^2^)/3'
_atom_sites_solution_hydrogens     geom
_atom_sites_solution_primary     ?
_atom_sites_solution_secondary     ?
_refine_ls_shift/su_max     0.000
_refine_ls_shift/su_mean     0.000
_refine_diff_density_max     0.556
_refine_diff_density_min     -0.492
_refine_ls_extinction_method     none
_refine_ls_extinction_coef     .
loop_
    _atom_type_symbol
    _atom_type_description
    _atom_type_scat_dispersion_real
    _atom_type_scat_dispersion_imag
    _atom_type_scat_source
    'C' 'C' 0.0033 0.0016
                         'International Tables Vol C Tables 4.2.6.8 and 6.1.1.4'
    'H' 'H' 0.0000 0.0000
                         'International Tables Vol C Tables 4.2.6.8 and 6.1.1.4'
    'N' 'N' 0.0061 0.0033
                         'International Tables Vol C Tables 4.2.6.8 and 6.1.1.4'
    'O' 'O' 0.0106 0.0060
                         'International Tables Vol C Tables 4.2.6.8 and 6.1.1.4'
    'S' 'S' 0.1246 0.1234
                         'International Tables Vol C Tables 4.2.6.8 and 6.1.1.4'
_computing_data_collection
;
APEX2 (Bruker, 2013)
;
_computing_cell_refinement
;
SAINT (Bruker, 2013)
;
_computing_data_reduction
;
SAINT (Bruker, 2013)
;
_computing_structure_solution
;
SHELXS97 (Sheldrick, 2008)
;
_computing_structure_refinement
;
SHELXL2013 (Sheldrick, 2015)
;
_computing_molecular_graphics
;
SHELXTL (Sheldrick, 2008)
;
_computing_publication_material
;
SHELXTL (Sheldrick, 2008)
;
loop_
    _atom_site_type_symbol
    _atom_site_label
    _atom_site_fract_x
    _atom_site_fract_y
    _atom_site_fract_z
    _atom_site_U_iso_or_equiv
    _atom_site_adp_type
    _atom_site_calc_flag
    _atom_site_occupancy
    _atom_site_disorder_assembly
    _atom_site_disorder_group
    S S1 0.74797(6) 0.79478(5) 0.73248(4) 0.02370(14) Uani d 1 . .
    O O1 1.10371(18) -0.02315(15) 1.11503(12) 0.0280(3) Uani d 1 . .
    O O2 1.32890(18) 0.30498(17) 0.81805(13) 0.0356(4) Uani d 1 . .
    O O3 0.53148(17) 0.65412(16) 0.91451(13) 0.0326(4) Uani d 1 . .
    O O4 0.6527(2) 0.91670(16) 0.78851(14) 0.0379(4) Uani d 1 . .
    O O5 0.90400(19) 0.79382(17) 0.65785(14) 0.0361(4) Uani d 1 . .
    N N1 0.9372(2) 0.21202(18) 1.04786(14) 0.0236(4) Uani d 1 . .
    N N2 1.0436(2) 0.38255(18) 0.89699(14) 0.0238(4) Uani d 1 . .
    N N3 0.7525(2) 0.44579(18) 0.97760(14) 0.0254(4) Uani d 1 . .
    H H3N 0.6779 0.4182 1.0336 0.031 Uiso calc 1 . .
    N N4 0.8032(2) 0.63736(17) 0.82771(13) 0.0214(3) Uani d 1 . .
    H H4N 0.9133 0.5838 0.8284 0.026 Uiso calc 1 . .
    N N5 0.4566(2) 0.88624(18) 0.63630(16) 0.0303(4) Uani d 1 . .
    N N6 0.3789(2) 0.8477(2) 0.57414(18) 0.0394(5) Uani d 1 . .
    N N7 0.7377(2) 0.40229(17) 0.58472(14) 0.0247(4) Uani d 1 . .
    N N8 0.8855(2) 0.28937(17) 0.59920(14) 0.0243(4) Uani d 1 . .
    N N9 0.9977(2) 0.32420(18) 0.63093(16) 0.0298(4) Uani d 1 . .
    N N10 0.9232(2) 0.46781(18) 0.63767(15) 0.0280(4) Uani d 1 . .
    C C1 1.2673(3) -0.1457(2) 1.11176(19) 0.0308(5) Uani d 1 . .
    H H1A 1.3074 -0.1629 1.0333 0.046 Uiso calc 1 . .
    H H1B 1.2544 -0.2373 1.1643 0.046 Uiso calc 1 . .
    H H1C 1.3512 -0.1201 1.1355 0.046 Uiso calc 1 . .
    C C2 1.0957(2) 0.1075(2) 1.04081(16) 0.0228(4) Uani d 1 . .
    C C3 1.2338(2) 0.1330(2) 0.96351(17) 0.0262(4) Uani d 1 . .
    H H3 1.3452 0.0575 0.9589 0.031 Uiso calc 1 . .
    C C4 1.1988(2) 0.2757(2) 0.89353(17) 0.0244(4) Uani d 1 . .
    C C5 0.9207(2) 0.3420(2) 0.97398(16) 0.0215(4) Uani d 1 . .
    C C6 1.2928(3) 0.4514(3) 0.7412(2) 0.0393(6) Uani d 1 . .
    H H6A 1.2067 0.4667 0.6948 0.059 Uiso calc 1 . .
    H H6B 1.3985 0.4573 0.6904 0.059 Uiso calc 1 . .
    H H6C 1.2486 0.5297 0.7861 0.059 Uiso calc 1 . .
    C C7 0.6855(2) 0.5842(2) 0.90723(16) 0.0231(4) Uani d 1 . .
    C C8 0.6097(2) 0.7766(2) 0.65845(16) 0.0215(4) Uani d 1 . .
    C C9 0.4833(3) 0.7125(2) 0.5569(2) 0.0316(5) Uani d 1 . .
    H H9 0.4601 0.6571 0.5153 0.038 Uiso calc 1 . .
    C C10 0.6314(2) 0.6612(2) 0.60716(16) 0.0212(4) Uani d 1 . .
    C C11 0.3620(3) 1.0278(3) 0.6757(3) 0.0496(7) Uani d 1 . .
    H H11A 0.2815 1.0973 0.6224 0.074 Uiso calc 1 . .
    H H11B 0.4431 1.0732 0.6783 0.074 Uiso calc 1 . .
    H H11C 0.2981 1.0074 0.7527 0.074 Uiso calc 1 . .
    C C12 0.7652(2) 0.5127(2) 0.60905(16) 0.0204(4) Uani d 1 . .
    C C13 0.9157(3) 0.1370(2) 0.5897(2) 0.0326(5) Uani d 1 . .
    H H13A 1.0396 0.0807 0.5778 0.049 Uiso calc 1 . .
    H H13B 0.8653 0.1424 0.5244 0.049 Uiso calc 1 . .
    H H13C 0.8625 0.0857 0.6606 0.049 Uiso calc 1 . .
loop_
    _atom_site_aniso_label
    _atom_site_aniso_U_11
    _atom_site_aniso_U_22
    _atom_site_aniso_U_33
    _atom_site_aniso_U_12
    _atom_site_aniso_U_13
    _atom_site_aniso_U_23
    S1 0.0261(3) 0.0177(2) 0.0299(3) -0.00848(19) -0.0094(2) -0.00349(18)
    O1 0.0263(7) 0.0221(7) 0.0311(8) -0.0045(6) -0.0073(6) -0.0024(6)
    O2 0.0173(7) 0.0365(8) 0.0414(9) -0.0065(6) -0.0006(6) 0.0009(7)
    O3 0.0177(7) 0.0287(7) 0.0380(8) -0.0007(6) 0.0005(6) -0.0025(6)
    O4 0.0478(10) 0.0220(7) 0.0494(9) -0.0038(7) -0.0234(8) -0.0146(7)
    O5 0.0301(8) 0.0364(8) 0.0425(9) -0.0205(7) -0.0075(7) 0.0047(7)
    N1 0.0213(8) 0.0249(8) 0.0240(8) -0.0068(7) -0.0050(7) -0.0050(6)
    N2 0.0176(8) 0.0255(8) 0.0253(8) -0.0046(7) -0.0039(7) -0.0049(7)
    N3 0.0174(8) 0.0254(8) 0.0260(8) -0.0041(7) 0.0002(7) -0.0024(7)
    N4 0.0162(7) 0.0200(7) 0.0251(8) -0.0028(6) -0.0050(6) -0.0042(6)
    N5 0.0265(9) 0.0225(8) 0.0423(10) 0.0018(7) -0.0164(8) -0.0132(7)
    N6 0.0336(10) 0.0331(10) 0.0538(12) 0.0015(8) -0.0243(9) -0.0174(9)
    N7 0.0234(8) 0.0194(7) 0.0312(9) -0.0041(7) -0.0068(7) -0.0078(7)
    N8 0.0260(8) 0.0182(7) 0.0293(9) -0.0047(7) -0.0063(7) -0.0087(6)
    N9 0.0252(9) 0.0236(8) 0.0411(10) -0.0021(7) -0.0102(8) -0.0131(7)
    N10 0.0233(8) 0.0212(8) 0.0409(10) -0.0024(7) -0.0103(8) -0.0121(7)
    C1 0.0283(11) 0.0193(9) 0.0403(12) -0.0001(8) -0.0127(9) -0.0055(8)
    C2 0.0234(10) 0.0227(9) 0.0236(9) -0.0058(8) -0.0094(8) -0.0056(7)
    C3 0.0180(9) 0.0271(10) 0.0298(10) -0.0027(8) -0.0066(8) -0.0060(8)
    C4 0.0165(9) 0.0297(10) 0.0262(10) -0.0071(8) -0.0042(8) -0.0056(8)
    C5 0.0173(9) 0.0246(9) 0.0228(9) -0.0049(8) -0.0044(7) -0.0076(7)
    C6 0.0283(11) 0.0411(13) 0.0386(13) -0.0145(10) 0.0007(10) 0.0043(10)
    C7 0.0200(9) 0.0242(9) 0.0230(9) -0.0051(8) -0.0010(8) -0.0075(7)
    C8 0.0213(9) 0.0172(8) 0.0249(9) -0.0028(7) -0.0079(8) -0.0050(7)
    C9 0.0297(11) 0.0264(10) 0.0419(12) -0.0028(9) -0.0170(10) -0.0124(9)
    C10 0.0209(9) 0.0187(9) 0.0237(9) -0.0057(7) -0.0056(8) -0.0040(7)
    C11 0.0405(14) 0.0317(12) 0.0737(18) 0.0128(11) -0.0255(13) -0.0302(12)
    C12 0.0206(9) 0.0198(8) 0.0219(9) -0.0056(7) -0.0053(7) -0.0066(7)
    C13 0.0393(12) 0.0181(9) 0.0415(12) -0.0063(9) -0.0074(10) -0.0125(8)
_geom_special_details
;
All e.s.d.'s (except the e.s.d. in the dihedral angle between two l.s. planes)
are estimated using the full covariance matrix. The cell e.s.d.'s are taken
into account individually in the estimation of e.s.d.'s in distances, angles
and torsion angles; correlations between e.s.d.'s in cell parameters are only
used when they are defined by crystal symmetry. An approximate (isotropic)
treatment of cell e.s.d.'s is used for estimating e.s.d.'s involving l.s.
planes.
;
loop_
    _geom_bond_atom_site_label_1
    _geom_bond_atom_site_label_2
    _geom_bond_site_symmetry_2
    _geom_bond_distance
    _geom_bond_publ_flag
    S1 O4 . 1.4201(15) ?
    S1 O5 . 1.4243(16) ?
    S1 N4 . 1.6284(16) ?
    S1 C8 . 1.751(2) ?
    O1 C2 . 1.338(2) ?
    O1 C1 . 1.444(2) ?
    O2 C4 . 1.337(2) ?
    O2 C6 . 1.444(3) ?
    O3 C7 . 1.217(2) ?
    N1 C5 . 1.321(2) ?
    N1 C2 . 1.341(2) ?
    N2 C4 . 1.330(2) ?
    N2 C5 . 1.342(2) ?
    N3 C7 . 1.373(2) ?
    N3 C5 . 1.397(2) ?
    N3 H3N . 0.8800 ?
    N4 C7 . 1.378(2) ?
    N4 H4N . 0.8800 ?
    N5 N6 . 1.340(3) ?
    N5 C8 . 1.358(2) ?
    N5 C11 . 1.466(3) ?
    N6 C9 . 1.325(3) ?
    N7 N8 . 1.324(2) ?
    N7 C12 . 1.332(2) ?
    N8 N9 . 1.314(2) ?
    N8 C13 . 1.462(2) ?
    N9 N10 . 1.325(2) ?
    N10 C12 . 1.350(2) ?
    C1 H1A . 0.9800 ?
    C1 H1B . 0.9800 ?
    C1 H1C . 0.9800 ?
    C2 C3 . 1.387(3) ?
    C3 C4 . 1.383(3) ?
    C3 H3 . 0.9500 ?
    C6 H6A . 0.9800 ?
    C6 H6B . 0.9800 ?
    C6 H6C . 0.9800 ?
    C8 C10 . 1.389(3) ?
    C9 C10 . 1.393(3) ?
    C9 H9 . 0.9500 ?
    C10 C12 . 1.459(2) ?
    C11 H11A . 0.9800 ?
    C11 H11B . 0.9800 ?
    C11 H11C . 0.9800 ?
    C13 H13A . 0.9800 ?
    C13 H13B . 0.9800 ?
    C13 H13C . 0.9800 ?
loop_
    _geom_angle_atom_site_label_1
    _geom_angle_atom_site_label_2
    _geom_angle_atom_site_label_3
    _geom_angle_site_symmetry_1
    _geom_angle_site_symmetry_3
    _geom_angle
    _geom_angle_publ_flag
    O4 S1 O5 . . 119.58(10) ?
    O4 S1 N4 . . 109.86(9) ?
    O5 S1 N4 . . 104.30(9) ?
    O4 S1 C8 . . 107.79(9) ?
    O5 S1 C8 . . 109.46(10) ?
    N4 S1 C8 . . 104.90(9) ?
    C2 O1 C1 . . 117.09(16) ?
    C4 O2 C6 . . 118.04(16) ?
    C5 N1 C2 . . 114.99(17) ?
    C4 N2 C5 . . 114.96(16) ?
    C7 N3 C5 . . 129.98(17) ?
    C7 N3 H3N . . 115.0 ?
    C5 N3 H3N . . 115.0 ?
    C7 N4 S1 . . 123.00(13) ?
    C7 N4 H4N . . 118.5 ?
    S1 N4 H4N . . 118.5 ?
    N6 N5 C8 . . 111.29(16) ?
    N6 N5 C11 . . 117.40(17) ?
    C8 N5 C11 . . 131.12(18) ?
    C9 N6 N5 . . 105.78(17) ?
    N8 N7 C12 . . 101.76(15) ?
    N9 N8 N7 . . 113.84(15) ?
    N9 N8 C13 . . 123.11(16) ?
    N7 N8 C13 . . 122.87(17) ?
    N8 N9 N10 . . 106.55(15) ?
    N9 N10 C12 . . 105.48(16) ?
    O1 C1 H1A . . 109.5 ?
    O1 C1 H1B . . 109.5 ?
    H1A C1 H1B . . 109.5 ?
    O1 C1 H1C . . 109.5 ?
    H1A C1 H1C . . 109.5 ?
    H1B C1 H1C . . 109.5 ?
    O1 C2 N1 . . 112.43(17) ?
    O1 C2 C3 . . 124.43(17) ?
    N1 C2 C3 . . 123.14(18) ?
    C4 C3 C2 . . 115.60(17) ?
    C4 C3 H3 . . 122.2 ?
    C2 C3 H3 . . 122.2 ?
    N2 C4 O2 . . 119.19(17) ?
    N2 C4 C3 . . 123.37(18) ?
    O2 C4 C3 . . 117.43(17) ?
    N1 C5 N2 . . 127.89(17) ?
    N1 C5 N3 . . 114.04(17) ?
    N2 C5 N3 . . 118.05(16) ?
    O2 C6 H6A . . 109.5 ?
    O2 C6 H6B . . 109.5 ?
    H6A C6 H6B . . 109.5 ?
    O2 C6 H6C . . 109.5 ?
    H6A C6 H6C . . 109.5 ?
    H6B C6 H6C . . 109.5 ?
    O3 C7 N3 . . 121.66(18) ?
    O3 C7 N4 . . 122.49(17) ?
    N3 C7 N4 . . 115.85(16) ?
    N5 C8 C10 . . 107.00(17) ?
    N5 C8 S1 . . 122.90(14) ?
    C10 C8 S1 . . 130.02(14) ?
    N6 C9 C10 . . 111.85(19) ?
    N6 C9 H9 . . 124.1 ?
    C10 C9 H9 . . 124.1 ?
    C8 C10 C9 . . 104.07(16) ?
    C8 C10 C12 . . 131.15(18) ?
    C9 C10 C12 . . 124.59(18) ?
    N5 C11 H11A . . 109.5 ?
    N5 C11 H11B . . 109.5 ?
    H11A C11 H11B . . 109.5 ?
    N5 C11 H11C . . 109.5 ?
    H11A C11 H11C . . 109.5 ?
    H11B C11 H11C . . 109.5 ?
    N7 C12 N10 . . 112.36(16) ?
    N7 C12 C10 . . 121.13(17) ?
    N10 C12 C10 . . 126.48(17) ?
    N8 C13 H13A . . 109.5 ?
    N8 C13 H13B . . 109.5 ?
    H13A C13 H13B . . 109.5 ?
    N8 C13 H13C . . 109.5 ?
    H13A C13 H13C . . 109.5 ?
    H13B C13 H13C . . 109.5 ?
loop_
    _geom_torsion_atom_site_label_1
    _geom_torsion_atom_site_label_2
    _geom_torsion_atom_site_label_3
    _geom_torsion_atom_site_label_4
    _geom_torsion_site_symmetry_1
    _geom_torsion_site_symmetry_2
    _geom_torsion_site_symmetry_3
    _geom_torsion_site_symmetry_4
    _geom_torsion
    _geom_torsion_publ_flag
    O4 S1 N4 C7 . . . . 59.80(18) ?
    O5 S1 N4 C7 . . . . -170.87(15) ?
    C8 S1 N4 C7 . . . . -55.81(17) ?
    C8 N5 N6 C9 . . . . 0.1(3) ?
    C11 N5 N6 C9 . . . . -175.4(2) ?
    C12 N7 N8 N9 . . . . 0.4(2) ?
    C12 N7 N8 C13 . . . . 175.78(18) ?
    N7 N8 N9 N10 . . . . -0.4(2) ?
    C13 N8 N9 N10 . . . . -175.73(18) ?
    N8 N9 N10 C12 . . . . 0.2(2) ?
    C1 O1 C2 N1 . . . . 177.72(17) ?
    C1 O1 C2 C3 . . . . -1.3(3) ?
    C5 N1 C2 O1 . . . . -178.07(16) ?
    C5 N1 C2 C3 . . . . 1.0(3) ?
    O1 C2 C3 C4 . . . . 179.64(18) ?
    N1 C2 C3 C4 . . . . 0.7(3) ?
    C5 N2 C4 O2 . . . . 178.90(17) ?
    C5 N2 C4 C3 . . . . -0.2(3) ?
    C6 O2 C4 N2 . . . . -1.7(3) ?
    C6 O2 C4 C3 . . . . 177.50(19) ?
    C2 C3 C4 N2 . . . . -1.1(3) ?
    C2 C3 C4 O2 . . . . 179.76(18) ?
    C2 N1 C5 N2 . . . . -2.7(3) ?
    C2 N1 C5 N3 . . . . 175.99(17) ?
    C4 N2 C5 N1 . . . . 2.3(3) ?
    C4 N2 C5 N3 . . . . -176.29(17) ?
    C7 N3 C5 N1 . . . . -173.08(19) ?
    C7 N3 C5 N2 . . . . 5.7(3) ?
    C5 N3 C7 O3 . . . . 171.9(2) ?
    C5 N3 C7 N4 . . . . -7.5(3) ?
    S1 N4 C7 O3 . . . . -2.7(3) ?
    S1 N4 C7 N3 . . . . 176.66(13) ?
    N6 N5 C8 C10 . . . . 0.1(2) ?
    C11 N5 C8 C10 . . . . 174.9(2) ?
    N6 N5 C8 S1 . . . . 177.18(16) ?
    C11 N5 C8 S1 . . . . -8.1(3) ?
    O4 S1 C8 N5 . . . . 15.8(2) ?
    O5 S1 C8 N5 . . . . -115.78(18) ?
    N4 S1 C8 N5 . . . . 132.80(17) ?
    O4 S1 C8 C10 . . . . -167.94(18) ?
    O5 S1 C8 C10 . . . . 60.5(2) ?
    N4 S1 C8 C10 . . . . -50.9(2) ?
    N5 N6 C9 C10 . . . . -0.4(3) ?
    N5 C8 C10 C9 . . . . -0.3(2) ?
    S1 C8 C10 C9 . . . . -177.09(17) ?
    N5 C8 C10 C12 . . . . -175.5(2) ?
    S1 C8 C10 C12 . . . . 7.8(3) ?
    N6 C9 C10 C8 . . . . 0.4(3) ?
    N6 C9 C10 C12 . . . . 176.0(2) ?
    N8 N7 C12 N10 . . . . -0.3(2) ?
    N8 N7 C12 C10 . . . . -178.32(17) ?
    N9 N10 C12 N7 . . . . 0.1(2) ?
    N9 N10 C12 C10 . . . . 177.97(18) ?
    C8 C10 C12 N7 . . . . 159.2(2) ?
    C9 C10 C12 N7 . . . . -15.0(3) ?
    C8 C10 C12 N10 . . . . -18.5(3) ?
    C9 C10 C12 N10 . . . . 167.3(2) ?
loop_
    _geom_hbond_atom_site_label_D
    _geom_hbond_atom_site_label_H
    _geom_hbond_atom_site_label_A
    _geom_hbond_site_symmetry_A
    _geom_hbond_distance_DH
    _geom_hbond_distance_HA
    _geom_hbond_distance_DA
    _geom_hbond_angle_DHA
    N3 H3N O3 2_667 0.88 2.09 2.877(2) 148.8
    C1 H1A O3 1_645 0.98 2.55 3.381(3) 143.1
    C1 H1C O4 2_767 0.98 2.44 3.225(3) 136.7
    C11 H11A N9 1_465 0.98 2.57 3.357(3) 136.8
    C13 H13B N6 2_666 0.98 2.62 3.533(3) 154.5
_shelx_hkl_file
;
   1  -1   1    1.67    0.12
   1  -1   1    1.53    0.07
   1  -1   1    1.62    0.11
   1  -1   1    1.64    0.07
   1  -1   1    1.96    0.13
   1  -1   1    1.69    0.25
  -1   1  -1    1.69    0.09
  -1   1  -1    1.71    0.24
  -1   1  -1    1.97    0.14
   2  -2   2    2.74    0.10
   2  -2   2    3.02    0.11
   2  -2   2    2.80    0.22
   2  -2   2    3.08    0.18
   2  -2   2    2.97    0.11
   2  -2   2    3.20    0.29
   2  -2   2    2.83    0.21
   2  -2   2    3.17    0.47
  -2   2  -2    3.01    0.43
  -2   2  -2    3.09    0.17
   3  -3   3    1.91    0.46
   3  -3   3    1.64    0.25
   3  -3   3    1.62    0.18
   3  -3   3    1.31    0.21
   3  -3   3    1.33    0.23
  -3   3  -3    1.58    0.17
  -3   3  -3    0.85    0.29
   4  -4   4   12.63    0.70
   4  -4   4   11.74    0.71
   4  -4   4   13.38    0.58
   4  -4   4   13.28    0.74
   4  -4   4    9.47    1.10
  -4   4  -4   15.98    1.07
   5  -5   5    0.32    0.20
   5  -5   5   -0.03    0.14
   6  -6   5    1.50    0.39
   5  -5   4    3.21    0.47
   5  -5   4    3.78    0.51
   5  -5   4    3.37    0.46
  -4   4  -3   10.43    1.02
  -4   4  -3   11.92    0.54
   4  -4   3   12.42    0.70
   4  -4   3   12.39    0.70
   4  -4   3   13.03    0.70
   4  -4   3   12.34    1.19
   4  -4   3   12.80    0.58
  -3   3  -2    3.18    0.48
  -3   3  -2    2.45    0.17
   3  -3   2    1.83    0.25
   3  -3   2    1.99    0.47
   3  -3   2    1.61    0.23
   3  -3   2    1.62    0.23
   3  -3   2    1.77    0.20
  -2   2  -1    0.32    0.16
  -2   2  -1    0.29    0.06
  -2   2  -1    0.21    0.13
   2  -2   1    0.16    0.05
   2  -2   1    0.38    0.10
   2  -2   1    0.17    0.13
   2  -2   1    0.33    0.08
   2  -2   1    0.21    0.07
  -1   1   0   56.20    1.59
  -1   1   0   55.66    1.65
  -1   1   0   56.53    2.52
   1  -1   0   54.65    1.66
   1  -1   0   55.54    2.52
   1  -1   0   55.71    1.57
   1  -1   0   55.42    1.81
   1  -1   0   57.71    1.55
   1  -1   0   57.16    1.64
   1  -1   0   56.13    1.49
   0   0   1    8.88    0.30
   0   0   1    8.94    0.27
   0   0   1    8.70    0.30
   0   0   1    9.04    0.25
   0   0  -1    9.04    0.28
   0   0  -1    9.02    0.25
   0   0  -1    8.82    0.27
   0   0  -1    8.61    0.30
   0   0  -1    9.11    0.42
   1  -1   2   61.96    1.88
   1  -1   2   60.70    1.96
   1  -1   2   60.51    1.73
   1  -1   2   59.81    1.73
   1  -1   2   60.92    1.74
   1  -1   2   59.39    2.75
  -1   1  -2   62.18    2.76
  -1   1  -2   63.54    1.95
  -1   1  -2   59.13    1.75
   2  -2   3   14.01    0.60
   2  -2   3   13.91    0.44
   2  -2   3   13.43    0.96
   2  -2   3   13.82    0.58
   2  -2   3   13.45    0.63
  -2   2  -3   14.30    0.51
  -2   2  -3   16.11    0.99
   3  -3   4    0.15    0.09
   3  -3   4   -0.01    0.08
   3  -3   4    0.06    0.05
   3  -3   4    0.14    0.11
   3  -3   4    0.18    0.18
  -3   3  -4    0.22    0.08
   4  -4   5   20.27    0.99
   4  -4   5   19.82    0.93
   4  -4   5   20.58    0.78
   4  -4   5   19.19    1.61
   4  -4   5   18.40    1.00
  -4   4  -5   19.77    1.28
  -4   4  -5   19.98    0.80
   5  -5   6    3.08    0.50
   5  -5   6    3.55    0.54
   6  -6   4    1.82    0.41
   5  -5   3    0.94    0.21
   5  -5   3    0.87    0.26
   5  -5   3    0.77    0.25
  -4   4  -2    3.01    0.53
  -4   4  -2    3.19    0.28
   4  -4   2    3.68    0.43
   4  -4   2    2.74    0.37
   4  -4   2    3.59    0.34
   4  -4   2    3.53    0.72
   4  -4   2    3.14    0.36
  -3   3  -1    4.90    0.25
  -3   3  -1    4.46    0.54
   3  -3   1    4.52    0.29
   3  -3   1    5.01    0.74
   3  -3   1    4.85    0.36
   3  -3   1    4.64    0.40
   3  -3   1    5.05    0.31
  -2   2   0    0.96    0.09
  -2   2   0    0.90    0.20
  -2   2   0    1.00    0.25
   2  -2   0    1.47    0.31
   2  -2   0    1.15    0.12
   2  -2   0    1.49    0.26
   2  -2   0    1.11    0.16
   2  -2   0    1.12    0.15
   2  -2   0    1.29    0.14
  -1   1   1  269.25    6.72
  -1   1   1  262.94    7.32
  -1   1   1  269.96   11.05
   1  -1  -1  252.82    7.58
   1  -1  -1  264.38    6.71
   1  -1  -1  269.98    6.88
   1  -1  -1  258.72    8.15
   1  -1  -1  267.34   11.05
   1  -1  -1  242.50    7.67
   1  -1  -1  269.66    6.91
   0   0   2    8.83    0.30
   0   0   2    8.74    0.27
   0   0   2    9.04    0.35
   0   0   2    8.85    0.33
   0   0   2    7.74    0.48
   0   0   2    8.56    0.31
   0   0  -2    8.27    0.33
   0   0  -2    8.87    0.27
   0   0  -2    8.84    0.47
   0   0  -2    8.60    0.30
   0   0  -2    8.69    0.30
   0   0  -2    8.69    0.31
   1  -1   3   20.83    0.64
   1  -1   3   20.34    0.66
   1  -1   3   19.28    0.73
   1  -1   3   21.25    1.13
   1  -1   3   20.56    0.77
  -1   1  -3   20.94    0.72
  -1   1  -3   20.56    0.66
   2  -2   4    9.78    0.50
   2  -2   4    9.25    0.42
   2  -2   4    8.17    0.73
   2  -2   4    9.11    0.32
   2  -2   4   10.05    0.34
   2  -2   4    9.62    0.52
  -2   2  -4    6.45    0.71
  -2   2  -4    9.61    0.39
   3  -3   5    0.06    0.05
   3  -3   5   -0.04    0.09
   3  -3   5    0.04    0.08
   3  -3   5    0.05    0.07
   3  -3   5    0.02    0.15
  -3   3  -5   -0.02    0.05
   4  -4   6    3.05    0.73
   4  -4   6    2.27    0.40
   4  -4   6    3.37    0.47
  -4   4  -6    2.61    0.29
   5  -5   7    1.70    0.40
   5  -5   7    1.21    0.36
   6  -6   3    0.02    0.15
   6  -6   3    0.07    0.21
   5  -5   2    0.87    0.25
   5  -5   2    0.31    0.18
   5  -5   2    0.43    0.15
  -4   4  -1    7.68    0.79
  -4   4  -1    8.22    0.40
   4  -4   1    7.31    0.54
   4  -4   1    7.60    0.45
   4  -4   1    8.63    0.55
   4  -4   1    7.99    1.10
   4  -4   1    7.67    0.45
  -3   3   0    7.86    0.34
  -3   3   0    8.74    0.73
   3  -3   0    7.52    0.44
   3  -3   0    7.49    0.37
   3  -3   0    7.56    0.39
   3  -3   0    7.93    0.49
   3  -3   0    7.39    0.76
  -2   2   1    5.34    0.23
  -2   2   1    5.21    0.44
  -2   2   1    5.16    0.26
  -2   2   1    5.22    0.50
   2  -2  -1    5.04    0.50
   2  -2  -1    5.76    0.29
   2  -2  -1    4.72    0.45
   2  -2  -1    4.54    0.32
   2  -2  -1    5.64    0.30
   2  -2  -1    5.21    0.21
  -1   1   2   43.39    2.07
  -1   1   2   45.76    1.31
  -1   1   2   42.74    2.17
  -1   1   2   45.22    1.25
  -1   1   2   44.47    1.32
   1  -1  -2   45.38    2.07
   1  -1  -2   46.15    1.31
   1  -1  -2   44.38    1.29
   1  -1  -2   45.88    1.30
   1  -1  -2   42.12    2.18
   1  -1  -2   45.40    1.26
   1  -1  -2   45.93    1.53
   1  -1  -2   45.79    1.29
   0   0   3  124.37    3.69
   0   0   3  126.91    3.91
   0   0   3  124.60    3.21
   0   0   3  121.59    3.55
   0   0  -3  129.26    3.34
   0   0  -3  121.51    3.90
   0   0  -3  127.24    3.53
   0   0  -3  124.90    5.32
   0   0  -3  124.51    3.21
   1  -1   4   38.25    1.23
   1  -1   4   34.39    1.87
   1  -1   4   35.21    1.29
   1  -1   4   39.44    1.17
  -1   1  -4   37.21    1.15
   2  -2   5   36.42    1.25
   2  -2   5   35.62    1.26
   2  -2   5   33.86    1.35
   2  -2   5   33.33    1.93
   2  -2   5   34.60    1.08
   2  -2   5   35.12    1.06
  -2   2  -5   35.53    1.15
   3  -3   6    0.36    0.11
   3  -3   6    0.24    0.15
   3  -3   6    0.15    0.07
   3  -3   6    0.24    0.13
   3  -3   6    0.21    0.25
  -3   3  -6    0.30    0.10
   4  -4   7   14.19    0.87
   4  -4   7   15.82    0.95
  -4   4  -7   13.86    0.67
   5  -5   8    3.18    0.59
   5  -5   8    3.86    0.61
   6  -6   2    0.64    0.26
   6  -6   2    0.52    0.25
   5  -5   1   15.35    0.77
   5  -5   1   15.08    0.84
   5  -5   1   14.55    0.91
  -4   4   0    0.65    0.25
  -4   4   0    1.10    0.16
   4  -4   0    0.83    0.18
   4  -4   0    1.08    0.40
   4  -4   0    0.83    0.20
   4  -4   0    0.69    0.20
   4  -4   0    0.74    0.15
  -3   3   1   17.13    0.61
  -3   3   1   15.82    0.86
   3  -3  -1   16.29    1.21
   3  -3  -1   17.21    0.83
   3  -3  -1   16.63    0.71
   3  -3  -1   17.88    0.69
   3  -3  -1   17.82    0.98
   3  -3  -1   17.52    0.61
  -2   2   2   10.72    0.80
  -2   2   2   11.51    0.96
  -2   2   2   11.67    0.41
  -2   2   2   11.29    0.45
   2  -2  -2   11.78    0.58
   2  -2  -2   11.31    0.47
   2  -2  -2   10.99    0.62
   2  -2  -2   10.47    0.34
   2  -2  -2   11.55    0.35
   2  -2  -2   11.36    0.81
   2  -2  -2   12.15    0.49
  -1   1   3    3.53    0.37
  -1   1   3    3.52    0.33
  -1   1   3    3.52    0.19
  -1   1   3    3.20    0.19
  -1   1   3    3.63    0.18
   1  -1  -3    3.30    0.24
   1  -1  -3    3.41    0.16
   1  -1  -3    4.10    0.22
   1  -1  -3    3.60    0.20
   1  -1  -3    3.38    0.47
   1  -1  -3    3.56    0.16
   0   0   4  145.91    4.20
   0   0   4  144.47    3.79
   0   0   4  147.97    4.38
   0   0  -4  147.45    3.95
   0   0  -4  148.70    4.17
   0   0  -4  149.89    6.29
   0   0  -4  145.97    3.79
   1  -1   5   45.17    1.50
   1  -1   5   44.01    1.24
   1  -1   5   46.39    1.61
   1  -1   5   45.78    1.43
  -1   1  -5   47.16    1.41
   2  -2   6    7.70    0.79
   2  -2   6    9.70    0.37
   2  -2   6    9.46    0.60
   2  -2   6   10.05    0.57
   2  -2   6    9.32    0.38
   2  -2   6    9.38    0.46
  -2   2  -6    8.89    0.42
   3  -3   7   30.30    1.25
   3  -3   7   28.29    1.91
   3  -3   7   25.79    1.29
  -3   3  -7   28.64    1.05
   4  -4   8    0.31    0.22
   4  -4   8    0.36    0.22
  -4   4  -8    0.34    0.13
   5  -5   9    1.03    0.39
   5  -5   9    1.22    0.40
  -5   5  -9    1.38    0.28
   6  -6   1    3.27    0.50
   6  -6   1    3.31    0.54
   5  -5   0    1.25    0.32
   5  -5   0    0.90    0.25
  -4   4   1    3.41    0.50
  -4   4   1    3.84    0.26
   4  -4  -1    3.79    0.41
   4  -4  -1    3.80    0.73
   4  -4  -1    3.75    0.38
   4  -4  -1    3.65    0.46
  -3   3   2    0.64    0.11
   3  -3  -2    0.73    0.16
   3  -3  -2    0.72    0.18
   3  -3  -2    1.04    0.27
   3  -3  -2    0.65    0.14
   3  -3  -2    0.75    0.27
  -2   2   3    3.38    0.60
  -2   2   3    3.07    0.18
  -2   2   3    2.92    0.24
  -2   2   3    2.90    0.45
   2  -2  -3    2.38    0.40
   2  -2  -3    2.79    0.25
   2  -2  -3    2.61    0.31
   2  -2  -3    2.75    0.25
   2  -2  -3    2.76    0.13
   2  -2  -3    3.08    0.35
  -1   1   4    3.61    0.22
  -1   1   4    3.83    0.39
  -1   1   4    4.08    0.22
  -1   1   4    4.48    0.24
   1  -1  -4    4.33    0.20
   1  -1  -4    3.90    0.23
   1  -1  -4    4.25    0.28
   1  -1  -4    3.75    0.23
   1  -1  -4    3.95    0.44
   0   0   5   21.53    0.87
   0   0   5   22.83    0.69
   0   0   5   21.63    0.79
   0   0  -5   22.21    0.75
   0   0  -5   22.93    0.68
   0   0  -5   22.61    0.77
   0   0  -5   21.48    0.82
   0   0  -5   23.79    1.21
   1  -1   6    6.32    0.34
   1  -1   6    5.84    0.29
   1  -1   6    4.10    0.63
   1  -1   6    5.07    0.40
   1  -1   6    5.63    0.24
  -1   1  -6    5.79    0.30
   2  -2   7   16.22    0.78
   2  -2   7   14.92    0.66
   2  -2   7   16.73    1.20
   2  -2   7   13.59    0.80
   2  -2   7   13.93    0.55
  -2   2  -7   14.69    0.62
   3  -3   8    4.86    0.56
   3  -3   8    5.99    0.66
   3  -3   8    5.35    0.89
  -3   3  -8    5.06    0.36
   4  -4   9    7.68    0.80
   4  -4   9    7.58    0.84
  -4   4  -9    6.69    0.47
   6  -6   0    0.38    0.24
   6  -6   0   -0.03    0.17
   5  -5  -1    0.07    0.15
   5  -5  -1    0.07    0.23
   5  -5  -1    0.16    0.15
  -4   4   2    0.44    0.12
   4  -4  -2    0.12    0.12
   4  -4  -2    0.59    0.21
   4  -4  -2    0.32    0.15
   4  -4  -2    0.42    0.26
  -3   3   3   28.75    0.94
  -3   3   3   27.13    1.95
   3  -3  -3   26.94    1.01
   3  -3  -3   26.98    1.01
   3  -3  -3   27.69    1.23
   3  -3  -3   28.93    1.72
   3  -3  -3   28.39    1.30
  -2   2   4    2.99    0.47
  -2   2   4    3.12    0.56
  -2   2   4    3.37    0.21
  -2   2   4    3.11    0.27
  -2   2   4    3.22    0.16
   2  -2  -4    2.84    0.27
   2  -2  -4    3.33    0.35
   2  -2  -4    3.48    0.30
   2  -2  -4    3.02    0.15
   2  -2  -4    3.29    0.16
  -1   1   5   24.26    1.37
  -1   1   5   26.19    0.93
  -1   1   5   26.89    0.87
  -1   1   5   25.41    0.83
   1  -1  -5   24.80    0.83
   1  -1  -5   26.43    1.02
   1  -1  -5   26.65    1.52
   1  -1  -5   24.86    0.86
   1  -1  -5   25.07    0.83
   0   0   6   29.69    1.14
   0   0   6   30.12    0.89
   0   0   6   29.43    1.04
   0   0  -6   29.98    1.00
   0   0  -6   28.00    1.07
   0   0  -6   29.87    0.98
   0   0  -6   30.21    1.56
   0   0  -6   29.24    0.88
   1  -1   7   45.24    1.67
   1  -1   7   43.24    1.47
   1  -1   7   42.79    1.43
   1  -1   7   41.01    1.21
  -1   1  -7   44.83    1.41
   2  -2   8    1.69    0.33
   2  -2   8    2.21    0.35
   2  -2   8    1.89    0.49
   2  -2   8    1.84    0.20
  -2   2  -8    1.94    0.23
   3  -3   9   10.45    0.74
   3  -3   9   10.05    0.78
   3  -3   9   10.76    1.13
  -3   3  -9   10.65    0.56
   4  -4  10    5.35    0.76
   4  -4  10    6.06    0.73
  -4   4 -10    6.21    0.46
   6  -6  -1    0.56    0.25
   6  -6  -1    0.22    0.20
   5  -5  -2    7.47    0.76
   5  -5  -2    5.62    1.00
   5  -5  -2    6.12    0.60
  -4   4   3   17.61    0.70
  -4   4   3   18.15    1.69
   4  -4  -3   18.09    0.82
   4  -4  -3   17.93    0.99
   4  -4  -3   16.40    0.80
   4  -4  -3   17.40    1.38
  -3   3   4   27.56    1.97
  -3   3   4   29.68    0.98
   3  -3  -4   29.53    1.06
   3  -3  -4   29.06    1.06
   3  -3  -4   27.51    1.72
   3  -3  -4   27.75    1.27
  -2   2   5    2.79    0.26
  -2   2   5    2.61    0.18
  -2   2   5    2.89    0.48
  -2   2   5    2.85    0.53
  -2   2   5    2.85    0.24
   2  -2  -5    2.65    0.28
   2  -2  -5    2.85    0.59
   2  -2  -5    2.59    0.15
   2  -2  -5    2.77    0.33
   2  -2  -5    2.54    0.26
   2  -2  -5    2.77    0.16
  -1   1   6   37.48    1.22
  -1   1   6   37.12    1.87
  -1   1   6   36.88    1.13
  -1   1   6   37.84    1.31
   1  -1  -6   36.65    1.16
   1  -1  -6   35.42    1.20
   1  -1  -6   34.63    2.01
   1  -1  -6   36.65    1.39
   1  -1  -6   37.08    1.14
   0   0   7    0.91    0.18
   0   0   7    0.56    0.19
   0   0   7    0.42    0.14
   0   0   7    0.69    0.11
   0   0  -7    0.62    0.11
   0   0  -7    0.99    0.24
   0   0  -7    0.67    0.13
   0   0  -7    0.63    0.15
   0   0  -7    0.58    0.10
   1  -1   8   11.00    0.41
   1  -1   8   10.10    0.54
   1  -1   8   10.87    0.49
   1  -1   8   11.50    0.69
  -1   1  -8   11.39    0.51
   2  -2   9    3.72    0.73
   2  -2   9    4.68    0.59
   2  -2   9    4.26    0.28
   2  -2   9    4.80    0.55
  -2   2  -9    4.50    0.32
   3  -3  10    3.96    0.55
   3  -3  10    3.41    0.57
  -3   3 -10    4.39    0.42
   4  -4  11    0.53    0.34
   4  -4  11    0.55    0.31
  -4   4 -11    0.41    0.19
   6  -6  -2    5.98    0.66
   6  -6  -2    5.60    0.74
  -5   5   3    4.59    1.13
   5  -5  -3    4.67    0.52
   5  -5  -3    5.40    0.66
  -4   4   4   10.13    1.45
  -4   4   4   10.43    0.49
   4  -4  -4   10.28    0.99
   4  -4  -4    9.93    0.59
   4  -4  -4    9.57    0.70
   4  -4  -4    9.22    0.57
  -3   3   5   12.59    1.19
  -3   3   5   13.54    0.56
   3  -3  -5   13.28    0.77
   3  -3  -5   12.66    0.62
   3  -3  -5   11.71    0.60
  -2   2   6   21.92    0.79
  -2   2   6   21.48    0.81
  -2   2   6   21.94    1.41
   2  -2  -6   21.76    1.00
   2  -2  -6   21.77    0.72
   2  -2  -6   17.18    0.79
   2  -2  -6   21.45    0.82
   2  -2  -6   22.46    0.71
  -1   1   7   36.43    1.35
  -1   1   7   36.17    1.14
  -1   1   7   36.92    1.25
  -1   1   7   35.86    1.89
   1  -1  -7   35.81    1.22
   1  -1  -7   37.10    1.41
   1  -1  -7   36.88    2.09
   1  -1  -7   34.86    1.17
   1  -1  -7   36.46    1.16
   0   0   8    5.14    0.37
   0   0   8    5.78    0.29
   0   0   8    5.97    0.45
   0   0   8    4.76    0.43
   0   0  -8    4.75    0.40
   0   0  -8    5.00    0.33
   0   0  -8    5.38    0.31
   1  -1   9    4.17    0.50
   1  -1   9    3.67    0.27
   1  -1   9    2.59    0.71
   1  -1   9    3.51    0.36
  -1   1  -9    3.33    0.31
   2  -2  10    0.13    0.28
   2  -2  10    0.35    0.13
   2  -2  10    0.63    0.24
   2  -2  10    0.17    0.20
  -2   2 -10    0.26    0.12
   3  -3  11    2.33    0.49
   3  -3  11    2.99    0.54
  -3   3 -11    2.86    0.35
   6  -6  -3    0.08    0.20
   6  -6  -3    0.09    0.18
   5  -5  -4    0.71    0.27
   5  -5  -4    1.17    0.28
  -4   4   5    8.41    0.46
  -4   4   5    8.19    1.30
   4  -4  -5    8.12    0.53
   4  -4  -5    8.36    0.67
   4  -4  -5    7.31    0.60
   4  -4  -5    9.21    0.92
  -3   3   6    6.12    0.93
  -3   3   6    5.05    0.34
   3  -3  -6    6.24    0.62
   3  -3  -6    5.82    0.40
   3  -3  -6    5.44    0.46
  -2   2   7    1.16    0.33
  -2   2   7    1.18    0.19
  -2   2   7    1.25    0.20
   2  -2  -7    1.01    0.13
   2  -2  -7    1.24    0.20
   2  -2  -7    1.24    0.21
   2  -2  -7    1.37    0.26
  -1   1   8   19.88    1.25
  -1   1   8   19.22    0.71
  -1   1   8   19.33    0.81
  -1   1   8   19.05    0.89
   1  -1  -8   19.37    0.89
   1  -1  -8   18.04    0.71
   1  -1  -8   19.68    0.73
   1  -1  -8   18.85    0.79
   0   0   9    1.60    0.18
   0   0   9    1.45    0.27
   0   0   9    1.13    0.28
   0   0   9    1.46    0.24
   0   0  -9    1.75    0.21
   0   0  -9    1.41    0.23
   0   0  -9    1.60    0.22
   1  -1  10    0.98    0.59
   1  -1  10   -0.03    0.16
   1  -1  10    0.16    0.15
  -1   1 -10    0.59    0.14
   2  -2  11    8.69    0.44
   2  -2  11    8.84    1.20
   2  -2  11    8.46    0.89
   2  -2  11    8.15    0.78
  -2   2 -11    8.53    0.51
   3  -3  12    2.97    0.58
  -3   3 -12    2.75    0.35
   6  -6  -4    0.41    0.23
   6  -6  -4    0.69    0.32
   5  -5  -5   11.94    0.73
   5  -5  -5   12.28    0.91
  -4   4   6    4.12    0.91
  -4   4   6    3.91    0.37
   4  -4  -6    4.59    0.47
   4  -4  -6    4.76    0.60
  -3   3   7    9.91    0.99
  -3   3   7    7.99    0.46
   3  -3  -7    8.00    0.52
   3  -3  -7    8.46    0.30
   3  -3  -7    8.67    0.53
   3  -3  -7    8.85    0.65
  -2   2   8    4.25    0.40
  -2   2   8    4.70    0.67
  -2   2   8    4.78    0.40
   2  -2  -8    4.89    0.51
   2  -2  -8    4.54    0.26
   2  -2  -8    4.69    0.41
   2  -2  -8    3.92    0.40
  -1   1   9    6.23    0.56
  -1   1   9    4.96    0.32
  -1   1   9    5.50    0.48
  -1   1   9    5.59    0.79
   1  -1  -9    5.29    0.32
   1  -1  -9    5.75    0.35
   1  -1  -9    5.49    0.47
   1  -1  -9    6.08    0.43
   0   0  10    0.93    0.26
   0   0  10    0.94    0.20
   0   0  10    0.56    0.25
   0   0  10   -0.04    0.44
   0   0 -10    1.07    0.17
   0   0 -10    0.70    0.20
   0   0 -10    0.76    0.17
   1  -1  11    1.56    0.29
   1  -1  11    1.97    0.76
   1  -1  11    4.04    0.58
  -1   1 -11    1.42    0.23
   2  -2  12    0.02    0.18
   2  -2  12    0.14    0.11
  -2   2 -12   -0.04    0.11
   3  -3  13    1.74    0.50
  -3   3 -13    1.78    0.30
   6  -6  -5    1.51    0.35
   6  -6  -5    1.71    0.45
   5  -5  -6    0.60    0.27
   5  -5  -6    0.52    0.21
  -4   4   7    3.59    0.83
  -4   4   7    3.46    0.37
   4  -4  -7    2.91    0.49
   4  -4  -7    4.29    0.48
  -3   3   8   10.06    1.00
  -3   3   8    9.97    0.56
   3  -3  -8   11.14    0.75
   3  -3  -8   10.77    0.37
   3  -3  -8   11.82    0.63
   3  -3  -8    9.73    0.60
  -2   2   9    3.12    0.36
  -2   2   9    3.77    0.59
  -2   2   9    4.22    0.43
   2  -2  -9    3.16    0.43
   2  -2  -9    3.66    0.37
   2  -2  -9    4.04    0.25
   2  -2  -9    4.75    0.46
  -1   1  10    0.59    0.20
  -1   1  10   -0.71    0.32
  -1   1  10    0.28    0.23
   1  -1 -10    0.15    0.13
   1  -1 -10    0.33    0.12
   1  -1 -10    0.40    0.11
   1  -1 -10    0.18    0.14
   0   0  11    5.60    0.63
   0   0  11    0.87    0.93
   0   0  11    4.69    0.51
   0   0 -11    5.24    0.35
   1  -1  12    0.53    0.65
   1  -1  12    0.42    0.25
   1  -1  12    0.22    0.20
  -1   1 -12    0.02    0.09
   2  -2  13    2.05    0.23
   2  -2  13    1.63    0.47
  -2   2 -13    2.29    0.32
   6  -6  -6    2.14    0.50
   6  -6  -6    2.30    0.41
  -5   5   7    0.47    0.23
   5  -5  -7    0.45    0.21
   5  -5  -7    0.82    0.31
  -4   4   8    2.46    0.34
  -4   4   8    2.42    0.65
   4  -4  -8    2.80    0.40
   4  -4  -8    3.15    0.52
  -3   3   9    0.48    0.21
  -3   3   9    0.86    0.30
   3  -3  -9    0.35    0.16
   3  -3  -9    0.36    0.17
   3  -3  -9    0.44    0.07
   3  -3  -9    0.60    0.24
  -2   2  10    0.24    0.23
  -2   2  10   -0.27    0.27
   2  -2 -10    0.31    0.17
   2  -2 -10    0.50    0.18
   2  -2 -10    0.23    0.12
   2  -2 -10    0.36    0.10
  -1   1  11    6.68    0.61
  -1   1  11    7.92    0.73
   1  -1 -11    7.87    0.53
   1  -1 -11    7.19    0.41
   0   0  12    0.71    0.71
   0   0  12    0.42    0.24
   0   0  12    0.00    0.25
   0   0 -12    0.58    0.15
   1  -1  13    1.45    0.30
   1  -1  13    1.30    0.39
  -1   1 -13    0.81    0.20
   2  -2  14    1.28    0.41
  -2   2 -14    0.94    0.23
  -5   5   8    3.73    0.44
   5  -5  -8    2.67    0.43
   5  -5  -8    2.98    0.55
  -4   4   9    2.85    0.38
  -4   4   9    5.69    0.99
   4  -4  -9    3.80    0.48
   4  -4  -9    3.73    0.58
  -3   3  10    0.60    0.20
  -3   3  10    0.04    0.19
   3  -3 -10    0.07    0.14
   3  -3 -10    0.06    0.12
  -2   2  11   -0.02    0.41
  -2   2  11    0.57    0.28
   2  -2 -11    0.61    0.24
   2  -2 -11    0.49    0.17
   2  -2 -11    0.63    0.19
   2  -2 -11    0.35    0.10
  -1   1  12    4.62    0.56
  -1   1  12    5.43    0.63
   1  -1 -12    5.38    0.36
   0   0  13   15.57    1.05
   0   0  13   15.66    0.89
   0   0 -13   17.27    0.77
   1  -1  14    1.46    0.31
   1  -1  14    0.38    0.24
  -1   1 -14    1.38    0.26
  -5   5   9    2.30    0.39
   5  -5  -9    3.16    0.59
   5  -5  -9    1.50    0.35
  -4   4  10   13.12    0.76
   4  -4 -10   14.95    0.84
   4  -4 -10   14.78    1.04
  -3   3  11    1.36    0.37
  -3   3  11    0.93    0.30
   3  -3 -11    0.64    0.23
   3  -3 -11    0.97    0.30
  -2   2  12    0.23    0.29
   2  -2 -12    0.01    0.07
   2  -2 -12   -0.07    0.13
  -1   1  13    4.11    0.60
  -1   1  13    3.63    0.54
   1  -1 -13    3.28    0.33
   0   0  14    7.33    0.66
   0   0  14    6.57    0.83
   0   0 -14    7.09    0.47
  -4   4  11    0.70    0.29
   4  -4 -11    0.92    0.35
   4  -4 -11    0.82    0.24
  -3   3  12   -0.07    0.26
   3  -3 -12    0.28    0.21
  -2   2  13    2.03    0.44
   2  -2 -13    1.64    0.21
  -1   1  14    2.98    0.54
   1  -1 -14    2.77    0.31
   0   0  15    0.02    0.30
   0   0  15    0.06    0.22
   0   0 -15    0.51    0.17
  -4   4  12    0.41    0.32
   4  -4 -12    0.61    0.31
  -3   3  13    0.24    0.34
   3  -3 -13    0.16    0.22
  -2   2  14    2.99    0.57
   2  -2 -14    2.25    0.24
   2  -1 -14    0.38    0.12
  -2   1  14    0.20    0.41
  -3   2  13    0.69    0.37
   4  -3 -12    0.29    0.22
  -4   3  12    0.18    0.28
   1   0 -14    3.54    0.34
  -1   0  14    3.99    0.64
  -1   0  14    3.76    0.58
   2  -1 -13    0.17    0.09
  -2   1  13    0.21    0.34
   3  -2 -12    0.15    0.19
  -3   2  12    0.44    0.28
   4  -3 -11    1.97    0.43
   4  -3 -11    2.52    0.42
  -4   3  11    1.28    0.33
   5  -4 -10   -0.11    0.17
   5  -4 -10    0.21    0.24
  -5   4  10    0.14    0.23
   0   1 -14    0.00    0.10
   0  -1  14   -0.38    0.28
   0  -1  14    0.17    0.26
   1   0 -13    0.12    0.10
  -1   0  13   -0.02    0.18
  -1   0  13    0.04    0.32
   2  -1 -12    1.20    0.17
  -2   1  12    1.05    0.36
  -2   1  12   -1.10    0.50
   3  -2 -11   -0.12    0.13
   3  -2 -11    0.02    0.15
  -3   2  11   -0.15    0.29
  -3   2  11   -0.02    0.22
   4  -3 -10    0.33    0.23
   4  -3 -10    0.76    0.23
  -4   3  10    0.72    0.26
   5  -4  -9    8.72    0.96
   5  -4  -9    7.90    0.71
  -5   4   9    7.34    0.55
  -1   2 -14   -0.05    0.11
   1  -2  14   -0.12    0.26
   1  -2  14    0.07    0.18
   0   1 -13    4.85    0.44
   0  -1  13    6.00    0.60
   0  -1  13    6.48    0.80
   1   0 -12    0.06    0.09
  -1   0  12    0.02    0.61
  -1   0  12    0.06    0.29
  -1   0  12    0.23    0.18
   2  -1 -11   -0.03    0.13
   2  -1 -11   -0.08    0.10
   2  -1 -11    0.02    0.11
   2  -1 -11    0.02    0.07
  -2   1  11    0.24    0.26
  -2   1  11    0.04    0.14
  -2   1  11   -0.65    0.32
   3  -2 -10    1.48    0.29
   3  -2 -10    2.04    0.37
   3  -2 -10    2.24    0.35
  -3   2  10    2.57    0.53
  -3   2  10    2.07    0.34
   4  -3  -9   10.00    0.64
   4  -3  -9   11.39    0.84
  -4   3   9   10.88    1.11
  -4   3   9   10.31    0.61
   5  -4  -8    1.49    0.40
   5  -4  -8    1.49    0.32
   6  -5  -7    0.04    0.20
   6  -5  -7    0.03    0.17
  -1   2 -13    0.07    0.12
   1  -2  13    0.54    0.20
   1  -2  13    0.25    0.24
   0   1 -12    0.68    0.17
   0  -1  12    1.04    0.32
   0  -1  12    0.90    0.67
   0  -1  12    0.56    0.26
   1   0 -11    0.39    0.12
  -1   0  11   -0.19    0.39
  -1   0  11    0.38    0.18
  -1   0  11    0.50    0.29
  -1   0  11    0.23    0.16
   2  -1 -10    3.70    0.42
   2  -1 -10    3.59    0.36
   2  -1 -10    4.23    0.48
   2  -1 -10    3.98    0.26
  -2   1  10    3.81    0.74
  -2   1  10    4.37    0.49
  -2   1  10    3.73    0.44
   3  -2  -9   20.00    0.88
   3  -2  -9   17.60    1.03
   3  -2  -9   19.23    0.61
   3  -2  -9   17.82    0.87
  -3   2   9   20.28    1.42
  -3   2   9   18.85    0.85
   4  -3  -8    3.90    0.44
   4  -3  -8    4.80    0.62
  -4   3   8    4.14    0.40
  -4   3   8    4.73    0.87
   5  -4  -7    4.63    0.52
   5  -4  -7    6.40    0.76
   6  -5  -6    0.00    0.14
   6  -5  -6   -0.07    0.14
  -2   3 -13    1.16    0.25
   2  -3  13    1.76    0.48
  -1   2 -12   -0.10    0.09
   1  -2  12    0.15    0.17
   1  -2  12   -0.15    0.11
   0   1 -11   27.53    1.05
   0  -1  11   26.51    1.15
   0  -1  11   26.85    1.35
   1   0 -10    1.16    0.18
   1   0 -10    1.28    0.26
   1   0 -10    1.23    0.24
   1   0 -10    1.20    0.19
  -1   0  10    0.03    0.36
  -1   0  10    1.29    0.32
  -1   0  10    1.16    0.26
  -1   0  10    0.97    0.26
   2  -1  -9    0.60    0.16
   2  -1  -9    0.52    0.19
   2  -1  -9    0.32    0.15
   2  -1  -9    0.64    0.12
  -2   1   9   -0.07    0.25
  -2   1   9    0.00    0.20
  -2   1   9    0.49    0.18
   3  -2  -8    0.32    0.14
   3  -2  -8    0.10    0.04
   3  -2  -8    0.25    0.16
   3  -2  -8    0.25    0.14
  -3   2   8    0.49    0.26
  -3   2   8    0.01    0.14
   4  -3  -7   18.86    0.88
   4  -3  -7   17.90    1.07
   4  -3  -7   17.01    0.87
  -4   3   7   18.53    0.79
  -4   3   7   18.42    1.56
   5  -4  -6    0.15    0.15
   5  -4  -6   -0.07    0.15
   6  -5  -5    0.37    0.25
   6  -5  -5    0.58    0.21
  -2   3 -12    0.07    0.12
   2  -3  12    0.04    0.10
   2  -3  12    0.03    0.20
  -1   2 -11    1.48    0.23
   1  -2  11    1.44    0.36
   1  -2  11    2.20    0.71
   1  -2  11    1.85    0.30
   0   1 -10   17.63    0.75
   0  -1  10   18.52    1.01
   0  -1  10   18.81    0.88
   1   0  -9    0.04    0.06
   1   0  -9    0.21    0.12
   1   0  -9    0.01    0.07
   1   0  -9    0.03    0.11
  -1   0   9   -0.03    0.12
  -1   0   9    0.23    0.09
  -1   0   9   -0.23    0.21
   2  -1  -8    0.43    0.16
   2  -1  -8    0.75    0.17
   2  -1  -8    0.81    0.19
   2  -1  -8    0.51    0.10
  -2   1   8    0.76    0.18
  -2   1   8    0.49    0.18
  -2   1   8    0.74    0.27
   3  -2  -7   15.58    0.87
   3  -2  -7   14.56    0.69
   3  -2  -7   14.36    0.69
  -3   2   7   14.79    1.20
  -3   2   7   13.72    0.63
   4  -3  -6    1.31    0.24
   4  -3  -6    1.62    0.28
   4  -3  -6    1.72    0.35
  -4   3   6    2.45    0.65
  -4   3   6    1.18    0.21
   5  -4  -5    1.79    0.32
   5  -4  -5    1.64    0.37
  -5   4   5    1.65    0.65
   6  -5  -4    0.54    0.22
   6  -5  -4    0.63    0.29
  -3   4 -12    1.36    0.27
   3  -4  12    1.65    0.48
  -2   3 -11    0.09    0.11
   2  -3  11   -0.20    0.17
   2  -3  11    0.00    0.09
  -1   2 -10    9.76    0.53
   1  -2  10   10.73    0.61
   1  -2  10   10.60    0.77
   1  -2  10   12.33    1.36
   0   1  -9    7.54    0.49
   0   1  -9    7.43    0.41
   0  -1   9    8.46    0.61
   0  -1   9    7.61    0.54
   0  -1   9    7.88    0.38
   0  -1   9    7.70    0.47
   1   0  -8   25.27    0.95
   1   0  -8   25.11    0.86
   1   0  -8   24.36    0.87
   1   0  -8   24.69    1.04
  -1   0   8   24.16    1.05
  -1   0   8   25.17    0.98
  -1   0   8   24.39    0.85
  -1   0   8   20.74    1.51
   2  -1  -7    8.87    0.48
   2  -1  -7    9.03    0.57
   2  -1  -7    8.42    0.37
   2  -1  -7    9.29    0.47
  -2   1   7    9.23    0.77
  -2   1   7    8.41    0.45
  -2   1   7    8.50    0.47
   3  -2  -6    1.44    0.24
   3  -2  -6    1.43    0.23
   3  -2  -6    1.51    0.29
  -3   2   6    1.39    0.20
  -3   2   6    1.84    0.50
   4  -3  -5   22.48    0.95
   4  -3  -5   23.17    0.98
   4  -3  -5   22.78    1.18
  -4   3   5   23.81    1.87
  -4   3   5   22.95    0.86
   5  -4  -4    0.19    0.14
   5  -4  -4    0.42    0.29
   5  -4  -4    0.37    0.21
  -5   4   4    0.53    0.42
   6  -5  -3    0.22    0.16
   6  -5  -3    0.06    0.19
  -3   4 -11    5.55    0.51
   3  -4  11    7.21    0.88
  -2   3 -10    2.54    0.31
   2  -3  10    2.53    0.48
   2  -3  10    3.32    0.50
   2  -3  10    2.43    0.25
  -1   2  -9    6.62    0.40
   1  -2   9    6.41    0.66
   1  -2   9    6.88    0.46
   1  -2   9    7.07    1.06
   0   1  -8    2.67    0.31
   0   1  -8    2.37    0.24
   0   1  -8    3.24    0.30
   0  -1   8    2.50    0.33
   0  -1   8    2.64    0.23
   0  -1   8    2.52    0.36
   0  -1   8    2.68    0.30
   1   0  -7   13.51    0.62
   1   0  -7   14.82    0.70
   1   0  -7   14.44    0.57
   1   0  -7   14.87    0.57
  -1   0   7   14.77    0.72
  -1   0   7   15.82    1.08
  -1   0   7   15.22    0.58
  -1   0   7   15.17    0.67
   2  -1  -6    8.56    0.54
   2  -1  -6    9.99    0.36
   2  -1  -6    8.71    0.45
   2  -1  -6    8.61    0.35
   2  -1  -6    8.46    0.45
  -2   1   6    8.67    0.42
  -2   1   6    8.97    0.76
  -2   1   6    8.73    0.45
  -2   1   6    9.39    0.45
   3  -2  -5   -0.01    0.07
   3  -2  -5    0.00    0.06
   3  -2  -5    0.03    0.09
  -3   2   5   -0.01    0.19
  -3   2   5   -0.05    0.07
   4  -3  -4    6.19    0.86
   4  -3  -4    5.45    0.58
   4  -3  -4    6.34    0.42
   4  -3  -4    6.99    0.46
  -4   3   4    6.17    1.10
  -4   3   4    5.68    0.32
   5  -4  -3    0.32    0.15
   5  -4  -3    0.16    0.22
   5  -4  -3    0.14    0.16
  -5   4   3    0.16    0.33
   6  -5  -2   10.15    0.69
   6  -5  -2   11.19    0.86
  -3   4 -10    4.94    0.46
   3  -4  10    5.96    0.78
   3  -4  10    5.50    0.69
  -2   3  -9    0.61    0.15
   2  -3   9    0.49    0.38
   2  -3   9    0.31    0.19
   2  -3   9    0.33    0.20
   2  -3   9    0.66    0.14
  -1   2  -8    0.78    0.15
   1  -2   8    1.13    0.19
   1  -2   8    0.96    0.51
   1  -2   8    0.54    0.19
   1  -2   8    1.00    0.13
   1  -2   8    1.13    0.23
   0   1  -7    1.88    0.22
   0   1  -7    2.03    0.20
   0   1  -7    1.99    0.26
   0  -1   7    2.27    0.28
   0  -1   7    2.16    0.20
   0  -1   7    2.30    0.31
   0  -1   7    2.29    0.27
   1   0  -6    4.73    0.31
   1   0  -6    5.44    0.27
   1   0  -6    5.11    0.34
   1   0  -6    4.66    0.27
   1   0  -6    5.07    0.53
  -1   0   6    5.45    0.34
  -1   0   6    5.21    0.53
  -1   0   6    5.54    0.36
  -1   0   6    5.48    0.29
   2  -1  -5   -0.03    0.04
   2  -1  -5    0.23    0.20
   2  -1  -5    0.10    0.07
   2  -1  -5    0.09    0.04
   2  -1  -5    0.05    0.07
   2  -1  -5    0.10    0.04
  -2   1   5    0.27    0.09
  -2   1   5    0.18    0.16
  -2   1   5    0.05    0.06
  -2   1   5   -0.04    0.04
  -2   1   5   -0.02    0.09
   3  -2  -4   12.65    0.72
   3  -2  -4   12.60    0.57
   3  -2  -4   13.77    0.61
   3  -2  -4   13.92    0.80
  -3   2   4   12.82    0.51
  -3   2   4   13.60    1.18
   4  -3  -3    1.25    0.23
   4  -3  -3    1.00    0.37
   4  -3  -3    1.13    0.21
   4  -3  -3    1.35    0.28
  -4   3   3    1.29    0.16
  -4   3   3    1.72    0.60
   5  -4  -2    2.74    0.36
   5  -4  -2    2.89    0.46
   5  -4  -2    3.26    0.40
   5  -4  -2    2.75    0.65
  -5   4   2    2.66    0.83
   6  -5  -1    0.84    0.25
   6  -5  -1    0.67    0.25
  -4   5 -10    1.05    0.25
   4  -5  10    1.02    0.36
   4  -5  10    1.09    0.43
  -3   4  -9    9.72    0.56
   3  -4   9   10.47    0.92
   3  -4   9   10.23    0.96
  -2   3  -8   17.90    0.77
   2  -3   8   18.49    0.70
   2  -3   8   18.97    1.44
   2  -3   8   18.75    0.96
   2  -3   8   17.43    1.01
  -1   2  -7    0.11    0.07
   1  -2   7    0.28    0.31
   1  -2   7    0.05    0.05
   1  -2   7   -0.15    0.09
   1  -2   7   -0.02    0.09
   1  -2   7   -0.01    0.12
   0   1  -6    0.43    0.12
   0   1  -6    0.66    0.13
   0   1  -6    0.42    0.09
   0   1  -6    0.60    0.23
   0  -1   6    0.50    0.09
   0  -1   6    0.50    0.17
   0  -1   6    0.29    0.12
   0  -1   6   -0.03    0.14
   0  -1   6    0.46    0.12
   1   0  -5    0.38    0.11
   1   0  -5    0.27    0.06
   1   0  -5    0.41    0.17
   1   0  -5    0.26    0.07
   1   0  -5    0.30    0.09
  -1   0   5    0.28    0.10
  -1   0   5    0.21    0.18
  -1   0   5    0.28    0.12
  -1   0   5    0.23    0.07
   2  -1  -4    4.06    0.32
   2  -1  -4    3.77    0.63
   2  -1  -4    4.29    0.27
   2  -1  -4    4.06    0.26
   2  -1  -4    4.37    0.17
  -2   1   4    4.94    0.65
  -2   1   4    4.22    0.23
  -2   1   4    4.12    0.22
  -2   1   4    3.71    0.51
  -2   1   4    3.80    0.25
   3  -2  -3   26.49    1.19
   3  -2  -3   25.65    1.14
   3  -2  -3   25.94    0.94
   3  -2  -3   27.06    0.94
   3  -2  -3   27.30    1.60
  -3   2   3   26.62    0.86
  -3   2   3   25.52    1.80
  -3   2   3   25.82    0.91
   4  -3  -2    6.28    0.88
   4  -3  -2    6.05    0.40
   4  -3  -2    6.25    0.41
   4  -3  -2    6.66    0.51
  -4   3   2    6.25    0.31
  -4   3   2    6.20    1.08
   5  -4  -1   17.76    0.84
   5  -4  -1   18.09    0.87
   5  -4  -1   18.30    1.03
   5  -4  -1   18.38    1.54
   6  -5   0    5.85    0.62
   6  -5   0    5.28    0.66
  -4   5  -9    3.03    0.37
   4  -5   9    2.58    0.52
   4  -5   9    2.28    0.46
  -3   4  -8    8.70    0.50
   3  -4   8    8.53    0.79
   3  -4   8    9.00    0.85
  -2   3  -7    1.59    0.21
   2  -3   7    1.91    0.34
   2  -3   7    1.66    0.31
   2  -3   7    1.60    0.18
   2  -3   7    1.86    0.49
   2  -3   7    1.45    0.27
  -1   2  -6    2.23    0.22
   1  -2   6    2.16    0.31
   1  -2   6    2.72    0.54
   1  -2   6    2.37    0.24
   1  -2   6    1.85    0.29
   1  -2   6    2.02    0.23
   0   1  -5    0.09    0.05
   0   1  -5    0.42    0.21
   0   1  -5    0.17    0.07
   0   1  -5    0.15    0.09
   0  -1   5    0.12    0.05
   0  -1   5   -0.09    0.14
   0  -1   5    0.21    0.08
   0  -1   5    0.19    0.09
   0  -1   5    0.07    0.13
   1   0  -4   15.55    0.54
   1   0  -4   16.15    0.98
   1   0  -4   15.54    0.57
   1   0  -4   16.93    0.56
   1   0  -4   16.70    0.68
  -1   0   4   16.12    0.92
  -1   0   4   15.87    0.61
  -1   0   4   15.52    0.56
  -1   0   4   15.53    0.55
   2  -1  -3    2.75    0.52
   2  -1  -3    2.20    0.26
   2  -1  -3    2.25    0.21
   2  -1  -3    2.24    0.21
  -2   1   3    2.40    0.39
  -2   1   3    2.35    0.22
  -2   1   3    3.08    0.52
  -2   1   3    2.03    0.12
  -2   1   3    2.20    0.14
   3  -2  -2    0.51    0.12
   3  -2  -2    0.27    0.16
   3  -2  -2    0.70    0.17
   3  -2  -2    0.90    0.28
   3  -2  -2    0.51    0.12
  -3   2   2    0.40    0.22
  -3   2   2    0.43    0.08
  -3   2   2    0.56    0.30
  -3   2   2    0.56    0.12
   4  -3  -1    0.35    0.13
   4  -3  -1    0.30    0.25
   4  -3  -1    0.24    0.13
   4  -3  -1    0.34    0.13
   4  -3  -1    0.29    0.07
  -4   3   1    0.32    0.08
  -4   3   1    0.08    0.14
   5  -4   0    5.58    0.61
   5  -4   0    5.24    0.48
   5  -4   0    5.32    0.95
   5  -4   0    6.28    0.55
   6  -5   1    1.67    0.38
   6  -5   1    1.00    0.28
  -4   5  -8    0.09    0.11
   4  -5   8   -0.12    0.16
   4  -5   8    0.23    0.23
  -3   4  -7    0.42    0.14
   3  -4   7    0.22    0.24
   3  -4   7    0.29    0.19
   3  -4   7    0.35    0.18
  -2   3  -6    5.02    0.32
   2  -3   6    5.95    0.81
   2  -3   6    5.05    0.28
   2  -3   6    5.75    0.39
   2  -3   6    5.80    0.53
   2  -3   6    4.16    0.47
  -1   2  -5   14.70    0.56
   1  -2   5   15.15    1.06
   1  -2   5   13.77    0.57
   1  -2   5   14.78    0.67
   1  -2   5   14.60    0.61
   1  -2   5   13.50    0.68
   0   1  -4   41.75    1.24
   0   1  -4   39.56    1.98
   0   1  -4   41.28    1.25
   0   1  -4   41.79    1.38
   0  -1   4   40.26    1.14
   0  -1   4   40.20    1.37
   0  -1   4   41.37    1.40
   0  -1   4   39.75    1.29
   1   0  -3  109.42    3.51
   1   0  -3  109.31    4.82
   1   0  -3  110.04    2.88
   1   0  -3  113.53    3.08
   1   0  -3  109.35    3.09
   1   0  -3  104.73    2.95
  -1   0   3  108.70    4.76
  -1   0   3  107.43    2.88
  -1   0   3  107.53    3.21
  -1   0   3  112.66    3.11
   2  -1  -2    4.75    0.26
   2  -1  -2    4.63    0.31
   2  -1  -2    4.22    0.39
   2  -1  -2    4.84    0.45
   2  -1  -2    4.77    0.25
  -2   1   2    5.07    0.55
  -2   1   2    4.98    0.26
  -2   1   2    4.39    0.19
  -2   1   2    5.09    0.47
   3  -2  -1    1.20    0.17
   3  -2  -1    1.43    0.22
   3  -2  -1    1.33    0.29
   3  -2  -1    1.26    0.33
   3  -2  -1    1.53    0.20
   3  -2  -1    1.28    0.10
  -3   2   1    1.68    0.19
  -3   2   1    1.66    0.39
  -3   2   1    1.28    0.12
  -3   2   1    1.63    0.28
   4  -3   0    0.83    0.17
   4  -3   0    0.98    0.16
   4  -3   0    1.28    0.25
   4  -3   0    0.96    0.19
   4  -3   0    0.73    0.31
  -4   3   0    1.53    0.35
  -4   3   0    0.83    0.12
   5  -4   1    0.03    0.13
   5  -4   1   -0.08    0.15
   5  -4   1    0.03    0.08
   5  -4   1    0.00    0.10
   6  -5   2    2.66    0.44
   6  -5   2    2.99    0.48
  -4   5  -7    1.82    0.27
   4  -5   7    1.26    0.32
   4  -5   7    1.63    0.38
  -3   4  -6    0.99    0.17
   3  -4   6    1.04    0.27
   3  -4   6    1.29    0.21
   3  -4   6    1.08    0.27
   3  -4   6    0.92    0.40
  -2   3  -5    7.03    0.36
   2  -3   5    5.86    0.45
   2  -3   5    6.11    0.28
   2  -3   5    6.55    0.46
   2  -3   5    6.42    0.40
   2  -3   5    6.50    0.70
   2  -3   5    6.88    0.31
  -1   2  -4  229.43    6.76
   1  -2   4  244.66   10.33
   1  -2   4  239.04    7.49
   1  -2   4  237.91    7.07
   1  -2   4  246.30    6.50
   1  -2   4  241.94    6.77
   0   1  -3   27.43    0.84
   0  -1   3   26.72    0.95
   0  -1   3   27.10    0.88
   0  -1   3   26.83    0.93
   1   0  -2    1.26    0.10
   1   0  -2    0.82    0.10
   1   0  -2    1.11    0.07
   1   0  -2    0.91    0.13
   1   0  -2    1.18    0.07
   1   0  -2    1.01    0.23
  -1   0   2    1.26    0.09
  -1   0   2    1.58    0.25
  -1   0   2    1.17    0.12
  -1   0   2    1.13    0.09
   2  -1  -1    0.05    0.05
   2  -1  -1    0.09    0.03
   2  -1  -1    0.06    0.11
   2  -1  -1    0.09    0.07
   2  -1  -1    0.16    0.11
   2  -1  -1    0.15    0.06
  -2   1   1    0.07    0.11
  -2   1   1    0.10    0.02
  -2   1   1    0.05    0.08
  -2   1   1    0.08    0.05
  -2   1   1    0.18    0.03
   3  -2   0    4.31    0.29
   3  -2   0    4.69    0.26
   3  -2   0    4.80    0.34
   3  -2   0    4.04    0.62
   3  -2   0    5.11    0.29
   3  -2   0    5.61    0.59
  -3   2   0    4.33    0.48
  -3   2   0    5.89    0.58
  -3   2   0    4.57    0.21
   4  -3   1    0.29    0.23
   4  -3   1    0.40    0.11
   4  -3   1    0.44    0.15
   4  -3   1    0.12    0.09
   4  -3   1    0.24    0.13
  -4   3  -1    0.20    0.19
  -4   3  -1    0.28    0.07
   5  -4   2   44.32    1.84
   5  -4   2   45.17    2.85
   5  -4   2   44.01    1.66
   5  -4   2   44.87    1.52
   6  -5   3    1.20    0.32
   6  -5   3    1.14    0.31
  -5   6  -7    3.70    0.42
   5  -6   7    3.35    0.57
   5  -6   7    2.55    0.52
  -4   5  -6    4.06    0.39
   4  -5   6    4.13    0.56
   4  -5   6    4.01    0.54
  -3   4  -5   10.49    0.50
   3  -4   5   11.25    1.07
   3  -4   5   10.06    0.64
   3  -4   5    9.81    0.56
   3  -4   5   10.55    0.67
   3  -4   5   10.83    0.48
  -2   3  -4   10.23    0.45
   2  -3   4   10.91    0.53
   2  -3   4   11.24    0.42
   2  -3   4   10.85    0.40
   2  -3   4    9.84    0.88
   2  -3   4   10.63    0.57
   2  -3   4   10.83    0.58
  -1   2  -3    5.05    0.24
   1  -2   3    4.38    0.30
   1  -2   3    5.09    0.31
   1  -2   3    4.60    0.23
   1  -2   3    4.68    0.46
   1  -2   3    4.51    0.29
   0   1  -2   67.15    1.93
   0   1  -2   67.40    2.16
   0  -1   2   68.25    2.03
   0  -1   2   66.24    2.15
   0  -1   2   65.94    1.96
   0  -1   2   69.39    2.15
   1   0  -1  319.87    9.11
   1   0  -1  332.68   10.14
   1   0  -1  296.12    9.66
   1   0  -1  341.36    8.32
   1   0  -1  324.31   13.79
  -1   0   1  346.99   13.76
  -1   0   1  345.84   13.82
  -1   0   1  312.71    8.96
   2  -1   0    5.33    0.23
   2  -1   0    5.49    0.25
   2  -1   0    5.76    0.26
   2  -1   0    5.40    0.47
   2  -1   0    4.49    0.41
   2  -1   0    5.39    0.30
  -2   1   0    5.89    0.38
  -2   1   0    5.35    0.24
  -2   1   0    5.16    0.17
  -2   1   0    5.22    0.46
   3  -2   1   14.50    0.59
   3  -2   1   14.87    0.60
   3  -2   1   14.07    0.67
   3  -2   1   14.56    0.55
   3  -2   1   13.99    1.05
  -3   2  -1   15.88    0.85
  -3   2  -1   13.62    0.48
  -3   2  -1   14.49    1.02
   4  -3   2    4.88    0.80
   4  -3   2    5.35    0.47
   4  -3   2    4.69    0.31
   4  -3   2    4.70    0.36
   4  -3   2    4.34    0.43
  -4   3  -2    4.87    0.27
  -4   3  -2    5.10    0.65
   5  -4   3    6.29    0.58
   5  -4   3    5.73    0.58
   5  -4   3    6.45    0.51
   5  -4   3    6.03    0.49
   5  -4   3    6.37    1.06
   6  -5   4    2.80    0.47
   5  -6   6    4.21    0.62
  -4   5  -5    2.18    0.28
   4  -5   5    2.45    0.40
   4  -5   5    2.19    0.39
   4  -5   5    2.50    0.36
  -3   4  -4   22.27    1.28
   3  -4   4   23.20    1.06
   3  -4   4   22.76    1.00
   3  -4   4   23.86    0.84
   3  -4   4   25.69    1.07
   3  -4   4   23.62    1.68
  -2   3  -3    5.14    0.26
   2  -3   3    5.07    0.22
   2  -3   3    4.46    0.22
   2  -3   3    4.45    0.33
   2  -3   3    4.91    0.42
   2  -3   3    5.29    0.58
   2  -3   3    4.78    0.31
  -1   2  -2    5.08    0.22
  -1   2  -2    4.63    0.45
   1  -2   2    4.61    0.20
   1  -2   2    4.55    0.21
   1  -2   2    4.65    0.29
   1  -2   2    4.53    0.28
   1  -2   2    4.72    0.27
   1  -2   2    4.92    0.45
   0   1  -1   34.48    0.99
   0   1  -1   33.56    1.09
   0   1  -1   32.82    0.97
   0  -1   1   32.92    0.99
   0  -1   1   32.04    1.02
   0  -1   1   34.49    0.97
   0  -1   1   33.93    0.96
   0  -1   1   32.28    1.09
   1   0   0   17.68    0.62
   1   0   0   16.51    0.59
   1   0   0   17.57    0.49
   1   0   0   16.70    0.86
   1   0   0   17.79    0.51
   1   0   0   18.20    0.55
  -1   0   0   18.90    0.88
  -1   0   0   17.48    0.51
  -1   0   0   18.20    0.55
  -1   0   0   17.91    0.61
  -1   0   0   17.50    0.59
   2  -1   1   18.34    1.06
   2  -1   1   17.09    0.56
   2  -1   1   18.15    0.69
   2  -1   1   17.53    0.64
   2  -1   1   17.16    0.60
  -2   1  -1   17.40    0.52
  -2   1  -1   17.83    0.79
  -2   1  -1   17.23    0.55
  -2   1  -1   18.43    1.03
   3  -2   2    7.49    0.35
   3  -2   2    7.67    0.74
   3  -2   2    8.11    0.42
   3  -2   2    8.34    0.44
   3  -2   2    8.32    0.44
  -3   2  -2    7.80    0.32
  -3   2  -2    7.94    0.71
   4  -3   3    0.72    0.31
   4  -3   3    0.57    0.13
   4  -3   3    0.61    0.18
   4  -3   3    0.52    0.15
   4  -3   3    0.49    0.15
  -4   3  -3    0.52    0.10
  -4   3  -3    0.81    0.29
   5  -4   4    6.09    1.07
   5  -4   4    6.36    0.63
   5  -4   4    6.33    0.62
   5  -4   4    7.68    0.54
   5  -4   4    6.14    0.49
   6  -5   5    0.19    0.19
   5  -6   5   -0.05    0.19
  -4   5  -4   21.75    0.87
   4  -5   4   17.75    1.64
   4  -5   4   21.73    1.05
   4  -5   4   20.43    0.85
   4  -5   4   20.96    1.05
   4  -5   4   23.05    1.08
  -3   4  -3    3.77    0.54
  -3   4  -3    3.04    0.23
   3  -4   3    2.38    0.32
   3  -4   3    3.62    0.41
   3  -4   3    2.85    0.59
   3  -4   3    3.22    0.36
   3  -4   3    2.83    0.27
  -2   3  -2   31.11    1.33
  -2   3  -2   31.48    1.02
   2  -3   2   31.54    1.14
   2  -3   2   31.81    0.96
   2  -3   2   31.23    1.18
   2  -3   2   32.16    1.82
   2  -3   2   32.53    0.96
   2  -3   2   31.83    1.13
  -1   2  -1   10.60    0.68
   1  -2   1   10.39    0.42
   1  -2   1   10.46    0.44
   1  -2   1   10.68    0.46
   1  -2   1   10.67    0.36
   1  -2   1   10.28    0.69
   1  -2   1   11.28    0.38
   0   1   0   12.56    0.44
   0   1   0   12.26    0.59
   0   1   0   12.18    0.38
   0   1   0   11.71    0.39
   0   1   0   12.62    0.37
   0  -1   0   12.00    0.38
   0  -1   0   11.75    0.39
   0  -1   0   12.76    0.38
   0  -1   0   11.59    0.45
   0  -1   0   12.44    0.38
   0  -1   0   12.45    0.59
   0  -1   0   12.43    0.40
   1   0   1   50.73    2.26
   1   0   1   50.30    1.33
   1   0   1   51.90    1.56
   1   0   1   51.93    1.62
  -1   0  -1   50.88    1.33
  -1   0  -1   51.48    1.62
   2  -1   2   33.18    0.94
   2  -1   2   33.59    1.14
   2  -1   2   31.37    1.70
   2  -1   2   33.97    1.13
   2  -1   2   32.43    1.03
  -2   1  -2   33.25    0.97
  -2   1  -2   34.20    1.69
   3  -2   3    7.82    0.34
   3  -2   3    7.28    0.41
   3  -2   3    7.77    0.45
   3  -2   3    7.75    0.74
   3  -2   3    7.88    0.43
  -3   2  -3    7.49    0.32
   4  -3   4    0.87    0.36
   4  -3   4    0.70    0.19
   4  -3   4    0.63    0.19
   4  -3   4    0.68    0.14
   4  -3   4    0.36    0.13
  -4   3  -4    0.53    0.11
  -4   3  -4    1.03    0.36
   5  -4   5    0.34    0.20
   5  -4   5    0.30    0.16
   5  -4   5    0.13    0.15
   6  -5   6    0.41    0.25
   5  -6   4   -0.07    0.18
   5  -6   4   -0.16    0.11
  -4   5  -3    2.41    0.27
  -4   5  -3    2.18    0.51
   4  -5   3    2.62    0.37
   4  -5   3    2.97    0.72
   4  -5   3    2.32    0.39
   4  -5   3    2.02    0.34
   4  -5   3    2.40    0.30
  -3   4  -2   17.56    1.03
  -3   4  -2   18.59    0.68
   3  -4   2   17.29    0.83
   3  -4   2   16.68    1.33
   3  -4   2   17.58    0.81
   3  -4   2   16.18    0.76
   3  -4   2   16.87    0.68
  -2   3  -1    9.97    0.63
  -2   3  -1    9.65    0.39
  -2   3  -1   10.29    0.77
   2  -3   1    9.78    0.44
   2  -3   1   10.08    0.35
   2  -3   1   10.32    0.82
   2  -3   1    9.78    0.34
   2  -3   1   10.07    0.50
   2  -3   1    9.25    0.49
   2  -3   1    8.97    0.40
  -1   2   0    0.32    0.06
  -1   2   0    0.41    0.12
  -1   2   0    0.27    0.14
   1  -2   0    0.34    0.13
   1  -2   0    0.49    0.06
   1  -2   0    0.35    0.16
   1  -2   0    0.35    0.07
   1  -2   0    0.39    0.09
   1  -2   0    0.28    0.05
   1  -2   0    0.43    0.09
   0   1   1   37.10    1.16
   0   1   1   38.83    1.11
   0   1   1   37.28    1.67
   0   1   1   39.89    1.25
   0  -1  -1   38.74    1.25
   0  -1  -1   40.87    1.68
   0  -1  -1   38.83    1.11
   0  -1  -1   37.93    1.11
   0  -1  -1   39.15    1.07
   1   0   2   89.41    2.33
   1   0   2   84.71    3.75
   1   0   2   86.34    2.61
  -1   0  -2   92.48    3.76
  -1   0  -2   85.01    2.44
  -1   0  -2   86.08    2.69
   2  -1   3    0.69    0.09
   2  -1   3    0.89    0.23
   2  -1   3    0.83    0.14
   2  -1   3    0.84    0.09
   2  -1   3    0.93    0.16
  -2   1  -3    0.84    0.09
  -2   1  -3    0.88    0.23
   3  -2   4    5.14    0.36
   3  -2   4    5.38    0.27
   3  -2   4    6.49    0.67
   3  -2   4    5.03    0.39
   3  -2   4    5.66    0.33
  -3   2  -4    5.36    0.27
   4  -3   5   62.15    2.24
   4  -3   5   65.16    3.52
   4  -3   5   64.74    1.85
   4  -3   5   63.17    2.13
   4  -3   5   64.20    2.31
  -4   3  -5   61.94    1.98
   5  -4   6    0.14    0.18
   5  -4   6    0.10    0.14
   6  -5   7    1.09    0.35
   5  -6   3    0.11    0.15
   5  -6   3   -0.14    0.16
  -4   5  -2   11.57    0.55
  -4   5  -2   14.08    1.16
   4  -5   2   10.35    0.70
   4  -5   2   11.48    0.59
   4  -5   2   11.63    1.22
   4  -5   2   12.93    0.74
   4  -5   2   11.66    0.65
  -3   4  -1    6.24    0.33
  -3   4  -1    6.16    0.65
   3  -4   1    6.47    0.39
   3  -4   1    7.08    0.78
   3  -4   1    6.02    0.43
   3  -4   1    6.25    0.37
   3  -4   1    6.75    0.46
  -2   3   0   43.32    2.18
  -2   3   0   42.33    1.53
  -2   3   0   41.35    1.29
   2  -3   0   42.36    1.23
   2  -3   0   41.26    1.58
   2  -3   0   41.57    1.22
   2  -3   0   40.66    1.33
   2  -3   0   41.24    1.53
   2  -3   0   43.03    2.23
   2  -3   0   42.76    1.37
   2  -3   0   41.51    1.26
  -1   2   1   42.23    1.21
  -1   2   1   35.66    1.93
   1  -2  -1   42.56    1.20
   1  -2  -1   40.69    1.21
   1  -2  -1   42.66    1.20
   1  -2  -1   39.98    1.22
   1  -2  -1   40.50    1.41
   1  -2  -1   41.38    1.33
   1  -2  -1   40.57    1.16
   1  -2  -1   41.20    1.20
   1  -2  -1   41.30    1.97
   0   1   2    3.79    0.16
   0   1   2    3.58    0.26
   0   1   2    3.47    0.18
   0   1   2    3.74    0.15
   0   1   2    3.87    0.18
   0   1   2    3.31    0.14
   0  -1  -2    3.92    0.15
   0  -1  -2    3.67    0.18
   0  -1  -2    4.00    0.18
   0  -1  -2    3.70    0.15
   0  -1  -2    3.69    0.27
   0  -1  -2    3.84    0.16
   1   0   3    0.00    0.02
   1   0   3    0.01    0.02
   1   0   3    0.24    0.15
   1   0   3   -0.01    0.02
   1   0   3   -0.16    0.05
   1   0   3    0.02    0.01
   1   0   3    0.02    0.05
  -1   0  -3   -0.02    0.02
  -1   0  -3   -0.12    0.05
   2  -1   4   11.00    0.31
   2  -1   4    9.76    0.53
   2  -1   4   10.57    0.41
   2  -1   4   11.03    0.77
   2  -1   4    9.82    0.31
  -2   1  -4   11.12    0.40
  -2   1  -4    9.27    0.76
   3  -2   5   19.23    0.63
   3  -2   5   18.97    0.83
   3  -2   5   18.28    0.89
   3  -2   5   19.06    1.34
   3  -2   5   19.18    0.76
  -3   2  -5   18.82    0.69
   4  -3   6    0.14    0.13
   4  -3   6   -0.02    0.12
   4  -3   6   -0.09    0.05
   4  -3   6   -0.18    0.11
   4  -3   6   -0.04    0.07
  -4   3  -6    0.03    0.08
   5  -4   7    0.23    0.18
   5  -4   7    0.13    0.19
   5  -6   2    0.69    0.25
   5  -6   2    0.58    0.25
  -4   5  -1   12.63    0.58
  -4   5  -1   10.21    0.97
   4  -5   1   13.90    1.29
   4  -5   1   12.23    0.63
   4  -5   1   13.51    0.67
   4  -5   1   11.39    0.75
   4  -5   1   13.10    0.75
  -3   4   0    0.09    0.06
  -3   4   0    0.07    0.12
   3  -4   0    0.04    0.07
   3  -4   0   -0.01    0.07
   3  -4   0    0.00    0.06
   3  -4   0    0.02    0.05
   3  -4   0   -0.09    0.14
  -2   3   1    5.27    0.54
  -2   3   1    5.43    0.48
  -2   3   1    5.50    0.26
   2  -3  -1    5.25    0.21
   2  -3  -1    5.90    0.34
   2  -3  -1    5.34    0.36
   2  -3  -1    5.32    0.25
   2  -3  -1    4.96    0.55
   2  -3  -1    5.24    0.53
   2  -3  -1    5.25    0.30
   2  -3  -1    5.08    0.21
  -1   2   2   24.53    1.31
  -1   2   2   26.37    0.79
   1  -2  -2   24.91    0.95
   1  -2  -2   25.86    0.77
   1  -2  -2   25.23    0.77
   1  -2  -2   24.59    0.78
   1  -2  -2   24.61    0.82
   1  -2  -2   25.84    0.78
   1  -2  -2   25.42    1.32
   0   1   3   32.43    0.91
   0   1   3   32.42    1.08
   0   1   3   32.82    1.51
   0   1   3   34.27    1.01
   0  -1  -3   32.93    0.92
   0  -1  -3   33.15    0.99
   0  -1  -3   32.69    1.12
   0  -1  -3   34.44    0.98
   0  -1  -3   32.30    1.55
   1   0   4    8.21    0.25
   1   0   4    8.21    0.33
   1   0   4    7.98    0.30
   1   0   4    8.22    0.30
   1   0   4    8.08    0.30
   1   0   4    7.90    0.42
  -1   0  -4    7.98    0.32
  -1   0  -4    8.88    0.35
   2  -1   5    1.26    0.23
   2  -1   5    1.75    0.11
   2  -1   5    1.50    0.14
   2  -1   5    1.25    0.32
  -2   1  -5    1.76    0.16
   3  -2   6   32.23    1.26
   3  -2   6   34.43    2.03
   3  -2   6   34.38    0.99
   3  -2   6   33.82    1.20
   3  -2   6   32.23    1.39
  -3   2  -6   33.49    1.13
   4  -3   7    3.83    0.48
   4  -3   7    3.15    0.48
   4  -3   7    3.52    0.74
  -4   3  -7    3.39    0.32
   5  -4   8    0.14    0.19
   5  -4   8    0.06    0.17
   5  -6   1    9.91    0.76
   5  -6   1    9.94    0.83
  -4   5   0    6.93    0.39
  -4   5   0    6.36    0.73
   4  -5   0    6.48    0.58
   4  -5   0    6.74    0.55
   4  -5   0    6.88    1.05
   4  -5   0    6.21    0.52
  -3   4   1    5.70    0.31
  -3   4   1    6.47    0.63
   3  -4  -1    7.65    0.78
   3  -4  -1    6.96    0.43
   3  -4  -1    6.84    0.75
   3  -4  -1    5.62    0.45
   3  -4  -1    6.19    0.31
   3  -4  -1    5.70    0.37
  -2   3   2  176.26    5.05
  -2   3   2  185.63    7.86
   2  -3  -2  172.53    4.98
   2  -3  -2  171.04    4.86
   2  -3  -2  181.31    4.99
   2  -3  -2  177.55    7.84
   2  -3  -2  173.05    5.74
   2  -3  -2  176.36    4.72
   2  -3  -2  184.40    5.10
   2  -3  -2  181.16    5.10
  -1   2   3   22.58    0.73
  -1   2   3   21.65    1.32
  -1   2   3   21.68    0.74
  -1   2   3   23.25    0.73
  -1   2   3   21.65    1.21
   1  -2  -3   22.51    0.72
   1  -2  -3   23.55    0.91
   1  -2  -3   22.90    0.74
   1  -2  -3   23.42    0.77
   1  -2  -3   23.83    1.22
   0   1   4    1.42    0.21
   0   1   4    1.39    0.18
   0   1   4    0.87    0.10
   0   1   4    0.96    0.13
   0  -1  -4    1.11    0.13
   0  -1  -4    1.14    0.11
   0  -1  -4    1.54    0.15
   0  -1  -4    1.28    0.12
   0  -1  -4    1.11    0.21
   1   0   5    0.54    0.06
   1   0   5    0.66    0.08
   1   0   5    0.28    0.11
   1   0   5    0.27    0.19
   1   0   5    0.49    0.11
   1   0   5    0.70    0.09
  -1   0  -5    0.58    0.11
  -1   0  -5    0.46    0.08
  -1   0  -5    0.19    0.12
   2  -1   6   40.36    2.13
   2  -1   6   39.06    1.33
   2  -1   6   38.86    1.19
   2  -1   6   38.78    1.52
   2  -1   6   41.17    1.21
  -2   1  -6   40.57    1.28
   3  -2   7    1.24    0.13
   3  -2   7    1.26    0.28
   3  -2   7    0.86    0.23
   3  -2   7    1.79    0.47
   3  -2   7    1.46    0.17
  -3   2  -7    1.22    0.18
   4  -3   8   29.86    2.15
   4  -3   8   31.55    1.51
   4  -3   8   31.21    1.37
  -4   3  -8   30.31    1.15
   5  -4   9   -0.07    0.18
   5  -4   9   -0.24    0.17
   6  -7   1    0.15    0.19
   6  -7   1    0.44    0.26
   5  -6   0    7.24    0.70
   5  -6   0    7.55    0.77
  -4   5   1    0.04    0.09
   4  -5  -1   -0.03    0.10
   4  -5  -1   -0.03    0.17
   4  -5  -1    0.01    0.12
   4  -5  -1   -0.06    0.12
  -3   4   2   15.80    0.63
   3  -4  -2   16.93    0.76
   3  -4  -2   15.97    1.24
   3  -4  -2   16.52    0.71
   3  -4  -2   17.47    0.88
   3  -4  -2   16.52    0.57
  -2   3   3    9.77    0.41
  -2   3   3   10.49    0.96
  -2   3   3    9.99    0.80
   2  -3  -3    9.69    0.46
   2  -3  -3    9.86    0.48
   2  -3  -3   10.77    0.81
   2  -3  -3   10.15    0.57
   2  -3  -3    9.96    0.62
   2  -3  -3    9.89    0.36
   2  -3  -3   10.73    0.37
   2  -3  -3    8.78    0.31
  -1   2   4   26.60    0.84
  -1   2   4   25.23    1.48
  -1   2   4   27.34    0.87
  -1   2   4   25.76    0.89
  -1   2   4   26.05    1.40
   1  -2  -4   26.53    1.04
   1  -2  -4   27.85    0.90
   1  -2  -4   26.85    0.85
   1  -2  -4   26.21    1.56
   1  -2  -4   26.77    0.86
   0   1   5   55.29    1.53
   0   1   5   59.63    2.57
   0   1   5   57.06    1.84
   0   1   5   57.70    1.72
   0  -1  -5   54.17    1.64
   0  -1  -5   53.96    1.54
   0  -1  -5   55.98    2.61
   0  -1  -5   55.35    1.68
   0  -1  -5   54.38    1.87
   1   0   6    0.47    0.06
   1   0   6    0.42    0.13
   1   0   6    0.37    0.25
   1   0   6    0.41    0.08
   1   0   6    0.16    0.10
  -1   0  -6    0.35    0.08
  -1   0  -6    0.24    0.09
  -1   0  -6    0.60    0.09
  -1   0  -6    0.42    0.21
   2  -1   7   60.71    2.01
   2  -1   7   60.58    1.63
   2  -1   7   66.60    3.14
   2  -1   7   61.36    1.84
   2  -1   7   60.38    1.81
   2  -1   7   61.54    2.22
  -2   1  -7   60.80    1.91
   3  -2   8    4.15    0.73
   3  -2   8    5.50    0.56
   3  -2   8    4.60    0.57
  -3   2  -8    3.94    0.30
   4  -3   9    1.99    0.40
   4  -3   9    3.16    0.55
  -4   3  -9    2.07    0.28
   5  -4  10    3.56    0.65
   5  -4  10    4.68    0.67
   6  -7   0   -0.08    0.17
   6  -7   0   -0.05    0.17
   5  -6  -1    1.05    0.32
   5  -6  -1    1.48    0.32
  -4   5   2    0.12    0.10
   4  -5  -2    0.00    0.11
   4  -5  -2   -0.10    0.09
   4  -5  -2    0.01    0.08
   4  -5  -2   -0.11    0.14
  -3   4   3   26.24    2.07
  -3   4   3   30.93    1.03
   3  -4  -3   31.13    1.11
   3  -4  -3   31.06    1.14
   3  -4  -3   30.39    1.87
   3  -4  -3   29.45    1.33
  -2   3   4    0.24    0.16
  -2   3   4    0.19    0.09
  -2   3   4    0.10    0.20
  -2   3   4    0.21    0.08
   2  -3  -4    0.12    0.08
   2  -3  -4    0.19    0.05
   2  -3  -4    0.25    0.04
   2  -3  -4    0.08    0.13
   2  -3  -4    0.07    0.11
   2  -3  -4    0.24    0.06
   2  -3  -4    0.35    0.11
   2  -3  -4    0.13    0.11
  -1   2   5    2.13    0.21
  -1   2   5    2.25    0.39
  -1   2   5    2.46    0.37
  -1   2   5    2.12    0.20
  -1   2   5    2.62    0.25
   1  -2  -5    2.21    0.16
   1  -2  -5    2.17    0.21
   1  -2  -5    2.73    0.50
   1  -2  -5    2.41    0.24
   1  -2  -5    2.40    0.28
   0   1   6    3.37    0.19
   0   1   6    4.04    0.51
   0   1   6    3.32    0.29
   0   1   6    3.63    0.36
   0  -1  -6    3.30    0.28
   0  -1  -6    3.05    0.20
   0  -1  -6    3.44    0.37
   0  -1  -6    3.00    0.23
   0  -1  -6    3.37    0.20
   1   0   7   20.38    0.64
   1   0   7   21.09    0.97
   1   0   7   20.91    0.79
   1   0   7   21.21    0.80
  -1   0  -7   20.79    0.77
  -1   0  -7   22.30    0.78
  -1   0  -7   20.48    0.80
  -1   0  -7   23.45    1.27
   2  -1   8    2.62    0.54
   2  -1   8    2.00    0.12
   2  -1   8    1.76    0.19
   2  -1   8    1.97    0.35
   2  -1   8    2.34    0.23
  -2   1  -8    1.62    0.20
   3  -2   9    0.06    0.13
   3  -2   9   -0.11    0.20
   3  -2   9   -0.04    0.11
  -3   2  -9    0.01    0.08
   4  -3  10    4.68    0.68
   4  -3  10    3.06    0.52
  -4   3 -10    4.01    0.41
   6  -7  -1    0.64    0.26
   6  -7  -1    0.83    0.33
   5  -6  -2    5.44    0.68
   5  -6  -2    5.33    0.59
  -4   5   3   14.94    0.66
  -4   5   3   13.15    1.52
   4  -5  -3   16.03    0.81
   4  -5  -3   16.07    0.96
   4  -5  -3   15.47    0.78
   4  -5  -3   15.58    1.33
  -3   4   4   10.29    1.12
  -3   4   4   10.35    0.48
   3  -4  -4   11.11    0.70
   3  -4  -4   11.56    0.58
   3  -4  -4   10.22    0.56
   3  -4  -4    9.06    0.89
  -2   3   5   16.37    0.56
  -2   3   5   16.05    1.23
  -2   3   5   15.80    1.11
  -2   3   5   15.09    0.61
   2  -3  -5   16.19    0.69
   2  -3  -5   16.74    0.68
   2  -3  -5   16.07    0.56
   2  -3  -5   14.93    0.80
   2  -3  -5   16.28    0.57
  -1   2   6    4.29    0.45
  -1   2   6    4.22    0.29
  -1   2   6    4.61    0.27
  -1   2   6    4.58    0.31
  -1   2   6    4.05    0.44
   1  -2  -6    3.95    0.63
   1  -2  -6    4.12    0.29
   1  -2  -6    3.86    0.32
   1  -2  -6    3.90    0.23
   1  -2  -6    4.31    0.27
   0   1   7    3.59    0.21
   0   1   7    3.09    0.31
   0   1   7    3.21    0.37
   0   1   7    2.35    0.46
   0  -1  -7    3.54    0.21
   0  -1  -7    4.04    0.24
   0  -1  -7    3.40    0.26
   0  -1  -7    3.92    0.43
   0  -1  -7    3.97    0.33
   1   0   8    0.04    0.05
   1   0   8    0.08    0.04
   1   0   8    0.00    0.32
   1   0   8   -0.03    0.15
   1   0   8    0.10    0.13
  -1   0  -8    0.14    0.10
  -1   0  -8    0.08    0.07
   2  -1   9    0.71    0.24
   2  -1   9    0.43    0.31
   2  -1   9    0.75    0.15
  -2   1  -9    0.70    0.15
   3  -2  10    1.90    0.40
   3  -2  10    1.89    0.55
   3  -2  10    1.44    0.33
  -3   2 -10    1.64    0.24
   4  -3  11    3.46    0.56
   4  -3  11    1.90    0.48
  -4   3 -11    2.21    0.32
   6  -7  -2    2.24    0.45
   6  -7  -2    1.75    0.46
   5  -6  -3    0.01    0.13
   5  -6  -3    0.24    0.17
  -4   5   4   12.31    0.58
  -4   5   4   10.48    1.59
   4  -5  -4   11.62    0.81
   4  -5  -4   11.77    1.12
   4  -5  -4   11.64    0.68
  -3   4   5   37.43    1.25
  -3   4   5   35.94    2.41
   3  -4  -5   36.59    1.05
   3  -4  -5   36.49    2.13
   3  -4  -5   34.43    1.57
   3  -4  -5   36.16    1.30
   3  -4  -5   35.53    1.31
  -2   3   6   16.24    0.64
  -2   3   6   17.99    0.69
  -2   3   6   16.89    1.27
   2  -3  -6   17.85    0.89
   2  -3  -6   17.10    0.75
   2  -3  -6   19.14    0.75
   2  -3  -6   16.91    0.62
  -1   2   7    9.15    0.43
  -1   2   7    9.16    0.71
  -1   2   7    9.36    0.47
  -1   2   7    8.85    0.50
   1  -2  -7    8.92    0.54
   1  -2  -7    8.91    0.41
   1  -2  -7    9.63    0.88
   1  -2  -7    9.46    0.48
   1  -2  -7    9.39    0.45
   0   1   8   -0.28    0.19
   0   1   8    0.06    0.16
   0   1   8    0.04    0.10
   0   1   8   -0.06    0.04
   0  -1  -8    0.02    0.05
   0  -1  -8    0.00    0.05
   0  -1  -8    0.02    0.07
   0  -1  -8    0.09    0.07
   1   0   9    3.32    0.35
   1   0   9    3.78    0.26
   1   0   9    3.92    0.21
   1   0   9    4.16    0.51
  -1   0  -9    3.90    0.28
  -1   0  -9    4.63    0.41
   2  -1  10    0.62    0.39
   2  -1  10    0.39    0.22
   2  -1  10    0.92    0.17
  -2   1 -10    0.76    0.16
   3  -2  11    0.39    0.24
   3  -2  11   -0.01    0.15
  -3   2 -11   -0.05    0.09
   4  -3  12    0.01    0.21
   4  -3  12   -0.12    0.16
  -4   3 -12   -0.06    0.12
   5  -6  -4    0.41    0.23
   5  -6  -4    0.44    0.21
  -4   5   5    1.65    0.25
  -4   5   5    0.97    0.51
   4  -5  -5    1.13    0.26
   4  -5  -5    0.86    0.37
   4  -5  -5    0.80    0.28
  -3   4   6    5.44    0.94
  -3   4   6    5.28    0.36
   3  -4  -6    5.07    0.48
   3  -4  -6    5.36    0.48
   3  -4  -6    4.81    0.55
   3  -4  -6    5.15    0.21
  -2   3   7   31.71    1.13
  -2   3   7   32.48    1.14
  -2   3   7   32.37    1.94
   2  -3  -7   33.08    1.41
   2  -3  -7   32.35    1.05
   2  -3  -7   32.51    1.20
   2  -3  -7   30.55    1.14
  -1   2   8   -0.12    0.12
  -1   2   8    0.00    0.06
  -1   2   8    0.13    0.15
  -1   2   8    0.00    0.09
   1  -2  -8   -0.04    0.06
   1  -2  -8   -0.01    0.07
   1  -2  -8    0.03    0.05
   1  -2  -8   -0.03    0.08
   0   1   9    0.84    0.22
   0   1   9   -0.31    0.26
   0   1   9    0.48    0.11
   0   1   9    0.68    0.24
   0  -1  -9    0.48    0.11
   0  -1  -9    0.92    0.18
   0  -1  -9    0.57    0.13
   0  -1  -9    0.58    0.17
   1   0  10    0.25    0.21
   1   0  10    0.25    0.41
   1   0  10    0.30    0.18
  -1   0 -10    0.63    0.14
   2  -1  11   -0.12    0.10
   2  -1  11   -0.09    0.12
   2  -1  11    0.09    0.33
  -2   1 -11    0.05    0.09
   3  -2  12    0.27    0.24
   3  -2  12    0.25    0.24
  -3   2 -12    0.26    0.14
  -5   6   5   -0.15    0.15
   5  -6  -5   -0.13    0.10
   5  -6  -5   -0.07    0.14
  -4   5   6   11.76    1.62
  -4   5   6    9.71    0.56
   4  -5  -6   10.28    0.80
   4  -5  -6   10.97    0.66
  -3   4   7    0.61    0.18
  -3   4   7    0.26    0.28
   3  -4  -7    0.60    0.18
   3  -4  -7    0.83    0.27
   3  -4  -7    0.69    0.08
   3  -4  -7    0.81    0.21
  -2   3   8    0.47    0.24
  -2   3   8    0.43    0.18
   2  -3  -8    0.97    0.19
   2  -3  -8    0.52    0.11
   2  -3  -8    0.84    0.20
   2  -3  -8    0.61    0.21
  -1   2   9    1.71    0.29
  -1   2   9    1.44    0.46
  -1   2   9    2.24    0.33
   1  -2  -9    1.92    0.21
   1  -2  -9    2.00    0.30
   1  -2  -9    1.78    0.26
   1  -2  -9    1.45    0.21
   0   1  10    0.54    0.27
   0   1  10   -0.19    0.38
   0   1  10    0.22    0.17
   0  -1 -10    0.67    0.14
   0  -1 -10    0.48    0.16
   0  -1 -10    0.70    0.13
   0  -1 -10    0.75    0.17
   1   0  11    4.48    0.60
   1   0  11    4.56    1.12
   1   0  11    5.13    0.49
  -1   0 -11    5.53    0.37
   2  -1  12    0.15    0.23
   2  -1  12   -0.33    0.29
   2  -1  12    0.00    0.10
  -2   1 -12   -0.04    0.09
   3  -2  13    4.81    0.76
  -3   2 -13    4.83    0.47
  -5   6   6    0.64    0.23
   5  -6  -6    0.40    0.21
   5  -6  -6    0.15    0.21
  -4   5   7   10.97    1.53
  -4   5   7   10.97    0.61
   4  -5  -7   10.92    0.84
   4  -5  -7    9.87    0.66
  -3   4   8   20.65    0.89
  -3   4   8   20.84    1.61
   3  -4  -8   21.15    0.97
   3  -4  -8   21.69    0.97
   3  -4  -8   21.50    0.68
   3  -4  -8   20.39    1.15
  -2   3   9   15.89    1.17
  -2   3   9   15.07    0.74
   2  -3  -9   16.45    0.75
   2  -3  -9   14.70    0.88
   2  -3  -9   16.39    0.79
   2  -3  -9   16.25    0.63
  -1   2  10    0.29    0.22
  -1   2  10   -0.59    0.29
  -1   2  10   -0.11    0.10
   1  -2 -10   -0.05    0.09
   1  -2 -10   -0.03    0.09
   1  -2 -10   -0.09    0.07
   1  -2 -10   -0.04    0.06
   0   1  11    1.99    0.38
   0   1  11    1.87    0.36
   0   1  11    0.14    0.57
   0  -1 -11    1.97    0.25
   1   0  12    7.92    0.53
   1   0  12    4.03    1.00
   1   0  12    7.54    0.81
  -1   0 -12    7.51    0.46
   2  -1  13    0.85    0.17
   2  -1  13    1.10    0.37
  -2   1 -13    0.68    0.19
  -5   6   7    0.99    0.30
   5  -6  -7    1.05    0.37
   5  -6  -7    1.47    0.33
  -4   5   8    1.58    0.59
  -4   5   8    1.44    0.29
   4  -5  -8    1.61    0.39
   4  -5  -8    1.44    0.31
  -3   4   9   23.40    1.03
  -3   4   9   26.80    1.82
   3  -4  -9   23.67    1.09
   3  -4  -9   26.27    0.81
   3  -4  -9   25.94    1.35
  -2   3  10    0.37    0.21
  -2   3  10    0.14    0.21
   2  -3 -10    0.06    0.15
   2  -3 -10    0.14    0.08
   2  -3 -10    0.18    0.14
   2  -3 -10    0.02    0.11
  -1   2  11   -0.78    0.41
  -1   2  11    0.98    0.30
  -1   2  11    1.20    0.30
   1  -2 -11    1.67    0.24
   1  -2 -11    1.07    0.18
   1  -2 -11    1.29    0.27
   0   1  12    5.36    0.54
   0   1  12    5.08    0.64
   0  -1 -12    5.89    0.39
   1   0  13    5.96    1.19
   1   0  13    9.50    0.96
   1   0  13    9.01    0.57
  -1   0 -13    7.63    0.49
   2  -1  14    0.16    0.26
  -2   1 -14    0.55    0.18
  -5   6   8   -0.20    0.22
   5  -6  -8    0.61    0.23
   5  -6  -8    0.08    0.26
  -4   5   9   11.18    0.67
   4  -5  -9   11.96    0.93
   4  -5  -9   11.30    0.74
  -3   4  10   12.51    1.11
  -3   4  10   11.25    0.68
   3  -4 -10   12.46    0.74
   3  -4 -10   11.34    0.85
  -2   3  11    2.17    0.37
  -2   3  11    1.63    0.52
   2  -3 -11    1.95    0.34
   2  -3 -11    1.77    0.21
   2  -3 -11    1.89    0.37
   2  -3 -11    1.64    0.28
  -1   2  12    3.26    0.47
  -1   2  12    0.18    0.58
  -1   2  12    2.54    0.44
   1  -2 -12    2.95    0.30
   0   1  13    0.22    0.24
   0   1  13   -0.18    0.29
   0   1  13    1.15    0.75
   0  -1 -13    0.27    0.13
   1   0  14   -0.05    0.20
   1   0  14    0.34    0.28
  -1   0 -14    0.11    0.12
  -4   5  10   -0.10    0.20
   4  -5 -10    0.00    0.15
   4  -5 -10   -0.04    0.17
  -3   4  11    0.04    0.23
   3  -4 -11    0.38    0.20
   3  -4 -11    0.02    0.16
  -2   3  12    0.45    0.30
   2  -3 -12    0.52    0.13
   2  -3 -12    0.51    0.23
  -1   2  13    4.06    0.55
   1  -2 -13    3.95    0.36
   0   1  14    2.74    0.52
   0   1  14    3.10    0.49
   0  -1 -14    3.00    0.34
   1   0  15    2.80    0.61
   1   0  15    3.23    0.40
  -1   0 -15    2.82    0.36
  -4   5  11    0.20    0.27
   4  -5 -11    0.30    0.27
  -3   4  12    2.90    0.46
   3  -4 -12    3.68    0.58
  -2   3  13    0.19    0.32
   2  -3 -13    0.32    0.12
  -1   2  14    2.53    0.52
   1  -2 -14    2.23    0.28
   0   1  15    0.30    0.35
   0   1  15    0.14    0.23
   0  -1 -15    0.02    0.10
  -3   4  13    0.08    0.32
   3  -4 -13    0.11    0.20
  -2   3  14   -0.13    0.37
   2  -3 -14    0.09    0.10
  -1   2  15   -0.20    0.40
   1  -2 -15    0.19    0.13
   2   0 -14    0.75    0.15
  -2   0  14    0.56    0.43
  -3   1  13    4.10    0.57
   4  -2 -12    0.08    0.18
   4  -2 -12    0.11    0.18
  -4   2  12    0.30    0.31
   5  -3 -11    0.29    0.21
   5  -3 -11    0.06    0.20
  -5   3  11    0.13    0.26
   1   1 -14    2.28    0.28
  -1  -1  14    2.38    0.51
  -1  -1  14    3.25    0.53
   2   0 -13    2.06    0.22
  -2   0  13    4.38    0.59
   3  -1 -12    0.93    0.26
   3  -1 -12    1.24    0.32
  -3   1  12    1.41    0.39
   4  -2 -11    3.13    0.44
   4  -2 -11    2.30    0.46
  -4   2  11    2.35    0.40
   5  -3 -10   -0.01    0.15
   5  -3 -10   -0.07    0.23
  -5   3  10    0.28    0.23
   6  -4  -9    0.20    0.23
   6  -4  -9    0.59    0.25
   0   2 -14    0.72    0.19
   0  -2  14    1.14    0.38
   0  -2  14    0.74    0.30
   1   1 -13   -0.05    0.08
  -1  -1  13    0.13    0.32
  -1  -1  13    0.48    0.25
   2   0 -12    0.23    0.09
  -2   0  12    0.17    0.20
  -2   0  12   -0.40    0.26
   3  -1 -11    1.02    0.28
   3  -1 -11    0.45    0.22
  -3   1  11    0.99    0.32
   4  -2 -10    0.18    0.16
   4  -2 -10    0.05    0.17
  -4   2  10   -0.06    0.20
   5  -3  -9    1.32    0.30
   5  -3  -9    1.14    0.37
   6  -4  -8    2.97    0.47
   6  -4  -8    2.68    0.58
   0   2 -13    0.79    0.18
   0  -2  13    0.79    0.33
   0  -2  13    0.77    0.30
   1   1 -12    0.45    0.13
  -1  -1  12    0.52    0.32
  -1  -1  12    0.50    0.23
   2   0 -11    1.04    0.15
   2   0 -11    1.28    0.28
   2   0 -11    2.04    0.35
  -2   0  11    1.07    0.31
  -2   0  11    1.89    0.36
  -2   0  11    1.43    0.36
  -2   0  11   -0.06    0.51
   3  -1 -10    0.88    0.26
   3  -1 -10    0.88    0.22
   3  -1 -10    1.56    0.28
  -3   1  10    1.60    0.51
  -3   1  10    1.12    0.29
   4  -2  -9    3.12    0.40
   4  -2  -9    2.71    0.47
  -4   2   9    2.48    0.34
  -4   2   9    3.09    0.64
   5  -3  -8    2.94    0.40
   5  -3  -8    3.90    0.60
   6  -4  -7    1.03    0.33
   6  -4  -7    1.93    0.37
  -1   3 -13    1.57    0.27
   1  -3  13    1.89    0.31
   1  -3  13    1.60    0.46
   0   2 -12    0.38    0.14
   0  -2  12    0.88    0.31
   0  -2  12    1.30    0.32
   1   1 -11   24.08    0.92
  -1  -1  11   22.59    1.09
  -1  -1  11   24.99    1.25
   2   0 -10    0.43    0.10
   2   0 -10    0.13    0.10
   2   0 -10    0.25    0.14
   2   0 -10    0.29    0.16
  -2   0  10    0.76    0.28
  -2   0  10   -0.42    0.43
  -2   0  10    0.19    0.14
   3  -1  -9    6.32    0.54
   3  -1  -9    6.67    0.25
   3  -1  -9    7.16    0.46
   3  -1  -9    6.22    0.65
  -3   1   9    7.45    0.76
  -3   1   9    5.96    0.50
   4  -2  -8    5.97    0.54
   4  -2  -8    5.42    0.64
   4  -2  -8    6.17    0.54
  -4   2   8    5.22    0.88
  -4   2   8    5.02    0.43
   5  -3  -7    4.09    0.59
   5  -3  -7    4.20    0.47
  -5   3   7    4.55    0.97
   6  -4  -6    0.07    0.16
   6  -4  -6   -0.05    0.12
  -1   3 -12   -0.06    0.10
   1  -3  12   -0.17    0.12
   1  -3  12    0.15    0.15
   0   2 -11    1.88    0.25
   0  -2  11    1.17    0.77
   0  -2  11    1.85    0.35
   0  -2  11    2.01    0.41
   1   1 -10    0.82    0.21
   1   1 -10    0.63    0.21
   1   1 -10    0.83    0.15
  -1  -1  10    0.96    0.24
  -1  -1  10    1.13    0.28
  -1  -1  10   -0.48    0.32
  -1  -1  10    1.13    0.32
   2   0  -9   14.49    0.78
   2   0  -9   14.55    0.64
   2   0  -9   11.68    0.65
   2   0  -9   14.37    0.56
  -2   0   9   14.03    0.75
  -2   0   9   13.32    1.13
  -2   0   9   12.31    0.70
   3  -1  -8    4.63    0.43
   3  -1  -8    4.75    0.44
   3  -1  -8    5.41    0.57
   3  -1  -8    4.89    0.18
  -3   1   8    4.92    0.42
  -3   1   8    4.43    0.69
  -3   1   8    4.58    0.41
   4  -2  -7    6.12    0.53
   4  -2  -7    5.97    0.51
   4  -2  -7    5.98    0.65
  -4   2   7    5.51    0.92
  -4   2   7    6.49    0.40
   5  -3  -6   12.93    0.71
   5  -3  -6   14.28    0.94
  -5   3   6   13.38    1.42
   6  -4  -5    1.00    0.33
   6  -4  -5    0.22    0.15
   7  -5  -4    0.48    0.27
   7  -5  -4    0.21    0.20
  -2   4 -12    0.93    0.21
   2  -4  12    0.95    0.38
  -1   3 -11    1.85    0.26
   1  -3  11    1.83    0.41
   1  -3  11    1.79    0.28
   0   2 -10    4.66    0.33
   0  -2  10    4.30    0.56
   0  -2  10    3.57    0.43
   0  -2  10    1.62    0.83
   1   1  -9    6.66    0.45
   1   1  -9    6.89    0.37
   1   1  -9    6.86    0.46
  -1  -1   9    6.40    0.56
  -1  -1   9    6.10    0.37
  -1  -1   9    6.50    0.49
  -1  -1   9    6.88    0.63
   2   0  -8    1.64    0.17
   2   0  -8    1.86    0.29
   2   0  -8    2.32    0.26
   2   0  -8    1.54    0.24
  -2   0   8    1.87    0.44
  -2   0   8    2.34    0.31
  -2   0   8    2.23    0.30
   3  -1  -7    0.13    0.13
   3  -1  -7    0.30    0.13
   3  -1  -7    0.20    0.10
  -3   1   7    0.58    0.26
  -3   1   7   -0.05    0.11
  -3   1   7    0.10    0.10
   4  -2  -6   31.64    1.18
   4  -2  -6   33.64    1.49
   4  -2  -6   30.71    1.19
  -4   2   6   29.41    1.08
  -4   2   6   31.02    2.14
   5  -3  -5    1.50    0.34
   5  -3  -5    1.39    0.26
  -5   3   5    1.12    0.50
   6  -4  -4    0.19    0.19
   6  -4  -4    0.15    0.15
   7  -5  -3    1.36    0.33
   7  -5  -3    0.93    0.34
  -2   4 -11    4.40    0.44
   2  -4  11    5.33    0.73
   2  -4  11    6.09    0.35
  -1   3 -10   -0.09    0.07
   1  -3  10    0.00    0.14
   1  -3  10    0.02    0.13
   1  -3  10    0.34    0.48
   0   2  -9   19.68    0.80
   0  -2   9   20.09    0.87
   0  -2   9   19.39    0.90
   0  -2   9   18.44    1.01
   1   1  -8    5.79    0.40
   1   1  -8    4.84    0.29
   1   1  -8    5.31    0.45
  -1  -1   8    5.34    0.32
  -1  -1   8    5.53    0.52
  -1  -1   8    4.97    0.41
  -1  -1   8    5.37    0.47
   2   0  -7    7.24    0.40
   2   0  -7    7.03    0.32
   2   0  -7    7.37    0.48
   2   0  -7    6.85    0.33
   2   0  -7    6.97    0.41
  -2   0   7    7.74    0.45
  -2   0   7    6.82    0.67
  -2   0   7    7.45    0.40
  -2   0   7    7.49    0.42
   3  -1  -6   16.03    0.85
   3  -1  -6   15.95    0.70
   3  -1  -6   15.94    0.68
  -3   1   6   14.94    0.62
  -3   1   6   16.20    0.64
  -3   1   6   16.21    1.22
   4  -2  -5   26.50    1.02
   4  -2  -5   28.16    1.07
   4  -2  -5   26.70    1.29
  -4   2   5   26.86    1.95
  -4   2   5   26.29    0.94
   5  -3  -4    0.16    0.23
   5  -3  -4    0.15    0.12
   5  -3  -4    0.17    0.16
   5  -3  -4    0.11    0.11
  -5   3   4    0.12    0.28
   6  -4  -3    5.24    0.69
   6  -4  -3    7.15    0.63
   7  -5  -2    0.25    0.20
   7  -5  -2    1.07    0.35
  -3   5 -11    0.42    0.19
   3  -5  11   -0.11    0.18
  -2   4 -10   17.21    0.80
   2  -4  10   17.80    0.71
   2  -4  10   15.85    1.07
  -1   3  -9    1.59    0.23
   1  -3   9    1.77    0.27
   1  -3   9    2.24    0.63
   1  -3   9    1.40    0.34
   1  -3   9    2.48    0.42
   0   2  -8    8.20    0.40
   0  -2   8    6.39    0.42
   0  -2   8    6.65    0.35
   0  -2   8    6.35    0.59
   0  -2   8    6.34    0.47
   1   1  -7   27.36    1.01
   1   1  -7   27.48    0.94
   1   1  -7   28.90    1.12
  -1  -1   7   28.01    1.13
  -1  -1   7   28.03    1.19
  -1  -1   7   26.61    0.91
  -1  -1   7   26.45    1.04
   2   0  -6    8.74    0.45
   2   0  -6    9.34    0.37
   2   0  -6    9.05    0.37
   2   0  -6   10.65    0.58
   2   0  -6    9.83    0.47
  -2   0   6   10.68    0.80
  -2   0   6   11.50    0.49
  -2   0   6    9.90    0.49
  -2   0   6   10.05    0.46
   3  -1  -5    3.24    0.31
   3  -1  -5    2.90    0.30
   3  -1  -5    2.59    0.35
  -3   1   5    3.03    0.58
  -3   1   5    2.94    0.22
  -3   1   5    3.25    0.20
   4  -2  -4    3.18    0.35
   4  -2  -4    2.97    0.31
   4  -2  -4    3.58    0.46
  -4   2   4    3.21    0.22
  -4   2   4    4.06    0.81
   5  -3  -3    0.03    0.12
   5  -3  -3    0.19    0.13
   5  -3  -3    0.28    0.13
   5  -3  -3    0.07    0.17
  -5   3   3    0.16    0.30
   6  -4  -2    4.42    0.61
   6  -4  -2    5.46    0.54
   7  -5  -1    1.43    0.39
   7  -5  -1    1.42    0.33
  -3   5 -10    4.53    0.45
   3  -5  10    5.46    0.75
  -2   4  -9    0.14    0.10
   2  -4   9    0.32    0.20
   2  -4   9    0.06    0.09
   2  -4   9   -0.10    0.16
  -1   3  -8    2.33    0.26
   1  -3   8    2.41    0.39
   1  -3   8    2.37    0.59
   1  -3   8    2.33    0.33
   1  -3   8    3.03    0.42
   1  -3   8    2.73    0.32
   0   2  -7   -0.01    0.05
   0  -2   7   -0.07    0.06
   0  -2   7    0.10    0.06
   0  -2   7   -0.02    0.09
   0  -2   7   -0.09    0.16
   0  -2   7    0.37    0.35
   1   1  -6   41.32    1.28
   1   1  -6   34.12    1.45
   1   1  -6   41.81    1.33
  -1  -1   6   41.19    1.36
  -1  -1   6   41.86    1.24
  -1  -1   6   42.25    1.46
  -1  -1   6   41.62    1.57
   2   0  -5   19.43    0.61
   2   0  -5   19.30    1.31
   2   0  -5   19.25    0.71
   2   0  -5   18.50    0.70
   2   0  -5   17.92    0.84
   2   0  -5   18.99    0.60
  -2   0   5   19.08    0.70
  -2   0   5   19.59    0.69
  -2   0   5   19.49    1.19
  -2   0   5   17.53    0.71
   3  -1  -4   18.32    0.88
   3  -1  -4   17.20    0.69
   3  -1  -4   18.20    0.72
  -3   1   4   16.48    1.29
  -3   1   4   18.18    0.63
  -3   1   4   17.92    0.60
  -3   1   4   18.91    0.71
   4  -2  -3   24.92    1.18
   4  -2  -3   25.78    0.95
   4  -2  -3   26.16    0.99
   4  -2  -3   25.89    1.65
  -4   2   3   23.16    1.86
  -4   2   3   25.75    0.85
   5  -3  -2    6.95    0.56
   5  -3  -2    6.83    0.46
   5  -3  -2    8.43    1.11
   5  -3  -2    7.50    0.60
  -5   3   2    7.16    1.28
   6  -4  -1    3.03    0.50
   6  -4  -1    3.88    0.46
   7  -5   0    0.21    0.20
   7  -5   0   -0.23    0.12
  -3   5  -9    0.24    0.15
   3  -5   9    0.39    0.26
   3  -5   9    0.19    0.19
  -2   4  -8    0.00    0.08
   2  -4   8   -0.23    0.19
   2  -4   8    0.17    0.15
   2  -4   8   -0.06    0.11
   2  -4   8    0.01    0.08
  -1   3  -7    0.51    0.12
   1  -3   7    0.92    0.23
   1  -3   7    0.64    0.20
   1  -3   7    0.50    0.19
   1  -3   7    0.97    0.19
   1  -3   7    0.69    0.37
   0   2  -6   19.90    0.71
   0  -2   6   18.85    0.79
   0  -2   6   18.90    0.65
   0  -2   6   19.06    0.78
   0  -2   6   17.89    0.84
   1   1  -5    0.20    0.10
   1   1  -5    0.33    0.07
   1   1  -5    0.22    0.09
   1   1  -5    0.34    0.16
   1   1  -5    0.50    0.10
  -1  -1   5    0.19    0.21
  -1  -1   5    0.27    0.07
  -1  -1   5    0.09    0.09
  -1  -1   5    0.63    0.15
  -1  -1   5    0.24    0.10
   2   0  -4   92.74    4.36
   2   0  -4   93.53    3.09
   2   0  -4   95.14    2.58
   2   0  -4   91.87    2.56
   2   0  -4   78.24    2.57
   2   0  -4   91.82    2.54
  -2   0   4   95.09    2.54
  -2   0   4   96.03    4.25
  -2   0   4   91.46    2.75
  -2   0   4   94.89    2.66
   3  -1  -3    6.31    0.36
   3  -1  -3    6.78    0.34
   3  -1  -3    6.38    0.57
   3  -1  -3    6.10    0.43
  -3   1   3    6.71    0.27
  -3   1   3    6.19    0.35
  -3   1   3    6.89    0.64
  -3   1   3    6.26    0.88
   4  -2  -2   50.77    1.91
   4  -2  -2   45.46    2.61
   4  -2  -2   48.06    1.56
   4  -2  -2   49.41    1.55
  -4   2   2   48.97    1.47
  -4   2   2   45.60    2.92
   5  -3  -1    2.98    0.34
   5  -3  -1    2.65    0.33
   5  -3  -1    2.69    0.40
   5  -3  -1    2.76    0.65
   6  -4   0    2.10    0.36
   6  -4   0    1.44    0.33
   7  -5   1    3.28    0.55
   7  -5   1    4.40    0.57
  -4   6  -9    1.99    0.32
   4  -6   9    1.57    0.44
  -3   5  -8    0.25    0.14
   3  -5   8    0.17    0.23
   3  -5   8    0.05    0.16
  -2   4  -7    0.16    0.08
   2  -4   7    0.10    0.16
   2  -4   7    0.21    0.19
   2  -4   7    0.12    0.15
   2  -4   7   -0.09    0.23
   2  -4   7    0.20    0.09
  -1   3  -6    5.10    0.31
   1  -3   6    5.81    0.81
   1  -3   6    6.17    0.54
   1  -3   6    4.68    0.48
   1  -3   6    5.17    0.34
   1  -3   6    5.94    0.40
   0   2  -5    4.45    0.61
   0   2  -5    4.55    0.25
   0  -2   5    4.46    0.24
   0  -2   5    4.17    0.32
   0  -2   5    4.40    0.29
   0  -2   5    4.62    0.31
   1   1  -4    2.17    0.20
   1   1  -4    2.08    0.33
   1   1  -4    2.14    0.22
   1   1  -4    2.15    0.18
   1   1  -4    2.05    0.13
  -1  -1   4    1.74    0.20
  -1  -1   4    2.32    0.35
  -1  -1   4    2.09    0.20
  -1  -1   4    1.67    0.22
  -1  -1   4    2.05    0.18
   2   0  -3   34.53    1.07
   2   0  -3   34.27    1.06
   2   0  -3   34.88    1.93
   2   0  -3   35.59    1.32
  -2   0   3   35.62    1.05
  -2   0   3   34.97    1.86
  -2   0   3   35.00    1.07
  -2   0   3   35.68    1.10
   3  -1  -2   18.04    0.87
   3  -1  -2   16.55    0.62
   3  -1  -2   17.15    0.80
   3  -1  -2   17.36    0.66
   3  -1  -2   17.02    1.11
  -3   1   2   16.66    0.64
  -3   1   2   16.36    1.12
  -3   1   2   17.07    0.54
  -3   1   2   17.02    1.30
   4  -2  -1    6.18    0.69
   4  -2  -1    6.61    0.39
   4  -2  -1    6.05    0.36
   4  -2  -1    6.62    0.71
   4  -2  -1    6.06    0.25
   4  -2  -1    6.71    0.47
  -4   2   1    6.38    0.62
  -4   2   1    5.52    0.26
   5  -3   0    6.18    0.94
   5  -3   0    5.67    0.48
   5  -3   0    4.88    0.44
   5  -3   0    5.43    0.57
  -5   3   0    5.09    0.67
   6  -4   1    1.49    0.33
   6  -4   1    1.08    0.26
   7  -5   2    0.40    0.23
   7  -5   2    0.45    0.25
  -4   6  -8    3.87    0.43
   4  -6   8    4.43    0.64
   4  -6   8    3.52    0.59
  -3   5  -7    0.00    0.09
   3  -5   7    0.12    0.15
   3  -5   7    0.20    0.16
  -2   4  -6    0.13    0.08
   2  -4   6    0.14    0.08
   2  -4   6    0.10    0.21
   2  -4   6    0.00    0.12
   2  -4   6    0.11    0.12
   2  -4   6    0.28    0.19
  -1   3  -5    1.43    0.17
   1  -3   5    1.58    0.26
   1  -3   5    1.63    0.26
   1  -3   5    1.56    0.19
   1  -3   5    1.68    0.41
   1  -3   5    1.75    0.29
   0   2  -4    0.75    0.11
   0   2  -4    0.23    0.19
   0  -2   4    0.34    0.10
   0  -2   4   -0.11    0.15
   0  -2   4    0.57    0.14
   0  -2   4    0.39    0.12
   0  -2   4    0.51    0.13
   1   1  -3  429.41   11.84
   1   1  -3  432.88   17.87
   1   1  -3  419.37   13.16
   1   1  -3  413.55   11.44
   1   1  -3  433.30   10.83
   1   1  -3  425.55   12.34
  -1  -1   3  441.25   17.91
  -1  -1   3  421.29   13.23
  -1  -1   3  410.00   10.79
  -1  -1   3  428.89   12.24
  -1  -1   3  425.75   11.88
   2   0  -2    0.32    0.10
   2   0  -2    0.47    0.08
   2   0  -2    0.25    0.07
   2   0  -2    0.33    0.18
  -2   0   2    0.59    0.17
  -2   0   2    0.42    0.04
  -2   0   2    0.48    0.20
  -2   0   2    0.39    0.08
  -2   0   2    0.50    0.06
   3  -1  -1    6.58    0.25
   3  -1  -1    6.84    0.33
   3  -1  -1    5.22    0.56
   3  -1  -1    6.50    0.42
   3  -1  -1    7.24    0.61
   3  -1  -1    6.62    0.35
  -3   1   1    5.21    0.80
  -3   1   1    7.04    0.64
  -3   1   1    7.25    0.48
  -3   1   1    7.54    0.22
  -3   1   1    7.10    0.34
   4  -2   0    0.03    0.05
   4  -2   0    0.00    0.06
   4  -2   0    0.11    0.08
   4  -2   0    0.14    0.16
   4  -2   0    0.20    0.18
   4  -2   0    0.00    0.05
  -4   2   0    0.28    0.16
  -4   2   0    0.09    0.07
  -4   2   0    0.03    0.03
   5  -3   1   11.17    0.56
   5  -3   1   11.44    0.61
   5  -3   1    9.20    1.03
   5  -3   1   10.23    0.66
   5  -3   1    8.46    0.51
  -5   3  -1   11.26    1.02
   6  -4   2    0.79    0.24
   6  -4   2    0.34    0.18
   6  -4   2    0.57    0.19
   7  -5   3    0.51    0.24
  -4   6  -7    4.57    0.45
   4  -6   7    4.33    0.62
   4  -6   7    4.40    0.61
  -3   5  -6    1.32    0.22
   3  -5   6    1.07    0.30
   3  -5   6    1.50    0.54
   3  -5   6    1.51    0.26
   3  -5   6    1.37    0.31
  -2   4  -5    1.62    0.21
   2  -4   5    2.23    0.35
   2  -4   5    2.80    0.20
   2  -4   5    1.87    0.31
   2  -4   5    2.90    0.34
   2  -4   5    2.17    0.53
  -1   3  -4    0.30    0.08
   1  -3   4    0.34    0.18
   1  -3   4    0.19    0.12
   1  -3   4    0.14    0.18
   1  -3   4    0.60    0.12
   1  -3   4    0.34    0.12
   0   2  -3   11.13    0.41
   0  -2   3   11.13    0.50
   0  -2   3   10.83    0.48
   0  -2   3   10.83    0.45
   0  -2   3   11.19    0.49
   1   1  -2  700.61   31.65
   1   1  -2  701.12   20.20
   1   1  -2  687.23   20.09
   1   1  -2  721.87   19.20
   1   1  -2  707.89   19.60
   1   1  -2  695.04   23.36
  -1  -1   2  722.44   21.01
  -1  -1   2  704.06   20.36
  -1  -1   2  708.08   18.66
  -1  -1   2  706.97   31.84
  -1  -1   2  698.39   23.16
   2   0  -1    4.32    0.49
   2   0  -1    4.61    0.41
   2   0  -1    5.00    0.21
   2   0  -1    4.76    0.32
   2   0  -1    4.71    0.24
   2   0  -1    4.95    0.29
  -2   0   1    4.84    0.42
  -2   0   1    4.94    0.19
  -2   0   1    5.12    0.24
  -2   0   1    5.47    0.53
   3  -1   0   25.15    0.83
   3  -1   0   25.20    0.83
   3  -1   0   25.70    1.01
   3  -1   0   26.12    0.86
   3  -1   0   24.50    1.47
   3  -1   0   27.56    1.14
  -3   1   0   25.06    0.81
  -3   1   0   24.06    1.46
  -3   1   0   25.52    1.07
   4  -2   1   11.00    0.51
   4  -2   1   12.14    0.55
   4  -2   1   11.53    0.54
   4  -2   1   10.76    0.98
   4  -2   1   11.51    0.63
  -4   2  -1   11.51    0.41
  -4   2  -1   11.16    0.77
   5  -3   2    4.74    0.86
   5  -3   2    4.18    0.43
   5  -3   2    4.37    0.48
   5  -3   2    4.90    0.46
   5  -3   2    4.78    0.41
  -5   3  -2    4.41    0.65
   6  -4   3    8.92    0.55
   6  -4   3    9.40    0.69
   6  -4   3    9.32    0.78
   7  -5   4    5.50    0.66
  -4   6  -6    2.64    0.33
   4  -6   6    2.87    0.48
   4  -6   6    2.85    0.49
  -3   5  -5   16.48    1.13
  -3   5  -5   16.44    0.74
   3  -5   5   14.92    0.88
   3  -5   5   18.14    0.95
   3  -5   5   17.64    0.85
   3  -5   5   17.61    1.48
  -2   4  -4    1.21    0.17
   2  -4   4    0.86    0.19
   2  -4   4    1.02    0.13
   2  -4   4    1.35    0.40
   2  -4   4    1.01    0.21
   2  -4   4    1.03    0.22
  -1   3  -3   63.51    1.90
   1  -3   3   62.84    1.95
   1  -3   3   63.62    2.06
   1  -3   3   58.54    2.19
   1  -3   3   65.09    1.90
   1  -3   3   64.65    3.08
   0   2  -2   58.71    1.70
   0  -2   2   58.63    1.70
   0  -2   2   58.75    1.74
   0  -2   2   56.79    1.91
   1   1  -1   33.85    1.59
   1   1  -1   33.69    0.96
  -1  -1   1   34.78    0.98
  -1  -1   1   35.30    0.96
  -1  -1   1   34.16    1.19
  -1  -1   1   34.41    1.06
  -1  -1   1   34.93    0.98
  -1  -1   1   35.07    0.98
  -1  -1   1   34.47    1.57
   2   0   0   36.04    1.73
   2   0   0   35.41    0.98
   2   0   0   35.21    1.01
   2   0   0   35.26    1.23
   2   0   0   36.25    1.21
   2   0   0   36.14    1.10
  -2   0   0   33.44    1.16
  -2   0   0   34.83    1.72
  -2   0   0   35.05    1.01
   3  -1   1    4.96    0.32
   3  -1   1    5.18    0.29
   3  -1   1    5.25    0.27
   3  -1   1    5.33    0.28
   3  -1   1    5.40    0.55
  -3   1  -1    4.85    0.50
  -3   1  -1    4.90    0.51
  -3   1  -1    5.27    0.26
   4  -2   2    7.68    0.44
   4  -2   2    8.88    0.42
   4  -2   2    8.55    0.50
   4  -2   2    8.44    0.48
   4  -2   2    8.71    0.85
  -4   2  -2    7.99    0.79
  -4   2  -2    7.83    0.33
   5  -3   3    0.05    0.11
   5  -3   3    0.00    0.17
   5  -3   3    0.03    0.08
   5  -3   3    0.03    0.10
   5  -3   3    0.04    0.11
  -5   3  -3    0.29    0.20
   6  -4   4    0.22    0.18
   6  -4   4    0.08    0.14
   7  -5   5    0.64    0.28
  -4   6  -5    0.67    0.19
   4  -6   5    1.02    0.26
   4  -6   5    0.62    0.26
   4  -6   5    0.54    0.24
  -3   5  -4    8.30    0.45
  -3   5  -4    8.19    0.88
   3  -5   4    8.39    0.55
   3  -5   4    8.65    0.28
   3  -5   4    8.24    0.58
   3  -5   4    8.45    1.16
   3  -5   4    8.78    0.74
   3  -5   4    8.49    0.45
  -2   4  -3    8.42    0.40
  -2   4  -3    8.48    0.77
   2  -4   3    8.19    0.52
   2  -4   3    8.41    0.36
   2  -4   3    8.52    0.82
   2  -4   3    8.98    0.50
   2  -4   3    8.33    0.49
   2  -4   3    7.94    0.34
  -1   3  -2   14.14    0.52
  -1   3  -2   13.01    0.95
   1  -3   2   14.22    0.61
   1  -3   2   13.74    0.66
   1  -3   2   14.34    0.60
   1  -3   2   14.35    0.52
   1  -3   2   14.45    0.95
   0   2  -1  103.65    2.96
   0  -2   1  102.06    4.53
   0  -2   1  104.91    3.07
   0  -2   1  105.43    2.86
   0  -2   1  107.17    3.32
   0  -2   1  102.54    2.98
   1   1   0  181.51    7.67
   1   1   0  182.68    5.27
   1   1   0  182.32    4.75
   1   1   0  186.81    5.68
   1   1   0  170.31    5.04
   1   1   0  184.55    4.73
   1   1   0  183.99    5.67
  -1  -1   0  184.09    5.26
  -1  -1   0  184.26    5.69
  -1  -1   0  178.98    7.63
  -1  -1   0  188.12    4.74
  -1  -1   0  182.76    5.65
   2   0   1  164.71    4.36
   2   0   1  162.95    5.20
   2   0   1  174.31    7.15
   2   0   1  167.32    4.28
   2   0   1  165.59    4.86
  -2   0  -1  166.83    4.27
  -2   0  -1  165.91    7.13
  -2   0  -1  164.97    4.60
   3  -1   2   32.52    1.20
   3  -1   2   32.45    1.05
   3  -1   2   33.10    1.82
   3  -1   2   31.32    0.98
   3  -1   2   33.60    1.17
  -3   1  -2   32.84    1.37
  -3   1  -2   33.58    1.78
  -3   1  -2   32.95    0.94
   4  -2   3    2.00    0.27
   4  -2   3    2.26    0.23
   4  -2   3    2.12    0.28
   4  -2   3    1.93    0.49
   4  -2   3    2.17    0.30
  -4   2  -3    1.99    0.15
  -4   2  -3    1.47    0.36
   5  -3   4   13.88    0.80
   5  -3   4   14.77    0.77
   5  -3   4   15.02    0.78
   5  -3   4   13.46    1.31
   5  -3   4   15.01    0.65
   6  -4   5    2.31    0.41
  -5   7  -5    0.57    0.20
   5  -7   5    0.99    0.33
  -4   6  -4    1.21    0.22
   4  -6   4    1.12    0.27
   4  -6   4    0.69    0.20
   4  -6   4    0.84    0.28
   4  -6   4    1.47    0.32
  -3   5  -3   15.19    1.02
  -3   5  -3   13.68    0.64
   3  -5   3   16.00    1.36
   3  -5   3   15.15    0.66
   3  -5   3   15.50    0.80
   3  -5   3   16.31    0.80
   3  -5   3   15.03    0.81
  -2   4  -2    3.99    0.25
  -2   4  -2    4.08    0.50
   2  -4   2    5.34    0.74
   2  -4   2    3.94    0.30
   2  -4   2    4.32    0.42
   2  -4   2    3.82    0.21
   2  -4   2    3.74    0.20
   2  -4   2    3.71    0.31
  -1   3  -1   17.67    1.04
  -1   3  -1   16.85    0.59
  -1   3  -1   16.84    0.77
   1  -3   1   17.44    0.73
   1  -3   1   17.21    0.67
   1  -3   1   16.86    1.05
   1  -3   1   16.37    0.65
   0   2   0   53.29    2.26
   0   2   0   49.39    1.45
   0   2   0   49.57    1.43
   0  -2   0   51.28    2.24
   0  -2   0   47.36    1.68
   0  -2   0   49.82    1.46
   0  -2   0   49.87    1.43
   0  -2   0   50.13    1.51
   1   1   1   44.34    1.37
   1   1   1   43.68    1.88
   1   1   1   43.53    1.17
   1   1   1   44.56    1.42
  -1  -1  -1   44.36    1.41
  -1  -1  -1   43.73    1.41
  -1  -1  -1   43.32    1.89
  -1  -1  -1   44.28    1.92
   2   0   2  285.64   12.27
   2   0   2  283.06    8.97
   2   0   2  289.01    8.43
   2   0   2  295.83    7.40
  -2   0  -2  290.34    7.38
  -2   0  -2  293.50   12.25
  -2   0  -2  301.54    8.98
   3  -1   3   42.38    2.27
   3  -1   3   42.45    1.35
   3  -1   3   42.66    1.52
   3  -1   3   42.55    1.49
   3  -1   3   44.25    1.24
  -3   1  -3   43.88    1.27
  -3   1  -3   44.12    2.21
   4  -2   4    3.39    0.36
   4  -2   4    2.78    0.30
   4  -2   4    3.04    0.61
   4  -2   4    2.48    0.24
   4  -2   4    2.76    0.36
  -4   2  -4    2.49    0.18
   5  -3   5    0.09    0.11
   5  -3   5    0.09    0.23
   5  -3   5    0.26    0.16
   5  -3   5    0.33    0.12
   5  -3   5    0.49    0.19
   6  -4   6    2.01    0.38
   6  -4   6    1.98    0.42
  -5   7  -4    7.35    0.52
   5  -7   4    7.14    0.82
  -4   6  -3    1.15    0.21
   4  -6   3    1.33    0.32
   4  -6   3    1.30    0.29
   4  -6   3    1.23    0.23
   4  -6   3    1.14    0.27
  -3   5  -2   51.50    1.69
  -3   5  -2   50.44    2.07
   3  -5   2   52.24    1.64
   3  -5   2   53.62    3.04
   3  -5   2   52.89    2.00
   3  -5   2   53.58    1.85
   3  -5   2   50.39    1.83
  -2   4  -1    0.94    0.13
  -2   4  -1    1.06    0.26
   2  -4   1    1.00    0.19
   2  -4   1    0.36    0.21
   2  -4   1    0.90    0.10
   2  -4   1    0.84    0.18
   2  -4   1    0.62    0.14
   2  -4   1    0.89    0.11
  -1   3   0   15.14    0.68
  -1   3   0   15.57    0.54
  -1   3   0   15.14    0.93
   1  -3   0   14.90    0.52
   1  -3   0   14.45    0.95
   1  -3   0   15.87    0.62
   1  -3   0   14.83    0.56
   1  -3   0   16.15    0.66
   0   2   1   33.47    1.00
   0   2   1   34.93    1.54
   0  -2  -1   33.66    1.00
   0  -2  -1   33.27    1.03
   0  -2  -1   33.13    1.55
   0  -2  -1   33.48    1.17
   0  -2  -1   34.31    1.01
   1   1   2    1.34    0.08
   1   1   2    1.54    0.16
   1   1   2    1.77    0.13
  -1  -1  -2    1.36    0.08
  -1  -1  -2    1.56    0.09
  -1  -1  -2    1.28    0.13
  -1  -1  -2    1.34    0.07
  -1  -1  -2    1.25    0.06
   2   0   3    0.47    0.16
   2   0   3    0.29    0.05
   2   0   3    0.18    0.09
   2   0   3    0.28    0.04
  -2   0  -3    0.35    0.04
  -2   0  -3    0.25    0.05
  -2   0  -3    0.25    0.13
   3  -1   4    0.29    0.11
   3  -1   4    0.36    0.12
   3  -1   4    0.44    0.09
   3  -1   4    0.34    0.18
   3  -1   4    0.28    0.06
  -3   1  -4    0.47    0.23
  -3   1  -4    0.41    0.07
   4  -2   5   43.72    1.54
   4  -2   5   43.57    2.55
   4  -2   5   44.46    1.31
   4  -2   5   43.55    1.70
   4  -2   5   42.43    1.58
  -4   2  -5   44.29    1.39
   5  -3   6    1.22    0.48
   5  -3   6    1.28    0.30
   5  -3   6    1.50    0.33
   6  -4   7    0.47    0.25
   6  -4   7    0.89    0.34
  -5   7  -3    0.12    0.14
   5  -7   3    0.00    0.17
   5  -7   3    0.10    0.18
  -4   6  -2    6.25    0.41
   4  -6   2    6.36    0.52
   4  -6   2    6.74    0.56
   4  -6   2    6.30    0.65
  -3   5  -1   13.92    0.61
  -3   5  -1   14.70    0.92
   3  -5   1   14.15    0.65
   3  -5   1   15.74    0.81
   3  -5   1   13.04    0.74
   3  -5   1   14.24    0.67
   3  -5   1   15.59    1.29
  -2   4   0   37.49    1.22
  -2   4   0   36.84    1.45
   2  -4   0   38.70    1.16
   2  -4   0   36.78    1.20
   2  -4   0   38.12    2.14
   2  -4   0   37.98    1.16
   2  -4   0   39.01    1.47
   2  -4   0   37.73    1.27
   2  -4   0   39.01    1.33
   2  -4   0   36.91    1.15
  -1   3   1    7.61    0.32
  -1   3   1    7.27    0.57
  -1   3   1    7.56    0.42
   1  -3  -1    6.84    0.37
   1  -3  -1    8.49    0.48
   1  -3  -1    7.79    0.41
   1  -3  -1    7.88    0.31
   1  -3  -1    7.56    0.31
   1  -3  -1    8.85    0.64
   0   2   2   66.50    2.88
   0   2   2   66.96    2.00
   0   2   2   68.03    1.91
   0  -2  -2   66.84    2.88
   0  -2  -2   64.89    2.14
   0  -2  -2   67.62    1.85
   0  -2  -2   62.09    1.90
   1   1   3  279.26    8.67
   1   1   3  312.36    8.86
   1   1   3  317.41    8.52
   1   1   3  301.62    9.40
   1   1   3  314.34    7.98
  -1  -1  -3  307.51    7.98
  -1  -1  -3  300.16    7.88
  -1  -1  -3  312.07    9.39
  -1  -1  -3  309.84    8.51
   2   0   4   28.89    1.10
   2   0   4   31.15    0.91
   2   0   4   29.09    0.93
   2   0   4   29.86    1.51
   2   0   4   28.63    0.76
  -2   0  -4   29.89    0.92
  -2   0  -4   24.19    1.47
  -2   0  -4   29.58    0.88
   3  -1   5    0.66    0.10
   3  -1   5    0.58    0.15
   3  -1   5    0.63    0.08
   3  -1   5    0.53    0.16
   3  -1   5    0.96    0.30
  -3   1  -5    0.43    0.08
   4  -2   6    0.87    0.13
   4  -2   6    0.52    0.31
   4  -2   6    0.59    0.19
   4  -2   6    0.90    0.16
   4  -2   6    1.23    0.29
  -4   2  -6    0.84    0.15
   5  -3   7   35.57    1.47
   5  -3   7   33.14    1.59
   6  -4   8   -0.11    0.21
   6  -4   8   -0.02    0.15
  -5   7  -2    0.01    0.13
   5  -7   2   -0.04    0.16
   5  -7   2    0.05    0.16
  -4   6  -1    5.21    0.36
   4  -6   1    4.71    0.57
   4  -6   1    5.83    0.50
   4  -6   1    4.51    0.54
   4  -6   1    4.11    0.87
  -3   5   0    0.80    0.25
  -3   5   0    1.28    0.18
   3  -5   0    1.28    0.20
   3  -5   0    1.47    0.28
   3  -5   0    1.18    0.21
   3  -5   0    1.57    0.28
   3  -5   0    0.91    0.38
  -2   4   1    1.49    0.17
  -2   4   1    1.75    0.29
   2  -4  -1    1.73    0.18
   2  -4  -1    2.76    0.51
   2  -4  -1    1.59    0.24
   2  -4  -1    1.86    0.13
   2  -4  -1    1.97    0.13
   2  -4  -1    1.41    0.19
   2  -4  -1    1.99    0.27
   2  -4  -1    2.05    0.36
  -1   3   2   10.37    0.71
  -1   3   2    9.87    0.39
   1  -3  -2    9.38    0.41
   1  -3  -2   10.51    0.51
   1  -3  -2   10.03    0.38
   1  -3  -2   10.73    0.47
   1  -3  -2    9.79    0.53
   1  -3  -2    9.82    0.70
   1  -3  -2   10.22    0.36
   1  -3  -2    9.78    0.38
   0   2   3    9.29    0.53
   0   2   3    9.65    0.35
   0   2   3    9.37    0.58
   0   2   3    9.20    0.39
   0  -2  -3    8.69    0.34
   0  -2  -3    9.58    0.38
   0  -2  -3    8.09    0.33
   0  -2  -3    9.08    0.34
   0  -2  -3    9.43    0.41
   1   1   4   10.65    0.51
   1   1   4   11.38    0.39
   1   1   4   11.04    0.40
   1   1   4   10.82    0.37
  -1  -1  -4   10.47    0.38
  -1  -1  -4   10.85    0.32
  -1  -1  -4   11.11    0.41
  -1  -1  -4   10.33    0.61
  -1  -1  -4   10.90    0.40
   2   0   5    1.51    0.24
   2   0   5    1.90    0.33
  -2   0  -5    1.58    0.14
   3  -1   6   14.97    0.47
   3  -1   6   14.99    0.57
   3  -1   6   15.12    1.11
   3  -1   6   13.75    0.78
  -3   1  -6   15.36    0.57
   4  -2   7   35.06    2.23
   4  -2   7   32.97    1.53
   4  -2   7   36.02    1.40
  -4   2  -7   36.10    1.22
   5  -3   8    0.35    0.20
   5  -3   8    0.28    0.20
   6  -4   9    2.48    0.50
   6  -4   9    1.83    0.48
  -5   7  -1    0.71    0.21
   5  -7   1    1.15    0.33
   5  -7   1    1.43    0.37
  -4   6   0    0.54    0.15
   4  -6   0    0.70    0.25
   4  -6   0    0.33    0.33
   4  -6   0    0.19    0.17
  -3   5   1   31.86    1.12
   3  -5  -1   30.63    1.40
   3  -5  -1   32.21    1.16
   3  -5  -1   31.81    1.11
   3  -5  -1   34.03    1.27
   3  -5  -1   32.84    2.08
  -2   4   2    6.81    0.33
   2  -4  -2    6.53    0.41
   2  -4  -2    5.91    0.60
   2  -4  -2    6.54    0.28
   2  -4  -2    6.41    0.37
   2  -4  -2    6.45    0.66
   2  -4  -2    6.54    0.28
   2  -4  -2    6.13    0.44
   2  -4  -2    6.35    0.29
  -1   3   3    4.76    0.24
  -1   3   3    5.58    0.26
  -1   3   3    5.23    0.48
  -1   3   3    5.54    0.59
   1  -3  -3    5.28    0.25
   1  -3  -3    5.56    0.35
   1  -3  -3    5.23    0.22
   1  -3  -3    4.50    0.27
   1  -3  -3    4.48    0.29
   1  -3  -3    5.06    0.46
   0   2   4    0.81    0.14
   0   2   4    0.90    0.19
   0   2   4    1.16    0.19
   0   2   4    1.13    0.13
   0  -2  -4    0.97    0.11
   0  -2  -4    1.20    0.15
   0  -2  -4    0.99    0.11
   0  -2  -4    1.03    0.23
   0  -2  -4    1.05    0.15
   1   1   5   -0.02    0.03
   1   1   5   -0.06    0.12
   1   1   5    0.01    0.08
   1   1   5    0.02    0.02
   1   1   5    0.05    0.03
   1   1   5    0.06    0.07
  -1  -1  -5    0.07    0.11
  -1  -1  -5   -0.08    0.03
  -1  -1  -5    0.03    0.02
  -1  -1  -5   -0.01    0.03
  -1  -1  -5    0.02    0.03
   2   0   6    2.20    0.39
   2   0   6    1.80    0.28
   2   0   6    2.27    0.13
  -2   0  -6    1.82    0.17
   3  -1   7   28.36    1.74
   3  -1   7   27.89    0.78
   3  -1   7   27.47    1.26
   3  -1   7   28.70    0.95
  -3   1  -7   27.82    0.97
   4  -2   8    1.00    0.29
   4  -2   8    1.97    0.35
   4  -2   8    0.28    0.26
  -4   2  -8    0.66    0.15
   5  -3   9   -0.02    0.15
   5  -3   9   -0.11    0.16
  -5   7   0    1.29    0.26
   5  -7   0    1.52    0.38
   5  -7   0    0.82    0.30
  -4   6   1    6.47    0.41
   4  -6  -1    6.60    1.07
   4  -6  -1    5.54    0.59
   4  -6  -1    6.43    0.70
  -3   5   2    0.08    0.09
   3  -5  -2    0.25    0.14
   3  -5  -2    0.17    0.03
   3  -5  -2    0.17    0.10
   3  -5  -2    0.03    0.10
   3  -5  -2    0.28    0.24
  -2   4   3    1.42    0.17
   2  -4  -3    1.51    0.27
   2  -4  -3    1.28    0.13
   2  -4  -3    0.95    0.25
   2  -4  -3    1.30    0.13
   2  -4  -3    1.32    0.35
   2  -4  -3    1.13    0.11
   2  -4  -3    1.16    0.21
   2  -4  -3    0.79    0.15
  -1   3   4    4.82    0.26
  -1   3   4    4.84    0.65
  -1   3   4    3.82    0.23
  -1   3   4    4.63    0.45
   1  -3  -4    3.81    0.27
   1  -3  -4    4.10    0.22
   1  -3  -4    3.95    0.40
   1  -3  -4    3.95    0.25
   1  -3  -4    4.29    0.32
   0   2   5    3.35    0.19
   0   2   5    3.25    0.23
   0   2   5    3.60    0.32
   0   2   5    3.46    0.26
   0  -2  -5    3.53    0.25
   0  -2  -5    3.66    0.20
   0  -2  -5    3.34    0.20
   0  -2  -5    3.39    0.22
   0  -2  -5    3.38    0.38
   1   1   6    0.05    0.15
   1   1   6    0.12    0.09
   1   1   6    1.34    0.41
   1   1   6    0.02    0.03
  -1  -1  -6    0.06    0.03
  -1  -1  -6    0.03    0.05
  -1  -1  -6    0.09    0.06
  -1  -1  -6    0.02    0.13
  -1  -1  -6   -0.03    0.03
   2   0   7   71.11    3.41
   2   0   7   72.64    2.05
   2   0   7   71.38    2.09
   2   0   7   70.09    2.48
  -2   0  -7   69.31    2.15
   3  -1   8   12.79    1.07
   3  -1   8   14.20    0.85
  -3   1  -8   13.26    0.58
   4  -2   9    0.14    0.24
   4  -2   9    0.14    0.15
   4  -2   9    0.35    0.22
  -4   2  -9    0.16    0.11
   5  -3  10    2.34    0.52
   5  -3  10    2.98    0.52
  -5   7   1    1.12    0.24
   5  -7  -1    0.83    0.29
   5  -7  -1    1.33    0.34
  -4   6   2   17.69    0.76
   4  -6  -2   17.01    0.90
   4  -6  -2   15.15    0.99
   4  -6  -2   18.65    1.55
  -3   5   3    3.55    0.31
   3  -5  -3    3.57    0.15
   3  -5  -3    4.00    0.49
   3  -5  -3    3.70    0.41
   3  -5  -3    3.62    0.38
   3  -5  -3    3.67    0.67
  -2   4   4    2.65    0.24
  -2   4   4    1.95    0.53
   2  -4  -4    2.80    0.36
   2  -4  -4    2.12    0.26
   2  -4  -4    2.85    0.50
   2  -4  -4    2.84    0.32
   2  -4  -4    2.13    0.36
   2  -4  -4    2.52    0.12
   2  -4  -4    2.25    0.16
  -1   3   5    1.11    0.16
  -1   3   5    1.41    0.17
  -1   3   5    1.31    0.33
  -1   3   5    1.80    0.33
   1  -3  -5    1.68    0.16
   1  -3  -5    1.34    0.23
   1  -3  -5    1.39    0.18
   1  -3  -5    1.60    0.21
   0   2   6   11.38    0.56
   0   2   6   10.62    0.48
   0   2   6   10.94    0.42
   0   2   6   11.10    0.69
   0  -2  -6   10.36    0.47
   0  -2  -6   10.77    0.45
   0  -2  -6   10.57    0.78
   0  -2  -6   11.04    0.53
   0  -2  -6   10.47    0.43
   1   1   7    0.07    0.14
   1   1   7   -0.14    0.31
   1   1   7    0.05    0.03
   1   1   7   -0.07    0.06
  -1  -1  -7    0.09    0.05
  -1  -1  -7    0.10    0.05
  -1  -1  -7    0.22    0.10
  -1  -1  -7    0.03    0.06
  -1  -1  -7   -0.05    0.04
   2   0   8   20.56    0.68
   2   0   8   22.28    1.06
   2   0   8   20.40    0.56
   2   0   8   20.83    0.72
   2   0   8   20.09    1.34
   2   0   8   20.67    0.70
  -2   0  -8   20.19    0.77
   3  -1   9   22.13    1.53
   3  -1   9   21.12    1.16
  -3   1  -9   21.19    0.84
   4  -2  10    1.20    0.34
   4  -2  10    0.75    0.30
  -4   2 -10    0.98    0.20
   5  -3  11    0.08    0.20
   5  -3  11   -0.22    0.19
  -5   7   2    0.67    0.20
   5  -7  -2    0.66    0.26
   5  -7  -2    0.90    0.34
  -4   6   3    6.26    0.41
   4  -6  -3    5.26    0.65
   4  -6  -3    6.77    1.05
   4  -6  -3    5.73    0.60
  -3   5   4   -0.02    0.09
  -3   5   4    0.27    0.28
   3  -5  -4    0.03    0.10
   3  -5  -4   -0.02    0.10
   3  -5  -4    0.03    0.16
   3  -5  -4    0.09    0.04
   3  -5  -4    0.02    0.09
  -2   4   5   14.21    0.60
  -2   4   5   14.84    1.24
   2  -4  -5   14.39    0.80
   2  -4  -5   14.43    0.54
   2  -4  -5   13.66    0.65
   2  -4  -5   15.25    0.49
   2  -4  -5   14.34    0.67
   2  -4  -5   14.20    1.04
  -1   3   6    8.80    0.45
  -1   3   6   10.20    0.78
  -1   3   6    9.85    0.45
  -1   3   6    7.89    0.69
   1  -3  -6    9.33    0.55
   1  -3  -6    9.56    0.46
   1  -3  -6    9.74    0.42
   1  -3  -6    8.03    0.82
   1  -3  -6    9.64    0.49
   0   2   7    2.70    0.34
   0   2   7    2.78    0.22
   0   2   7    2.76    0.28
   0   2   7    2.36    0.39
   0  -2  -7    2.25    0.26
   0  -2  -7    2.51    0.22
   0  -2  -7    2.11    0.21
   0  -2  -7    1.98    0.40
   0  -2  -7    2.16    0.24
   1   1   8    0.55    0.32
   1   1   8    0.09    0.04
   1   1   8    0.29    0.16
   1   1   8    0.29    0.15
  -1  -1  -8    0.04    0.06
  -1  -1  -8    0.16    0.07
  -1  -1  -8    0.23    0.11
  -1  -1  -8    0.24    0.06
  -1  -1  -8    0.49    0.14
   2   0   9    2.71    0.43
   2   0   9    2.14    0.52
   2   0   9    2.15    0.22
  -2   0  -9    2.03    0.23
   3  -1  10    0.57    0.31
   3  -1  10    0.50    0.23
  -3   1 -10    0.43    0.14
   4  -2  11    1.72    0.44
   4  -2  11    2.05    0.42
  -4   2 -11    2.21    0.31
  -5   7   3    0.33    0.17
   5  -7  -3    0.37    0.20
   5  -7  -3    0.39    0.25
  -4   6   4    9.01    0.53
  -4   6   4   10.22    1.65
   4  -6  -4    9.87    0.78
   4  -6  -4   10.59    0.67
   4  -6  -4   11.42    1.14
  -3   5   5    4.49    0.33
  -3   5   5    4.33    0.90
   3  -5  -5    3.68    0.42
   3  -5  -5    3.14    0.38
   3  -5  -5    4.22    0.19
   3  -5  -5    3.88    0.69
   3  -5  -5    4.56    0.55
  -2   4   6   15.08    1.21
  -2   4   6   13.66    0.61
   2  -4  -6   11.94    0.75
   2  -4  -6   13.60    0.67
   2  -4  -6   13.78    0.65
   2  -4  -6   14.28    0.54
  -1   3   7    2.21    0.23
  -1   3   7    2.41    0.43
  -1   3   7    2.32    0.28
  -1   3   7    1.95    0.24
  -1   3   7    2.26    0.42
   1  -3  -7    2.39    0.22
   1  -3  -7    2.39    0.33
   1  -3  -7    1.98    0.24
   1  -3  -7    2.60    0.57
   1  -3  -7    2.47    0.29
   0   2   8    0.06    0.06
   0   2   8    0.07    0.15
   0   2   8    0.22    0.13
   0   2   8   -0.24    0.21
   0  -2  -8    0.11    0.09
   0  -2  -8    0.17    0.08
   0  -2  -8    0.08    0.08
   0  -2  -8    0.45    0.21
   0  -2  -8    0.10    0.06
   1   1   9   -0.03    0.06
   1   1   9   -0.11    0.16
   1   1   9   -0.04    0.04
   1   1   9    0.10    0.13
   1   1   9    0.24    0.37
  -1  -1  -9   -0.02    0.06
  -1  -1  -9    0.00    0.05
  -1  -1  -9   -0.06    0.08
  -1  -1  -9   -0.01    0.06
   2   0  10    4.20    0.29
   2   0  10    3.96    0.73
   2   0  10    3.11    0.50
  -2   0 -10    4.20    0.31
   3  -1  11    6.43    0.98
   3  -1  11    6.62    0.78
  -3   1 -11    5.86    0.40
   4  -2  12    0.70    0.33
   4  -2  12    1.05    0.34
  -4   2 -12    1.00    0.22
  -5   7   4   -0.33    0.12
   5  -7  -4   -0.15    0.14
   5  -7  -4   -0.11    0.17
  -4   6   5   12.20    0.65
  -4   6   5   13.86    1.87
   4  -6  -5   12.53    0.91
   4  -6  -5   12.56    1.20
   4  -6  -5   13.38    0.78
  -3   5   6    0.41    0.35
  -3   5   6    0.08    0.15
   3  -5  -6    0.19    0.05
   3  -5  -6    0.48    0.21
   3  -5  -6    0.08    0.12
   3  -5  -6    0.30    0.15
  -2   4   7    0.04    0.18
  -2   4   7    0.18    0.15
   2  -4  -7    0.18    0.13
   2  -4  -7    0.23    0.08
   2  -4  -7    0.36    0.14
   2  -4  -7    0.09    0.13
  -1   3   8   -0.05    0.09
  -1   3   8    0.16    0.13
  -1   3   8    0.10    0.15
   1  -3  -8    0.25    0.12
   1  -3  -8    0.05    0.07
   1  -3  -8    0.28    0.14
   1  -3  -8    0.00    0.07
   0   2   9    0.61    0.20
   0   2   9    0.55    0.11
   0   2   9   -0.01    0.30
   0   2   9    0.67    0.22
   0  -2  -9    0.48    0.12
   0  -2  -9    0.53    0.15
   0  -2  -9    0.51    0.12
   0  -2  -9    0.51    0.15
   1   1  10    0.37    0.47
   1   1  10    3.34    0.48
   1   1  10    2.27    0.32
  -1  -1 -10    2.45    0.26
   2   0  11   -0.13    0.12
   2   0  11   -0.15    0.12
   2   0  11   -0.10    0.31
  -2   0 -11    0.09    0.09
   3  -1  12   -0.06    0.19
  -3   1 -12   -0.05    0.10
   4  -2  13    4.34    0.67
   4  -2  13    5.28    0.83
  -4   2 -13    5.34    0.51
  -5   7   5    4.00    0.46
   5  -7  -5    5.16    0.73
   5  -7  -5    6.13    0.67
  -4   6   6    0.00    0.16
  -4   6   6    0.31    0.38
   4  -6  -6    0.68    0.21
   4  -6  -6    0.29    0.28
   4  -6  -6    0.19    0.18
  -3   5   7    6.86    1.11
  -3   5   7    6.57    0.46
   3  -5  -7    7.64    0.76
   3  -5  -7    6.91    0.60
   3  -5  -7    7.42    0.30
  -2   4   8    7.75    0.48
  -2   4   8    8.06    0.83
   2  -4  -8    8.05    0.50
   2  -4  -8    8.38    0.40
   2  -4  -8    8.77    0.64
   2  -4  -8    8.81    0.55
  -1   3   9    0.35    0.15
  -1   3   9    0.29    0.20
  -1   3   9    0.11    0.18
   1  -3  -9    0.23    0.11
   1  -3  -9    0.31    0.14
   1  -3  -9    0.20    0.12
   1  -3  -9    0.14    0.08
   0   2  10   -0.29    0.39
   0   2  10    1.29    0.17
   0   2  10    1.29    0.28
   0   2  10    0.89    0.27
   0  -2 -10    0.99    0.21
   0  -2 -10    1.28    0.23
   0  -2 -10    1.14    0.18
   0  -2 -10    0.92    0.17
   1   1  11    8.41    0.80
   1   1  11    8.20    0.53
  -1  -1 -11    7.35    0.44
   2   0  12    6.23    0.97
   2   0  12    5.35    0.35
   2   0  12    6.05    0.75
  -2   0 -12    5.18    0.38
   3  -1  13    0.83    0.34
  -3   1 -13    0.90    0.21
  -5   7   6    0.42    0.24
   5  -7  -6    0.23    0.24
   5  -7  -6    0.22    0.20
  -4   6   7    1.03    0.28
   4  -6  -7    1.82    0.34
   4  -6  -7    2.20    0.46
  -3   5   8    9.23    0.56
  -3   5   8    9.98    1.09
   3  -5  -8   10.37    0.38
   3  -5  -8    9.96    0.78
   3  -5  -8   10.51    0.66
  -2   4   9    0.20    0.19
  -2   4   9    0.48    0.24
   2  -4  -9    0.10    0.16
   2  -4  -9    0.19    0.08
   2  -4  -9    0.35    0.17
   2  -4  -9    0.29    0.13
  -1   3  10    2.84    0.55
  -1   3  10    3.30    0.42
  -1   3  10    3.15    0.39
   1  -3 -10    3.08    0.33
   1  -3 -10    3.56    0.41
   1  -3 -10    3.05    0.29
   1  -3 -10    3.73    0.45
   0   2  11   -0.29    0.50
   0   2  11    1.87    0.36
   0   2  11    2.32    0.40
   0  -2 -11    1.83    0.23
   1   1  12   -0.08    0.13
   1   1  12    0.29    0.23
   1   1  12    1.13    0.63
  -1  -1 -12    0.08    0.09
   2   0  13    1.28    0.20
   2   0  13    0.86    0.52
   2   0  13    1.21    0.36
  -2   0 -13    1.04    0.22
   3  -1  14   -0.09    0.21
  -3   1 -14   -0.07    0.12
  -5   7   7    1.48    0.34
   5  -7  -7    1.02    0.35
   5  -7  -7    1.68    0.36
  -4   6   8    1.17    0.29
   4  -6  -8    0.73    0.25
   4  -6  -8    1.01    0.33
  -3   5   9    2.04    0.58
  -3   5   9    1.61    0.30
   3  -5  -9    1.25    0.34
   3  -5  -9    1.42    0.29
  -2   4  10   -0.06    0.19
  -2   4  10    0.51    0.19
   2  -4 -10    0.05    0.07
   2  -4 -10    0.07    0.14
   2  -4 -10   -0.03    0.11
   2  -4 -10    0.14    0.13
  -1   3  11    0.06    0.24
  -1   3  11   -0.89    0.32
  -1   3  11    0.06    0.15
   1  -3 -11    0.05    0.07
   1  -3 -11    0.02    0.10
   1  -3 -11   -0.08    0.10
   0   2  12   10.00    0.75
   0   2  12    9.19    0.67
   0  -2 -12    9.90    0.53
   1   1  13    9.89    0.95
   1   1  13    4.75    1.11
   1   1  13    8.27    0.58
  -1  -1 -13    8.73    0.51
   2   0  14    2.69    0.56
  -2   0 -14    3.01    0.36
  -4   6   9    0.61    0.26
   4  -6  -9    0.30    0.24
   4  -6  -9    0.41    0.19
  -3   5  10    0.44    0.23
   3  -5 -10    0.70    0.30
   3  -5 -10    0.59    0.22
  -2   4  11    1.11    0.31
   2  -4 -11    1.32    0.18
   2  -4 -11    1.72    0.36
  -1   3  12    3.05    0.45
   1  -3 -12    3.92    0.35
   0   2  13    5.86    0.71
   0   2  13    6.31    0.61
   0  -2 -13    6.65    0.43
   1   1  14    7.64    0.56
   1   1  14    5.80    0.78
  -1  -1 -14    7.54    0.50
   2   0  15    1.01    0.41
  -2   0 -15    0.76    0.22
  -4   6  10    2.43    0.41
   4  -6 -10    2.79    0.55
  -3   5  11    2.48    0.40
   3  -5 -11    2.22    0.48
  -2   4  12    2.18    0.42
   2  -4 -12    2.58    0.44
   2  -4 -12    2.08    0.24
  -1   3  13   -0.14    0.32
   1  -3 -13    0.72    0.17
   0   2  14    2.46    0.51
   0   2  14    1.34    0.41
   0  -2 -14    1.84    0.27
   1   1  15    1.36    0.32
   1   1  15    0.53    0.33
  -1  -1 -15    1.22    0.25
  -3   5  12    0.65    0.32
   3  -5 -12    0.51    0.30
  -2   4  13    0.06    0.32
   2  -4 -13    0.05    0.09
  -1   3  14    0.04    0.37
   1  -3 -14    0.15    0.12
   0   2  15    3.01    0.52
   0  -2 -15    1.77    0.28
  -2   4  14    0.60    0.41
   2  -4 -14    1.24    0.19
  -2  -1  14   -0.10    0.38
  -3   0  13    0.14    0.36
   4  -1 -12    0.40    0.23
   4  -1 -12    0.14    0.20
  -4   1  12    0.22    0.29
   5  -2 -11    0.25    0.25
   5  -2 -11   -0.13    0.14
  -5   2  11   -0.37    0.21
   1   2 -14    1.39    0.23
  -1  -2  14    1.73    0.44
  -1  -2  14    1.94    0.45
   2   1 -13    0.07    0.10
  -2  -1  13    0.19    0.36
  -2  -1  13    0.32    0.23
   3   0 -12    0.50    0.23
   3   0 -12    0.95    0.29
  -3   0  12    0.45    0.33
  -3   0  12    0.23    0.23
   4  -1 -11    4.41    0.52
   4  -1 -11    4.28    0.61
  -4   1  11    3.62    0.47
   5  -2 -10    0.46    0.26
   5  -2 -10    0.60    0.24
  -5   2  10    0.24    0.23
   6  -3  -9    2.25    0.39
   6  -3  -9    2.07    0.48
   1   2 -13    2.00    0.26
  -1  -2  13    2.46    0.45
  -1  -2  13    1.60    0.39
   2   1 -12   -0.05    0.06
  -2  -1  12    0.16    0.34
  -2  -1  12    0.27    0.18
   3   0 -11    0.19    0.16
   3   0 -11    0.94    0.26
   3   0 -11    0.25    0.16
  -3   0  11    0.24    0.27
   4  -1 -10    1.27    0.29
   4  -1 -10    1.22    0.34
  -4   1  10    0.97    0.28
   5  -2  -9    0.84    0.24
   5  -2  -9    0.81    0.30
   6  -3  -8    1.71    0.33
   6  -3  -8    2.03    0.46
   0   3 -13    1.78    0.28
   0  -3  13    1.36    0.41
   0  -3  13    2.76    0.44
   1   2 -12    0.08    0.10
  -1  -2  12    0.47    0.23
  -1  -2  12    0.35    0.28
   2   1 -11    0.33    0.17
   2   1 -11    0.48    0.19
   2   1 -11    0.52    0.11
  -2  -1  11   -0.74    0.36
  -2  -1  11    0.58    0.22
  -2  -1  11    0.56    0.23
  -2  -1  11    0.52    0.31
   3   0 -10    4.41    0.43
   3   0 -10    3.73    0.43
   3   0 -10    5.22    0.58
  -3   0  10    4.87    0.50
  -3   0  10    4.60    0.50
  -3   0  10    5.09    0.88
   4  -1  -9    0.31    0.17
   4  -1  -9   -0.01    0.13
  -4   1   9    0.12    0.18
  -4   1   9    0.88    0.27
   5  -2  -8    1.53    0.39
   5  -2  -8    1.32    0.28
   6  -3  -7    2.53    0.50
   6  -3  -7    2.77    0.42
   7  -4  -6    0.32    0.24
   7  -4  -6    0.24    0.19
   1  -4  13    3.40    0.38
   0   3 -12    1.92    0.27
   0  -3  12    1.46    0.32
   0  -3  12    2.14    0.45
   1   2 -11   24.25    0.93
  -1  -2  11   22.94    1.11
  -1  -2  11   24.26    1.28
   2   1 -10   20.57    1.01
   2   1 -10   19.56    0.92
  -2  -1  10   21.62    1.12
  -2  -1  10   18.51    1.00
  -2  -1  10   19.75    0.97
   3   0  -9    0.26    0.05
   3   0  -9    0.40    0.16
   3   0  -9    0.36    0.14
   3   0  -9    0.30    0.15
  -3   0   9    0.64    0.18
  -3   0   9    0.39    0.34
  -3   0   9    0.19    0.19
   4  -1  -8    1.25    0.31
   4  -1  -8    1.22    0.24
   4  -1  -8    1.25    0.24
  -4   1   8    1.19    0.24
  -4   1   8    1.02    0.36
   5  -2  -7   34.51    1.73
   5  -2  -7   39.57    1.41
  -5   2   7   36.84    2.52
   6  -3  -6    0.32    0.22
   6  -3  -6    0.36    0.18
   7  -4  -5    0.49    0.21
   7  -4  -5    0.24    0.20
  -1   4 -12    0.84    0.21
   1  -4  12    1.42    0.39
   1  -4  12    1.42    0.26
   0   3 -11    2.32    0.28
   0  -3  11    2.61    0.39
   0  -3  11    2.66    0.48
   1   2 -10   11.26    0.53
  -1  -2  10   10.92    0.66
  -1  -2  10   10.19    0.73
  -1  -2  10   11.10    0.71
   2   1  -9   17.09    0.79
   2   1  -9   15.68    0.60
  -2  -1   9   16.01    0.79
  -2  -1   9   16.19    0.93
  -2  -1   9   17.16    0.86
  -2  -1   9   10.93    1.21
   3   0  -8    5.43    0.55
   3   0  -8    6.23    0.48
   3   0  -8    4.45    0.43
  -3   0   8    5.80    0.78
  -3   0   8    4.52    0.43
  -3   0   8    5.58    0.45
   4  -1  -7    0.07    0.10
   4  -1  -7    0.04    0.10
   4  -1  -7   -0.10    0.09
  -4   1   7    0.12    0.13
  -4   1   7    0.04    0.15
   5  -2  -6   25.67    1.05
   5  -2  -6   24.98    1.33
  -5   2   6   24.33    1.97
   6  -3  -5    1.21    0.27
   6  -3  -5    1.25    0.36
   7  -4  -4    0.61    0.30
   7  -4  -4    0.23    0.17
  -1   4 -11    2.43    0.31
   1  -4  11    3.19    0.36
   1  -4  11    3.21    0.57
   0   3 -10    3.48    0.33
   0  -3  10    2.76    0.38
   0  -3  10    2.35    0.79
   0  -3  10    3.27    0.50
   1   2  -9    0.15    0.08
  -1  -2   9    0.07    0.11
  -1  -2   9   -0.35    0.26
  -1  -2   9    0.06    0.23
  -1  -2   9    0.27    0.18
   2   1  -8    8.13    0.50
   2   1  -8    9.27    0.47
   2   1  -8    8.37    0.38
   2   1  -8    8.40    0.56
  -2  -1   8    9.38    0.57
  -2  -1   8    9.63    0.66
  -2  -1   8    9.21    0.55
  -2  -1   8    8.03    0.87
   3   0  -7    0.04    0.11
   3   0  -7    0.30    0.12
   3   0  -7    0.16    0.11
  -3   0   7    0.09    0.12
  -3   0   7    0.22    0.15
  -3   0   7    0.25    0.11
   4  -1  -6   14.46    0.70
   4  -1  -6   13.96    0.66
   4  -1  -6   14.95    0.86
  -4   1   6   13.77    1.22
  -4   1   6   13.75    0.60
   5  -2  -5    6.79    0.70
   5  -2  -5    7.70    0.48
   5  -2  -5    5.76    0.54
  -5   2   5    5.30    1.04
   6  -3  -4    6.81    0.77
   6  -3  -4    6.79    0.58
   7  -4  -3    0.25    0.22
   7  -4  -3    0.23    0.16
  -2   5 -11    3.75    0.42
   2  -5  11    3.95    0.29
   2  -5  11    4.58    0.71
  -1   4 -10    4.02    0.39
   1  -4  10    4.24    0.41
   1  -4  10    4.35    0.62
   0   3  -9    1.16    0.19
   0  -3   9    1.62    0.31
   0  -3   9    1.59    0.62
   0  -3   9    1.43    0.32
   0  -3   9    1.52    0.27
   1   2  -8    4.92    0.38
   1   2  -8    6.05    0.50
   1   2  -8    5.02    0.30
  -1  -2   8    4.74    0.39
  -1  -2   8    4.23    0.46
  -1  -2   8    4.21    0.44
  -1  -2   8    5.11    0.32
   2   1  -7    1.78    0.16
   2   1  -7    1.96    0.25
   2   1  -7    1.59    0.26
   2   1  -7    1.57    0.21
  -2  -1   7    1.65    0.25
  -2  -1   7    1.72    0.22
  -2  -1   7    1.82    0.44
  -2  -1   7    2.12    0.28
   3   0  -6    8.42    0.57
   3   0  -6    8.49    0.47
   3   0  -6    8.92    0.47
  -3   0   6    9.88    0.85
  -3   0   6    8.55    0.44
  -3   0   6    9.73    0.44
   4  -1  -5   11.03    0.57
   4  -1  -5   10.50    0.53
   4  -1  -5   10.41    0.68
  -4   1   5    9.95    0.44
  -4   1   5    8.77    0.97
   5  -2  -4   12.06    0.81
   5  -2  -4   12.29    0.67
   5  -2  -4   12.14    0.61
  -5   2   4   13.01    1.36
   6  -3  -3    0.31    0.16
   6  -3  -3    0.40    0.20
   7  -4  -2   10.69    0.86
   7  -4  -2    8.84    0.75
  -2   5 -10    2.95    0.36
   2  -5  10    3.13    0.57
   2  -5  10    3.14    0.29
  -1   4  -9    2.01    0.26
   1  -4   9    0.83    0.21
   1  -4   9    1.38    0.35
   0   3  -8    8.01    0.44
   0  -3   8    8.88    0.62
   0  -3   8    9.42    0.44
   0  -3   8    8.04    0.53
   0  -3   8    8.76    0.52
   0  -3   8   10.48    0.66
   1   2  -7    0.17    0.12
   1   2  -7    0.28    0.08
   1   2  -7    0.25    0.13
  -1  -2   7    0.21    0.09
  -1  -2   7    0.35    0.13
  -1  -2   7    0.14    0.11
  -1  -2   7    0.41    0.20
  -1  -2   7   -0.26    0.16
   2   1  -6    3.65    0.20
   2   1  -6    3.35    0.29
   2   1  -6    3.62    0.33
   2   1  -6    3.64    0.38
  -2  -1   6    3.59    0.31
  -2  -1   6    3.52    0.33
  -2  -1   6    4.04    0.57
  -2  -1   6    3.72    0.32
   3   0  -5    3.03    0.36
   3   0  -5    3.19    0.29
   3   0  -5    2.94    0.30
  -3   0   5    3.29    0.57
  -3   0   5    3.07    0.21
  -3   0   5    2.83    0.21
   4  -1  -4    2.15    0.28
   4  -1  -4    2.36    0.26
   4  -1  -4    2.60    0.37
  -4   1   4    2.48    0.61
  -4   1   4    2.37    0.17
   5  -2  -3    9.48    0.52
   5  -2  -3    9.76    0.69
   5  -2  -3    9.13    0.55
   5  -2  -3   10.02    0.98
  -5   2   3    9.20    1.38
   6  -3  -2    3.67    0.41
   6  -3  -2    5.67    0.67
   6  -3  -2    4.46    0.88
  -6   3   2    4.00    1.03
   7  -4  -1    0.00    0.13
   7  -4  -1    0.46    0.18
  -3   6 -10    0.10    0.14
   3  -6  10    0.34    0.29
  -2   5  -9    1.12    0.23
   2  -5   9    1.52    0.20
   2  -5   9    1.55    0.38
  -1   4  -8    2.53    0.28
   1  -4   8    2.97    0.32
   1  -4   8    2.57    0.66
   1  -4   8    2.41    0.41
   1  -4   8    2.74    0.42
   1  -4   8    3.03    0.46
   0   3  -7    0.34    0.10
   0  -3   7    0.37    0.35
   0  -3   7    0.47    0.17
   0  -3   7    0.48    0.20
   0  -3   7    0.36    0.17
   0  -3   7    0.65    0.13
   0  -3   7    0.11    0.15
   1   2  -6    5.63    0.36
   1   2  -6    6.09    0.38
   1   2  -6    5.07    0.28
  -1  -2   6    5.42    0.39
  -1  -2   6    4.81    0.37
  -1  -2   6    6.09    0.41
  -1  -2   6    4.82    0.29
   2   1  -5   48.54    1.49
   2   1  -5   49.30    1.42
   2   1  -5   46.80    1.45
   2   1  -5   51.97    2.72
   2   1  -5   47.69    1.76
   2   1  -5   47.87    1.41
  -2  -1   5   48.38    1.52
  -2  -1   5   47.89    1.60
  -2  -1   5   47.10    2.39
  -2  -1   5   48.43    1.46
   3   0  -4    5.90    0.32
   3   0  -4    5.85    0.35
   3   0  -4    6.05    0.43
  -3   0   4    5.81    0.27
  -3   0   4    5.78    0.34
  -3   0   4    5.45    0.74
  -3   0   4    6.13    0.28
   4  -1  -3    5.88    0.64
   4  -1  -3    5.81    0.38
   4  -1  -3    5.83    0.46
   4  -1  -3    6.12    0.35
  -4   1   3    5.95    0.94
  -4   1   3    5.56    0.25
   5  -2  -2    2.86    0.31
   5  -2  -2    2.26    0.37
   5  -2  -2    2.95    0.62
   5  -2  -2    2.56    0.31
  -5   2   2    2.83    0.78
   6  -3  -1   16.63    0.83
   6  -3  -1   18.83    1.56
   6  -3  -1   17.65    0.83
   6  -3  -1   17.72    1.04
  -6   3   1   14.94    2.08
   7  -4   0    1.48    0.37
   7  -4   0    1.89    0.36
  -3   6  -9    3.16    0.39
   3  -6   9    3.28    0.57
  -2   5  -8    2.64    0.31
   2  -5   8    2.09    0.43
   2  -5   8    2.70    0.26
   2  -5   8    3.05    0.48
  -1   4  -7    0.70    0.15
   1  -4   7    0.18    0.27
   1  -4   7    0.67    0.17
   1  -4   7    0.38    0.20
   1  -4   7    0.77    0.29
   1  -4   7    0.86    0.23
   0   3  -6   13.79    0.56
   0  -3   6   12.52    0.62
   0  -3   6   13.24    0.69
   0  -3   6   14.17    0.72
   0  -3   6   13.10    0.64
   1   2  -5   10.28    0.48
   1   2  -5   10.51    0.42
   1   2  -5   11.06    0.53
  -1  -2   5   10.53    0.44
  -1  -2   5    9.58    0.50
  -1  -2   5   10.42    0.53
  -1  -2   5   10.14    0.55
   2   1  -4   14.28    0.67
   2   1  -4   15.01    1.02
   2   1  -4   14.58    0.55
   2   1  -4   14.46    0.55
   2   1  -4   14.59    0.44
   2   1  -4   13.83    0.44
  -2  -1   4   13.98    0.91
  -2  -1   4   13.62    0.54
  -2  -1   4   14.40    0.58
  -2  -1   4   13.99    0.52
   3   0  -3   12.61    1.09
   3   0  -3   14.37    0.70
   3   0  -3   13.83    0.57
  -3   0   3   14.55    1.08
  -3   0   3   12.89    0.55
  -3   0   3   13.63    0.48
  -3   0   3   13.32    0.94
  -3   0   3   13.04    0.44
   4  -1  -2    9.07    0.58
   4  -1  -2    9.52    0.44
   4  -1  -2    9.21    0.48
   4  -1  -2    9.01    0.82
   4  -1  -2    9.93    0.84
  -4   1   2    9.21    0.33
  -4   1   2    9.32    1.00
   5  -2  -1    9.47    0.51
   5  -2  -1    9.80    0.65
   5  -2  -1    9.52    0.53
   5  -2  -1   10.48    1.00
  -5   2   1    8.88    1.36
  -5   2   1    8.97    0.83
   6  -3   0   38.15    2.44
   6  -3   0   33.70    1.32
   6  -3   0   34.56    1.31
   6  -3   0   33.65    1.59
   7  -4   1    6.17    0.72
   7  -4   1    6.80    0.65
  -3   6  -8    0.19    0.15
   3  -6   8    0.22    0.19
  -2   5  -7    0.01    0.09
   2  -5   7    0.10    0.09
   2  -5   7    0.00    0.19
   2  -5   7    0.17    0.17
   2  -5   7   -0.12    0.19
   2  -5   7   -0.09    0.14
  -1   4  -6   -0.05    0.06
   1  -4   6   -0.06    0.07
   1  -4   6    0.03    0.11
   1  -4   6   -0.05    0.20
   1  -4   6   -0.04    0.10
   1  -4   6   -0.03    0.20
   0   3  -5    8.94    0.40
   0  -3   5    8.92    0.52
   0  -3   5    8.05    0.47
   0  -3   5    9.57    0.54
   0  -3   5    9.80    0.48
   1   2  -4   28.76    1.46
   1   2  -4   26.01    0.85
   1   2  -4   27.88    0.91
   1   2  -4   26.75    1.02
  -1  -2   4   27.19    1.06
  -1  -2   4   25.98    0.99
  -1  -2   4   26.07    0.94
  -1  -2   4   26.00    0.85
   2   1  -3  252.77    6.52
   2   1  -3  249.70    6.65
   2   1  -3  245.95    7.93
   2   1  -3  247.05   10.86
  -2  -1   3  254.32    6.53
  -2  -1   3  258.33   10.77
  -2  -1   3  257.51    7.28
  -2  -1   3  253.25    7.04
   3   0  -2   20.07    0.73
   3   0  -2   20.30    0.68
   3   0  -2   19.46    0.88
   3   0  -2   18.76    1.39
   3   0  -2   21.22    0.91
  -3   0   2   20.73    1.24
  -3   0   2   21.07    0.65
  -3   0   2   20.76    0.72
  -3   0   2   20.17    1.38
   4  -1  -1    0.73    0.24
   4  -1  -1    0.62    0.08
   4  -1  -1    0.44    0.12
   4  -1  -1    0.67    0.27
   4  -1  -1    0.50    0.11
   4  -1  -1    0.51    0.15
  -4   1   1    0.49    0.05
  -4   1   1    0.20    0.08
  -4   1   1    0.66    0.35
  -4   1   1    0.41    0.16
   5  -2   0    0.03    0.06
   5  -2   0    0.15    0.09
   5  -2   0   -0.05    0.05
   5  -2   0    0.07    0.08
   5  -2   0    0.03    0.18
  -5   2   0    0.07    0.17
   6  -3   1   13.23    0.71
   6  -3   1   13.10    0.84
   6  -3   1   14.81    1.38
   6  -3   1   13.32    0.70
   7  -4   2    0.86    0.26
   7  -4   2    1.10    0.31
  -3   6  -7    0.86    0.21
   3  -6   7    0.32    0.22
   3  -6   7    0.48    0.23
  -2   5  -6    9.74    0.53
   2  -5   6   10.95    0.48
   2  -5   6   10.29    1.08
   2  -5   6   10.25    0.64
   2  -5   6    9.98    0.69
   2  -5   6   11.45    0.73
  -1   4  -5    9.85    0.46
   1  -4   5    9.78    0.59
   1  -4   5   10.27    0.48
   1  -4   5    8.94    0.61
   1  -4   5    9.22    0.58
   1  -4   5    9.84    0.90
   0   3  -4  116.03    3.34
   0  -3   4  113.64    3.31
   0  -3   4  117.86    3.57
   0  -3   4  112.69    3.39
   0  -3   4  113.74    3.73
   1   2  -3    5.42    0.23
   1   2  -3    4.90    0.30
   1   2  -3    5.43    0.45
  -1  -2   3    5.41    0.30
  -1  -2   3    4.77    0.31
  -1  -2   3    6.06    0.32
  -1  -2   3    5.32    0.26
  -1  -2   3    5.28    0.29
   2   1  -2   10.64    0.78
   2   1  -2   11.75    0.40
   2   1  -2   10.29    0.51
   2   1  -2   11.84    0.44
  -2  -1   2   11.76    0.42
  -2  -1   2   10.97    0.34
  -2  -1   2   10.78    0.43
  -2  -1   2   10.97    0.74
   3   0  -1    0.44    0.18
   3   0  -1    0.13    0.11
   3   0  -1    0.26    0.06
   3   0  -1    0.27    0.11
   3   0  -1    0.31    0.09
   3   0  -1    0.29    0.07
  -3   0   1    0.31    0.05
  -3   0   1    0.24    0.18
  -3   0   1    0.35    0.12
  -3   0   1    0.06    0.12
  -3   0   1    0.27    0.08
   4  -1   0   59.23    1.72
   4  -1   0   57.27    1.80
   4  -1   0   55.86    2.95
   4  -1   0   58.60    1.71
   4  -1   0   54.01    2.11
   4  -1   0   57.92    2.09
  -4   1   0   56.86    2.05
  -4   1   0   57.40    1.68
   5  -2   1    2.07    0.32
   5  -2   1    1.78    0.25
   5  -2   1    1.80    0.50
   5  -2   1    1.66    0.23
   5  -2   1    2.07    0.26
  -5   2  -1    1.82    0.42
   6  -3   2    1.05    0.25
   6  -3   2    1.70    0.27
   6  -3   2    1.17    0.29
   6  -3   2    1.34    0.51
   7  -4   3    0.65    0.25
   7  -4   3    1.08    0.31
  -4   7  -7    0.15    0.15
   4  -7   7    0.17    0.21
  -3   6  -6    1.18    0.22
   3  -6   6    1.31    0.33
   3  -6   6    1.05    0.30
  -2   5  -5    3.20    0.31
   2  -5   5    3.60    0.41
   2  -5   5    3.07    0.43
   2  -5   5    4.06    0.26
   2  -5   5    4.01    0.77
   2  -5   5    3.70    0.45
  -1   4  -4   48.95    1.53
   1  -4   4   44.54    1.80
   1  -4   4   46.81    2.53
   1  -4   4   47.88    1.52
   1  -4   4   46.99    1.69
   1  -4   4   48.35    1.64
   0   3  -3   70.20    2.12
   0  -3   3   70.76    2.39
   0  -3   3   72.89    2.29
   0  -3   3   72.37    2.15
   0  -3   3   71.21    2.17
   1   2  -2   99.34    2.84
   1   2  -2  104.65    4.37
   1   2  -2   98.47    2.83
  -1  -2   2   97.67    2.98
  -1  -2   2   98.56    2.88
  -1  -2   2  101.56    2.76
  -1  -2   2  100.28    3.24
   2   1  -1    3.39    0.20
   2   1  -1    4.01    0.25
   2   1  -1    3.73    0.41
   2   1  -1    4.01    0.25
   2   1  -1    3.91    0.16
  -2  -1   1    4.00    0.21
  -2  -1   1    3.79    0.38
  -2  -1   1    4.20    0.19
   3   0   0   27.32    1.55
   3   0   0   27.73    1.09
   3   0   0   30.02    1.16
   3   0   0   28.07    0.85
   3   0   0   27.84    0.90
   3   0   0   29.53    0.96
  -3   0   0   30.36    1.59
  -3   0   0   27.58    1.73
  -3   0   0   29.40    1.12
  -3   0   0   29.37    0.90
   4  -1   1   36.97    1.18
   4  -1   1   38.69    1.29
   4  -1   1   37.12    1.18
   4  -1   1   37.02    1.43
   4  -1   1   36.24    2.11
  -4   1  -1   36.94    1.54
  -4   1  -1   37.63    1.15
   5  -2   2   11.56    0.56
   5  -2   2   13.03    0.62
   5  -2   2   13.04    0.71
   5  -2   2   11.59    1.11
   5  -2   2   12.31    0.64
  -5   2  -2   13.66    1.13
   6  -3   3    3.35    0.45
   6  -3   3    4.17    0.40
   6  -3   3    3.56    0.44
   6  -3   3    3.76    0.84
   7  -4   4    7.49    0.73
  -4   7  -6    4.77    0.47
   4  -7   6    4.54    0.65
   4  -7   6    5.21    0.67
  -3   6  -5    5.37    0.39
   3  -6   5    6.57    0.66
   3  -6   5    5.60    0.47
   3  -6   5    6.03    0.40
   3  -6   5    6.85    0.71
  -2   5  -4    2.72    0.27
  -2   5  -4    2.43    0.46
   2  -5   4    2.56    0.58
   2  -5   4    2.68    0.40
   2  -5   4    2.66    0.35
   2  -5   4    2.88    0.37
  -1   4  -3   19.55    0.71
   1  -4   3   19.09    0.70
   1  -4   3   18.00    0.81
   1  -4   3   19.13    0.92
   1  -4   3   17.37    1.23
   1  -4   3   20.41    0.85
   0   3  -2   54.44    1.58
   0  -3   2   52.26    1.80
   0  -3   2   51.66    1.61
   0  -3   2   51.12    1.61
   0  -3   2   51.04    2.53
   0  -3   2   53.34    1.69
   1   2  -1    3.51    0.14
   1   2  -1    3.45    0.18
   1   2  -1    3.62    0.35
  -1  -2   1    3.47    0.23
  -1  -2   1    3.24    0.19
  -1  -2   1    3.13    0.19
  -1  -2   1    3.36    0.22
   2   1   0   78.11    3.69
   2   1   0   78.93    2.31
   2   1   0   82.16    2.44
   2   1   0   95.37    2.65
   2   1   0   82.89    2.12
   2   1   0   79.55    2.16
   2   1   0   81.02    2.12
  -2  -1   0   77.65    3.57
  -2  -1   0   80.71    3.67
  -2  -1   0   81.49    2.29
  -2  -1   0   76.98    2.15
   3   0   1    0.09    0.07
   3   0   1    0.10    0.04
   3   0   1    0.12    0.12
   3   0   1    0.04    0.04
   3   0   1    0.06    0.06
  -3   0  -1    0.17    0.13
  -3   0  -1    0.05    0.04
  -3   0  -1    0.20    0.12
   4  -1   2   43.83    1.37
   4  -1   2   42.85    1.53
   4  -1   2   45.41    2.43
   4  -1   2   42.33    1.60
   4  -1   2   43.22    1.33
  -4   1  -2   44.15    1.78
  -4   1  -2   44.94    1.30
   5  -2   3    0.21    0.09
   5  -2   3    0.18    0.22
   5  -2   3    0.31    0.13
   5  -2   3    0.26    0.14
   5  -2   3    0.12    0.11
  -5   2  -3    0.16    0.22
   6  -3   4    3.94    0.48
   6  -3   4    4.19    0.50
   6  -3   4    3.85    0.47
   6  -3   4    3.87    0.38
   7  -4   5    0.95    0.29
  -4   7  -5    2.59    0.35
   4  -7   5    3.38    0.51
   4  -7   5    2.71    0.50
  -3   6  -4   31.68    1.18
  -3   6  -4   27.13    1.55
   3  -6   4   31.90    1.39
   3  -6   4   29.79    1.37
   3  -6   4   33.41    1.42
   3  -6   4   33.25    1.16
  -2   5  -3    0.03    0.06
  -2   5  -3   -0.23    0.12
   2  -5   3    0.00    0.10
   2  -5   3    0.12    0.11
   2  -5   3   -0.03    0.05
   2  -5   3   -0.04    0.09
   2  -5   3   -0.16    0.11
  -1   4  -2   65.52    2.21
  -1   4  -2   67.74    2.02
   1  -4   2   63.83    2.01
   1  -4   2   67.89    3.27
   1  -4   2   68.85    2.37
   1  -4   2   65.93    2.16
   1  -4   2   66.26    2.08
   0   3  -1    0.29    0.06
   0  -3   1    0.36    0.17
   0  -3   1    0.43    0.11
   0  -3   1    0.53    0.13
   0  -3   1    0.23    0.07
   0  -3   1    0.26    0.08
   1   2   0   -0.01    0.01
   1   2   0    0.03    0.02
   1   2   0    0.00    0.03
   1   2   0    0.17    0.10
  -1  -2   0    0.05    0.05
  -1  -2   0   -0.01    0.05
  -1  -2   0   -0.07    0.05
  -1  -2   0    0.04    0.04
  -1  -2   0    0.03    0.03
   2   1   1    7.22    0.27
   2   1   1    7.63    0.35
   2   1   1    7.25    0.32
   2   1   1    7.16    0.47
  -2  -1  -1    7.60    0.48
  -2  -1  -1    7.17    0.26
  -2  -1  -1    6.89    0.53
   3   0   2   12.35    0.56
   3   0   2   13.25    0.90
   3   0   2   13.98    0.48
   3   0   2   14.19    0.60
   3   0   2   13.07    0.47
  -3   0  -2   14.19    0.90
  -3   0  -2   13.87    0.46
   4  -1   3   27.40    1.07
   4  -1   3   26.68    0.88
   4  -1   3   28.67    1.10
   4  -1   3   27.53    0.96
   4  -1   3   25.55    1.67
  -4   1  -3   26.44    1.32
  -4   1  -3   27.40    0.81
   5  -2   4   17.58    0.88
   5  -2   4   17.01    0.79
   5  -2   4   16.87    0.81
   5  -2   4   15.70    0.66
   5  -2   4   16.93    1.40
  -5   2  -4   16.28    1.12
   6  -3   5    0.22    0.17
   6  -3   5    0.99    0.26
   7  -4   6    1.84    0.39
  -4   7  -4    0.40    0.17
   4  -7   4    0.92    0.30
   4  -7   4    1.01    0.28
  -3   6  -3    0.07    0.20
  -3   6  -3   -0.03    0.08
   3  -6   3    0.02    0.04
   3  -6   3   -0.05    0.10
   3  -6   3   -0.21    0.13
   3  -6   3    0.12    0.24
   3  -6   3    0.17    0.10
   3  -6   3    0.02    0.11
  -2   5  -2    1.19    0.30
  -2   5  -2    1.33    0.18
   2  -5   2    1.52    0.28
   2  -5   2    1.10    0.22
   2  -5   2    1.25    0.22
   2  -5   2    1.05    0.13
   2  -5   2    1.03    0.39
  -1   4  -1    0.15    0.07
  -1   4  -1   -0.05    0.14
  -1   4  -1    0.17    0.13
   1  -4   1    0.27    0.13
   1  -4   1    0.19    0.10
   1  -4   1    0.30    0.08
   1  -4   1    0.16    0.16
   1  -4   1    0.04    0.08
   0   3   0    1.82    0.19
   0   3   0    1.60    0.28
   0   3   0    1.71    0.12
   0  -3   0    1.67    0.23
   0  -3   0    1.66    0.26
   0  -3   0    1.76    0.19
   0  -3   0    1.65    0.15
   0  -3   0    1.74    0.13
   1   2   1    8.10    0.37
   1   2   1    8.43    0.31
   1   2   1    9.27    0.43
  -1  -2  -1    8.21    0.34
  -1  -2  -1    8.62    0.28
  -1  -2  -1    7.99    0.30
  -1  -2  -1    8.44    0.36
   2   1   2    5.44    0.24
   2   1   2    5.63    0.39
   2   1   2    5.51    0.19
   2   1   2    5.22    0.30
   2   1   2    5.25    0.20
  -2  -1  -2    5.44    0.24
  -2  -1  -2    5.31    0.25
  -2  -1  -2    5.59    0.20
  -2  -1  -2    4.96    0.37
   3   0   3    5.32    0.28
   3   0   3    4.98    0.34
   3   0   3    5.76    0.53
   3   0   3    5.24    0.23
  -3   0  -3    5.31    0.48
  -3   0  -3    5.56    0.22
   4  -1   4    4.99    0.32
   4  -1   4    4.43    0.38
   4  -1   4    5.14    0.73
   4  -1   4    4.89    0.26
   4  -1   4    5.54    0.41
  -4   1  -4    4.61    0.21
   5  -2   5   22.90    0.99
   5  -2   5   21.92    1.10
   5  -2   5   22.61    1.71
   5  -2   5   21.99    0.97
   5  -2   5   23.19    0.82
  -5   2  -5   23.01    1.40
   6  -3   6    0.15    0.19
   6  -3   6    0.10    0.16
   7  -4   7    1.73    0.40
  -4   7  -3    8.95    0.54
   4  -7   3    9.14    0.88
   4  -7   3    8.23    0.67
  -3   6  -2    0.25    0.12
  -3   6  -2    0.50    0.23
   3  -6   2    0.25    0.14
   3  -6   2    0.00    0.13
   3  -6   2    0.23    0.13
   3  -6   2    0.28    0.16
   3  -6   2    0.20    0.05
   3  -6   2    0.00    0.22
  -2   5  -1   11.99    0.54
  -2   5  -1   12.58    0.78
   2  -5   1   13.02    0.62
   2  -5   1   13.24    0.69
   2  -5   1   12.87    0.68
   2  -5   1   14.31    1.14
   2  -5   1   13.02    0.50
  -1   4   0   14.10    0.53
  -1   4   0   14.60    0.69
  -1   4   0   14.94    0.95
   1  -4   0   13.53    0.62
   1  -4   0   13.85    0.53
   1  -4   0   13.74    0.56
   1  -4   0   12.55    0.95
   1  -4   0   14.60    0.67
   0   3   1   72.02    3.18
   0   3   1   70.26    2.08
   0  -3  -1   71.63    3.20
   0  -3  -1   71.05    2.15
   0  -3  -1   72.70    2.10
   0  -3  -1   71.66    2.41
   0  -3  -1   72.48    2.05
   0  -3  -1   72.79    2.06
   1   2   2  133.74    3.52
   1   2   2  131.69    3.93
   1   2   2  134.27    3.70
  -1  -2  -2  129.22    4.17
  -1  -2  -2  133.85    3.71
  -1  -2  -2  133.86    3.51
   2   1   3  249.86    6.38
   2   1   3  243.53   10.27
   2   1   3  240.63    7.16
  -2  -1  -3  239.79    7.50
  -2  -1  -3  242.01    7.51
  -2  -1  -3  241.92    6.17
  -2  -1  -3  253.20   10.25
   3   0   4    1.62    0.34
   3   0   4    1.70    0.13
   3   0   4    2.27    0.30
   3   0   4    1.87    0.11
  -3   0  -4    1.63    0.09
  -3   0  -4    1.76    0.33
   4  -1   5    6.00    0.47
   4  -1   5    6.50    0.35
   4  -1   5    6.40    0.72
   4  -1   5    6.18    0.41
   4  -1   5    6.42    0.29
  -4   1  -5    6.34    0.29
   5  -2   6   17.61    0.99
   5  -2   6   18.68    0.89
   5  -2   6   18.13    1.51
   6  -3   7    8.98    0.88
   6  -3   7    9.09    0.81
  -4   7  -2    0.35    0.16
   4  -7   2    0.24    0.19
   4  -7   2    0.33    0.20
  -3   6  -1   23.34    1.31
  -3   6  -1   28.05    1.05
   3  -6   1   29.31    0.86
   3  -6   1   29.13    1.09
   3  -6   1   27.74    1.30
   3  -6   1   27.39    1.23
   3  -6   1   30.15    1.16
   3  -6   1   28.51    2.02
  -2   5   0   47.66    1.52
  -2   5   0   45.93    1.75
   2  -5   0   45.61    1.79
   2  -5   0   48.18    1.59
   2  -5   0   46.34    1.63
   2  -5   0   48.34    1.46
   2  -5   0   45.65    2.61
   2  -5   0   48.52    1.49
  -1   4   1   14.38    0.92
  -1   4   1   13.74    0.65
  -1   4   1   14.39    0.53
   1  -4  -1   13.51    0.65
   1  -4  -1   12.88    0.60
   1  -4  -1   13.53    0.51
   1  -4  -1   13.26    0.94
   1  -4  -1   13.92    0.72
   1  -4  -1   13.93    0.53
   0   3   2   29.65    0.90
   0   3   2   27.76    0.97
   0   3   2   26.74    1.38
   0  -3  -2   28.88    0.93
   0  -3  -2   30.22    0.91
   0  -3  -2   28.57    1.41
   0  -3  -2   28.74    1.06
   0  -3  -2   28.99    0.93
   1   2   3  893.25   26.42
   1   2   3 1000.00   26.27
   1   2   3  906.96   26.10
  -1  -2  -3  878.44   29.45
  -1  -2  -3  902.55   38.72
  -1  -2  -3  924.28   25.36
   2   1   4   39.10    1.38
   2   1   4   36.35    1.80
  -2  -1  -4   39.91    1.12
   3   0   5   50.39    1.37
   3   0   5   51.00    1.66
   3   0   5   50.75    2.59
   3   0   5   51.94    1.87
  -3   0  -5   56.47    2.60
  -3   0  -5   53.90    1.66
  -3   0  -5   50.72    1.53
   4  -1   6    1.83    0.47
   4  -1   6    1.68    0.15
   4  -1   6    1.58    0.30
   4  -1   6    2.20    0.30
   4  -1   6    2.10    0.20
  -4   1  -6    1.73    0.18
   5  -2   7    0.30    0.31
   5  -2   7    0.59    0.24
   5  -2   7    0.88    0.24
   6  -3   8    0.56    0.29
   6  -3   8    1.50    0.35
  -4   7  -1    0.26    0.14
   4  -7   1    0.53    0.23
   4  -7   1    0.46    0.22
  -3   6   0    0.48    0.22
  -3   6   0    0.19    0.11
   3  -6   0    0.33    0.17
   3  -6   0    0.25    0.12
   3  -6   0    0.26    0.12
   3  -6   0    0.29    0.06
   3  -6   0    0.36    0.17
   3  -6   0    0.09    0.20
  -2   5   1   11.46    0.48
   2  -5  -1   10.21    0.93
   2  -5  -1   10.63    0.51
   2  -5  -1   10.24    0.42
   2  -5  -1    9.72    0.60
   2  -5  -1    9.97    0.41
   2  -5  -1   10.23    0.88
   2  -5  -1    9.48    0.56
   2  -5  -1   10.41    0.48
  -1   4   2    1.48    0.31
  -1   4   2    1.43    0.16
   1  -4  -2    1.84    0.36
   1  -4  -2    1.59    0.27
   1  -4  -2    1.28    0.20
   1  -4  -2    1.52    0.14
   1  -4  -2    1.53    0.15
   1  -4  -2    1.39    0.21
   0   3   3   59.46    2.70
   0   3   3   59.89    1.88
   0   3   3   58.68    1.78
   0  -3  -3   60.45    1.78
   0  -3  -3   60.97    2.03
   0  -3  -3   61.69    1.76
   0  -3  -3   60.31    2.70
   1   2   4  290.68    8.09
   1   2   4  282.01    8.04
   1   2   4  279.79    8.41
  -1  -2  -4  292.46    7.34
  -1  -2  -4  292.49    8.93
  -1  -2  -4  284.67   12.02
  -1  -2  -4  281.24    8.05
  -1  -2  -4  306.67    7.58
   2   1   5   70.58    2.40
   2   1   5   74.75    3.29
   2   1   5   73.41    2.06
  -2  -1  -5   73.37    2.12
  -2  -1  -5   72.75    2.05
   3   0   6   20.17    1.29
   3   0   6   20.94    0.77
   3   0   6   21.71    1.00
  -3   0  -6   21.26    0.72
   4  -1   7    5.02    0.77
   4  -1   7    3.87    0.19
   4  -1   7    4.69    0.56
   4  -1   7    4.43    0.45
  -4   1  -7    3.65    0.25
   5  -2   8   20.21    1.01
   5  -2   8   20.22    1.17
   5  -2   8   19.34    1.64
   6  -3   9    1.96    0.42
   6  -3   9    1.91    0.45
  -5   8  -1    1.65    0.30
   5  -8   1    1.54    0.39
   5  -8   1    1.52    0.41
  -4   7   0    4.79    0.43
   4  -7   0    3.93    0.53
   4  -7   0    4.57    0.60
  -3   6   1   38.28    1.33
   3  -6  -1   38.22    1.37
   3  -6  -1   36.35    2.40
   3  -6  -1   39.77    1.15
   3  -6  -1   38.99    1.68
   3  -6  -1   37.19    1.48
  -2   5   2   24.61    0.90
   2  -5  -2   26.50    0.95
   2  -5  -2   24.39    1.62
   2  -5  -2   25.99    1.03
   2  -5  -2   26.22    1.15
   2  -5  -2   24.69    0.85
   2  -5  -2   26.00    1.26
   2  -5  -2   25.51    0.89
  -1   4   3    0.05    0.10
  -1   4   3    0.34    0.09
   1  -4  -3    0.15    0.10
   1  -4  -3    0.28    0.06
   1  -4  -3    0.11    0.13
   1  -4  -3    0.10    0.06
   1  -4  -3    0.28    0.11
   1  -4  -3    0.22    0.10
   1  -4  -3    0.30    0.07
   1  -4  -3    0.30    0.07
   0   3   4    0.62    0.11
   0   3   4    0.63    0.16
   0   3   4    0.85    0.14
   0   3   4    0.62    0.19
   0  -3  -4    0.95    0.14
   0  -3  -4    0.74    0.13
   0  -3  -4    0.50    0.09
   0  -3  -4    0.81    0.12
   0  -3  -4    0.60    0.09
   1   2   5   25.64    0.81
   1   2   5   25.72    1.01
   1   2   5   26.15    0.85
  -1  -2  -5   25.12    1.24
  -1  -2  -5   27.39    0.76
  -1  -2  -5   25.46    0.84
  -1  -2  -5   24.62    0.91
  -1  -2  -5   26.13    0.84
   2   1   6    3.24    0.38
   2   1   6    3.36    0.14
   2   1   6    3.51    0.38
   2   1   6    3.02    0.13
  -2  -1  -6    3.19    0.19
  -2  -1  -6    3.08    0.22
   3   0   7    9.89    0.82
   3   0   7   10.14    0.66
  -3   0  -7    9.87    0.43
   4  -1   8    7.62    0.75
   4  -1   8    6.79    0.60
   4  -1   8    7.37    0.82
  -4   1  -8    7.26    0.39
   5  -2   9   15.19    0.91
   5  -2   9   16.77    1.07
   6  -3  10    1.49    0.39
   6  -3  10    1.06    0.39
  -5   8   0   -0.08    0.14
   5  -8   0    0.07    0.19
   5  -8   0    0.00    0.19
  -4   7   1    0.31    0.14
   4  -7  -1   -0.01    0.12
   4  -7  -1    0.05    0.14
  -3   6   2    6.37    0.39
   3  -6  -2    5.72    0.91
   3  -6  -2    6.57    0.60
   3  -6  -2    6.35    0.25
   3  -6  -2    5.57    0.49
   3  -6  -2    6.35    0.64
  -2   5   3   16.93    0.66
   2  -5  -3   16.22    0.71
   2  -5  -3   16.50    0.86
   2  -5  -3   14.73    1.16
   2  -5  -3   15.46    0.93
   2  -5  -3   16.20    0.59
   2  -5  -3   16.20    0.75
   2  -5  -3   16.89    0.60
  -1   4   4    6.98    0.72
  -1   4   4    6.75    0.34
  -1   4   4    7.01    0.60
   1  -4  -4    7.27    0.41
   1  -4  -4    6.60    0.44
   1  -4  -4    6.87    0.30
   1  -4  -4    6.80    0.32
   1  -4  -4    6.84    0.59
   1  -4  -4    6.89    0.37
   0   3   5    7.06    0.51
   0   3   5    6.77    0.53
   0   3   5    7.40    0.40
   0   3   5    6.99    0.35
   0  -3  -5    6.76    0.32
   0  -3  -5    7.51    0.38
   0  -3  -5    7.03    0.40
   0  -3  -5    7.54    0.34
   1   2   6   26.64    1.10
   1   2   6   26.81    0.94
  -1  -2  -6   27.02    1.37
  -1  -2  -6   27.57    0.81
  -1  -2  -6   28.11    0.92
  -1  -2  -6   27.76    0.91
  -1  -2  -6   27.24    0.98
   2   1   7    0.47    0.17
   2   1   7    0.53    0.24
   2   1   7    0.77    0.10
  -2  -1  -7    0.36    0.20
  -2  -1  -7    0.56    0.12
  -2  -1  -7    0.77    0.12
   3   0   8    8.82    0.80
   3   0   8    7.61    0.72
  -3   0  -8    8.77    0.42
   4  -1   9    0.29    0.19
   4  -1   9    0.67    0.34
   4  -1   9    0.70    0.28
  -4   1  -9    0.87    0.16
   5  -2  10    4.58    0.68
   5  -2  10    5.60    0.66
  -5   8   1   -0.15    0.14
   5  -8  -1    0.01    0.16
   5  -8  -1   -0.08    0.17
  -4   7   2    0.71    0.19
   4  -7  -2    0.55    0.22
   4  -7  -2    0.44    0.22
  -3   6   3   23.85    0.90
   3  -6  -3   22.61    0.72
   3  -6  -3   22.59    1.03
   3  -6  -3   20.41    1.15
   3  -6  -3   21.85    1.64
   3  -6  -3   23.71    0.99
  -2   5   4   -0.03    0.18
  -2   5   4    0.19    0.11
   2  -5  -4    0.08    0.08
   2  -5  -4   -0.07    0.08
   2  -5  -4    0.05    0.05
   2  -5  -4    0.08    0.05
   2  -5  -4    0.11    0.09
   2  -5  -4    0.27    0.19
  -1   4   5   36.93    2.12
  -1   4   5   38.49    1.26
  -1   4   5   35.20    1.96
  -1   4   5   37.42    1.23
   1  -4  -5   37.65    1.21
   1  -4  -5   38.32    1.95
   1  -4  -5   38.12    1.49
   1  -4  -5   36.12    1.27
   1  -4  -5   37.17    1.22
   0   3   6    7.33    0.54
   0   3   6    6.76    0.53
   0   3   6    7.25    0.37
   0   3   6    7.06    0.42
   0  -3  -6    7.23    0.35
   0  -3  -6    7.43    0.35
   0  -3  -6    7.04    0.64
   0  -3  -6    7.75    0.43
   0  -3  -6    6.23    0.37
   1   2   7    0.51    0.17
   1   2   7    0.50    0.18
   1   2   7   -0.27    0.27
  -1  -2  -7    0.60    0.09
  -1  -2  -7    0.29    0.09
  -1  -2  -7    0.60    0.17
  -1  -2  -7    0.75    0.12
  -1  -2  -7    0.61    0.13
   2   1   8    6.73    0.26
   2   1   8    6.95    0.28
   2   1   8    6.55    0.62
   2   1   8    6.16    0.65
   2   1   8    7.31    0.33
  -2  -1  -8    6.97    0.36
  -2  -1  -8    6.87    0.62
  -2  -1  -8    6.19    0.38
   3   0   9    0.22    0.16
   3   0   9    0.04    0.16
  -3   0  -9    0.19    0.09
   4  -1  10   16.11    1.34
   4  -1  10   14.67    0.86
   4  -1  10   12.19    0.93
  -4   1 -10   14.80    0.68
   5  -2  11    1.66    0.40
   5  -2  11    2.32    0.55
  -5   8   2    0.04    0.16
   5  -8  -2    0.21    0.23
   5  -8  -2    0.17    0.21
  -4   7   3    5.07    0.45
   4  -7  -3    5.69    0.71
   4  -7  -3    4.59    0.57
  -3   6   4   17.67    0.77
  -3   6   4   16.70    1.66
   3  -6  -4   17.63    1.03
   3  -6  -4   18.44    0.59
   3  -6  -4   18.17    1.42
   3  -6  -4   17.23    0.88
  -2   5   5    0.11    0.12
  -2   5   5    0.16    0.24
   2  -5  -5    0.10    0.11
   2  -5  -5    0.05    0.05
   2  -5  -5    0.11    0.10
   2  -5  -5    0.19    0.12
   2  -5  -5    0.11    0.15
  -1   4   6    9.79    0.47
  -1   4   6   10.00    0.46
  -1   4   6    9.83    0.77
  -1   4   6    8.62    0.80
   1  -4  -6    9.37    0.58
   1  -4  -6    8.31    0.41
   1  -4  -6    9.93    0.52
   1  -4  -6    9.60    0.48
   0   3   7    0.59    0.16
   0   3   7    0.66    0.19
   0   3   7    0.68    0.17
   0   3   7    0.81    0.21
   0  -3  -7    0.74    0.16
   0  -3  -7    0.63    0.24
   0  -3  -7    0.39    0.11
   0  -3  -7    0.79    0.14
   0  -3  -7    0.49    0.11
   1   2   8    4.40    0.47
   1   2   8    4.11    0.36
  -1  -2  -8    4.47    0.28
  -1  -2  -8    4.55    0.31
  -1  -2  -8    4.17    0.23
  -1  -2  -8    3.78    0.27
  -1  -2  -8    4.47    0.44
   2   1   9    0.48    0.14
   2   1   9    0.55    0.21
   2   1   9    0.73    0.37
  -2  -1  -9    0.34    0.11
   3   0  10    2.55    0.47
   3   0  10    2.65    0.56
  -3   0 -10    2.45    0.27
   4  -1  11    0.67    0.29
   4  -1  11    0.42    0.33
   4  -1  11    0.86    0.28
  -4   1 -11    1.05    0.21
   5  -2  12    7.48    0.98
   5  -2  12    7.81    0.84
  -5   8   3    0.15    0.18
   5  -8  -3    0.02    0.23
   5  -8  -3   -0.07    0.19
  -4   7   4    0.12    0.15
   4  -7  -4    0.43    0.21
   4  -7  -4    0.44    0.23
  -3   6   5    9.01    1.40
  -3   6   5    8.54    0.50
   3  -6  -5    9.00    0.93
   3  -6  -5    9.25    0.35
   3  -6  -5    9.31    0.61
   3  -6  -5    9.70    0.72
  -2   5   6    1.37    0.47
  -2   5   6    1.29    0.22
   2  -5  -6    1.38    0.25
   2  -5  -6    1.09    0.15
   2  -5  -6    0.93    0.20
   2  -5  -6    1.37    0.29
  -1   4   7   25.32    0.94
  -1   4   7   24.12    0.97
  -1   4   7   24.68    1.52
  -1   4   7   23.76    1.48
   1  -4  -7   25.26    1.00
   1  -4  -7   25.50    1.14
   1  -4  -7   26.22    0.95
   1  -4  -7   24.87    0.89
   0   3   8    0.44    0.16
   0   3   8    0.09    0.18
   0   3   8    0.03    0.15
   0  -3  -8    0.11    0.09
   0  -3  -8    0.19    0.20
   0  -3  -8    0.26    0.12
   0  -3  -8    0.15    0.08
   0  -3  -8    0.17    0.08
   1   2   9    5.35    0.43
   1   2   9    5.73    0.57
  -1  -2  -9    5.56    0.54
  -1  -2  -9    4.71    0.31
  -1  -2  -9    5.27    0.33
  -1  -2  -9    5.88    0.28
  -1  -2  -9    5.52    0.37
   2   1  10    4.43    0.58
   2   1  10    4.52    0.31
   2   1  10    4.25    0.74
  -2  -1 -10    4.57    0.31
   3   0  11    0.86    0.39
   3   0  11    1.63    0.39
  -3   0 -11    1.37    0.22
   4  -1  12   -0.04    0.18
   4  -1  12   -0.03    0.15
  -4   1 -12   -0.06    0.10
  -4   7   5    0.15    0.18
   4  -7  -5    0.24    0.17
   4  -7  -5    0.24    0.19
  -3   6   6    0.87    0.23
  -3   6   6    1.45    0.59
   3  -6  -6    1.70    0.47
   3  -6  -6    1.14    0.12
   3  -6  -6    0.95    0.29
   3  -6  -6    1.47    0.30
  -2   5   7    8.62    0.93
  -2   5   7    8.26    0.48
   2  -5  -7    8.47    0.52
   2  -5  -7    8.12    0.40
   2  -5  -7    9.28    0.56
   2  -5  -7    8.35    0.63
  -1   4   8    0.68    0.25
  -1   4   8    0.48    0.19
  -1   4   8    1.06    0.20
   1  -4  -8    0.62    0.13
   1  -4  -8    0.44    0.15
   1  -4  -8    1.02    0.24
   1  -4  -8    1.16    0.21
   0   3   9   22.00    1.28
   0   3   9   19.13    0.85
   0   3   9   20.83    0.99
   0  -3  -9   21.10    0.78
   0  -3  -9   21.22    0.81
   0  -3  -9   18.14    1.39
   0  -3  -9   19.95    0.86
   0  -3  -9   21.64    0.96
   1   2  10    0.59    0.46
   1   2  10   -0.01    0.21
   1   2  10    0.28    0.17
  -1  -2 -10    0.05    0.06
  -1  -2 -10    0.02    0.07
  -1  -2 -10    0.12    0.09
   2   1  11    4.51    0.32
   2   1  11    4.09    0.75
   2   1  11    3.90    0.56
  -2  -1 -11    3.40    0.33
   3   0  12    1.43    0.38
   3   0  12    1.67    0.53
  -3   0 -12    1.35    0.23
   4  -1  13   -0.15    0.19
   4  -1  13   -0.38    0.19
  -4   1 -13    0.06    0.12
  -4   7   6    6.90    0.52
   4  -7  -6    7.71    0.85
   4  -7  -6    6.57    0.67
  -3   6   7    3.52    0.39
  -3   6   7    3.45    0.81
   3  -6  -7    2.67    0.39
   3  -6  -7    3.43    0.19
   3  -6  -7    3.36    0.53
  -2   5   8   10.96    1.04
  -2   5   8   11.38    0.60
   2  -5  -8   11.66    0.78
   2  -5  -8   11.67    0.50
   2  -5  -8   11.79    0.64
   2  -5  -8    8.14    0.59
  -1   4   9   13.57    1.01
  -1   4   9   15.31    0.75
  -1   4   9   14.89    0.71
   1  -4  -9   14.32    0.72
   1  -4  -9   14.32    0.68
   1  -4  -9   15.75    0.86
   1  -4  -9   15.06    0.63
   0   3  10   24.84    1.02
   0   3  10   19.47    1.49
   0   3  10   26.19    1.18
   0  -3 -10   25.57    1.03
   0  -3 -10   26.01    0.94
   0  -3 -10   25.00    0.90
   0  -3 -10   23.35    1.07
   1   2  11    0.72    0.52
   1   2  11    0.72    0.26
   1   2  11    0.77    0.27
  -1  -2 -11    0.93    0.18
   2   1  12    3.25    0.73
   2   1  12    2.33    0.46
   2   1  12    2.95    0.30
  -2  -1 -12    2.59    0.31
   3   0  13    0.04    0.31
   3   0  13    0.37    0.26
  -3   0 -13    0.16    0.12
   4  -1  14    0.14    0.24
   4  -1  14    0.14    0.25
  -4   1 -14    0.39    0.17
  -4   7   7    0.74    0.28
   4  -7  -7    1.01    0.36
   4  -7  -7    0.91    0.28
  -3   6   8    0.34    0.34
  -3   6   8   -0.08    0.19
   3  -6  -8    0.24    0.17
   3  -6  -8    0.64    0.25
  -2   5   9   -0.21    0.17
  -2   5   9    0.16    0.21
   2  -5  -9    0.45    0.17
   2  -5  -9    0.12    0.08
   2  -5  -9    0.10    0.11
   2  -5  -9    0.14    0.16
  -1   4  10    1.51    0.30
  -1   4  10    1.10    0.37
   1  -4 -10    1.79    0.33
   1  -4 -10    1.56    0.21
   1  -4 -10    1.10    0.25
   1  -4 -10    1.31    0.24
   0   3  11    0.80    0.30
   0   3  11   -1.31    0.55
   0   3  11    0.87    0.26
   0  -3 -11    0.98    0.23
   0  -3 -11    1.03    0.18
   1   2  12    1.14    0.69
   1   2  12    1.25    0.33
   1   2  12    1.40    0.33
  -1  -2 -12    0.96    0.19
   2   1  13    0.80    0.17
   2   1  13    0.45    0.26
  -2  -1 -13    0.48    0.15
   3   0  14    0.09    0.23
  -3   0 -14   -0.01    0.11
  -4   7   8    1.76    0.35
   4  -7  -8    2.51    0.42
   4  -7  -8    2.33    0.51
  -3   6   9   -0.17    0.18
   3  -6  -9    0.20    0.20
   3  -6  -9   -0.02    0.14
  -2   5  10    3.73    0.44
   2  -5 -10    4.82    0.53
   2  -5 -10    5.44    0.32
   2  -5 -10    5.53    0.66
  -1   4  11    0.36    0.25
   1  -4 -11    0.33    0.15
   1  -4 -11    0.22    0.11
   1  -4 -11    0.13    0.15
   0   3  12    5.09    0.54
   0   3  12    6.07    0.67
   0  -3 -12    5.34    0.37
   1   2  13    0.90    0.31
   1   2  13    0.57    0.28
  -1  -2 -13    0.88    0.19
   2   1  14    1.91    0.23
   2   1  14    1.68    0.47
  -2  -1 -14    1.61    0.27
   3   0  15   -0.06    0.21
  -3   0 -15   -0.14    0.12
  -4   7   9    0.52    0.29
   4  -7  -9    1.29    0.41
  -3   6  10    1.04    0.31
   3  -6 -10    1.35    0.38
  -2   5  11    3.61    0.45
   2  -5 -11    3.29    0.52
   2  -5 -11    3.66    0.27
  -1   4  12    1.17    0.35
   1  -4 -12    0.73    0.25
   1  -4 -12    0.56    0.15
   0   3  13    5.21    0.59
   0   3  13    4.98    0.64
   0  -3 -13    4.87    0.43
   1   2  14    8.73    0.94
   1   2  14    8.22    0.59
  -1  -2 -14    7.69    0.51
   2   1  15    4.57    0.75
  -2  -1 -15    4.13    0.44
  -3   6  11    0.04    0.26
   3  -6 -11    0.07    0.23
  -2   5  12    2.09    0.41
   2  -5 -12    2.26    0.45
   2  -5 -12    2.04    0.23
  -1   4  13   -0.18    0.29
   1  -4 -13   -0.10    0.07
   0   3  14    6.34    0.66
   0  -3 -14    6.53    0.45
   1   2  15   -0.41    0.23
   1   2  15    0.06    0.23
  -1  -2 -15    0.07    0.12
  -3   6  12    0.23    0.31
   3  -6 -12    0.32    0.26
  -2   5  13   -0.23    0.32
   2  -5 -13    0.46    0.28
   2  -5 -13    0.17    0.11
  -1   4  14    0.13    0.39
   1  -4 -14   -0.08    0.08
   0   3  15    0.62    0.43
   0  -3 -15    0.88    0.21
  -3  -1  13    0.66    0.41
   4   0 -12    0.20    0.18
   4   0 -12    0.76    0.28
  -4   0  12    0.57    0.33
  -4   0  12    0.08    0.21
   5  -1 -11    0.91    0.27
   5  -1 -11    1.06    0.35
  -5   1  11    1.00    0.33
   6  -2 -10    2.30    0.51
   6  -2 -10    3.13    0.46
   2   2 -13    2.35    0.25
  -2  -2  13    2.95    0.54
  -2  -2  13    3.69    0.59
  -3  -1  12    1.75    0.44
   4   0 -11    9.31    0.75
  -4   0  11   10.52    0.70
   5  -1 -10    1.34    0.37
   5  -1 -10    1.43    0.30
   6  -2  -9    0.34    0.27
   6  -2  -9    0.63    0.23
   1   3 -13    2.79    0.31
  -1  -3  13    3.00    0.49
  -1  -3  13    2.92    0.56
   2   2 -12    0.13    0.09
  -2  -2  12    0.24    0.21
  -2  -2  12    0.06    0.31
   3   1 -11    3.84    0.52
   3   1 -11    2.68    0.39
  -3  -1  11    3.41    0.47
  -3  -1  11    3.34    0.49
  -3  -1  11    4.02    0.58
   4   0 -10    1.36    0.29
   4   0 -10    1.68    0.36
  -4   0  10    1.42    0.32
   5  -1  -9    0.19    0.15
   5  -1  -9    0.29    0.19
   6  -2  -8    4.01    0.63
   6  -2  -8    3.38    0.43
   7  -3  -7    0.92    0.27
   7  -3  -7    1.31    0.42
   0   4 -13    0.21    0.15
   0  -4  13    0.13    0.25
   0  -4  13    1.17    0.30
   1   3 -12    1.67    0.24
  -1  -3  12    2.67    0.51
  -1  -3  12    3.00    0.48
   2   2 -11    6.06    0.66
   2   2 -11    7.01    0.37
  -2  -2  11    6.44    0.65
  -2  -2  11    7.30    0.60
  -2  -2  11    6.84    0.73
   3   1 -10    5.82    0.61
   3   1 -10    3.72    0.44
   3   1 -10    5.67    0.48
  -3  -1  10    4.84    0.54
  -3  -1  10    5.81    0.55
  -3  -1  10    3.62    0.83
  -3  -1  10    4.88    0.63
   4   0  -9    0.33    0.18
   4   0  -9    0.24    0.14
   4   0  -9    0.12    0.13
  -4   0   9    0.08    0.17
  -4   0   9    0.45    0.22
   5  -1  -8    3.40    0.41
   5  -1  -8    3.20    0.53
   6  -2  -7    2.59    0.49
   6  -2  -7    2.64    0.38
   7  -3  -6    1.91    0.36
   7  -3  -6    2.22    0.49
   0   4 -12    1.46    0.25
   0  -4  12    2.93    0.56
   0  -4  12    1.77    0.34
   1   3 -11    0.89    0.18
  -1  -3  11    0.91    0.32
  -1  -3  11    0.94    0.30
   2   2 -10    0.75    0.25
   2   2 -10    0.57    0.12
   2   2 -10    0.53    0.20
  -2  -2  10    0.61    0.31
  -2  -2  10    0.77    0.24
  -2  -2  10    0.78    0.22
  -2  -2  10   -0.63    0.30
   3   1  -9   14.74    0.69
   3   1  -9   13.99    0.83
   3   1  -9   13.64    0.72
  -3  -1   9   12.77    1.18
  -3  -1   9   12.97    0.74
  -3  -1   9   14.60    0.75
  -3  -1   9   14.06    0.93
   4   0  -8    1.48    0.25
   4   0  -8    1.72    0.27
   4   0  -8    1.22    0.30
  -4   0   8    1.44    0.25
  -4   0   8    1.76    0.44
   5  -1  -7    0.24    0.14
   5  -1  -7    0.22    0.17
  -5   1   7    0.56    0.31
   6  -2  -6   -0.04    0.13
   6  -2  -6    0.10    0.14
   7  -3  -5    0.04    0.21
   7  -3  -5    0.02    0.13
  -1   5 -12    4.87    0.47
   1  -5  12    5.42    0.80
   1  -5  12    5.16    0.46
   0   4 -11    1.41    0.24
   0  -4  11    1.36    0.38
   0  -4  11    1.28    0.30
   1   3 -10    1.91    0.24
  -1  -3  10    0.62    0.57
  -1  -3  10    2.76    0.38
  -1  -3  10    2.82    0.46
  -1  -3  10    1.85    0.37
   2   2  -9    9.09    0.59
   2   2  -9    8.81    0.41
   2   2  -9    8.16    0.55
  -2  -2   9    8.66    0.63
  -2  -2   9    8.11    0.59
  -2  -2   9    9.16    0.62
   3   1  -8    0.39    0.13
   3   1  -8    0.82    0.21
   3   1  -8    0.56    0.17
  -3  -1   8    0.72    0.23
  -3  -1   8    0.68    0.17
  -3  -1   8    0.61    0.40
   4   0  -7    0.05    0.12
   4   0  -7    0.18    0.12
   4   0  -7    0.16    0.11
  -4   0   7    0.17    0.18
  -4   0   7    0.16    0.14
   5  -1  -6   40.62    1.53
   5  -1  -6   43.23    1.50
   5  -1  -6   44.22    1.91
  -5   1   6   43.13    2.73
   6  -2  -5   -0.02    0.11
   6  -2  -5    0.11    0.15
   7  -3  -4    0.29    0.17
   7  -3  -4    0.22    0.21
  -1   5 -11    3.89    0.40
   1  -5  11    4.73    0.43
   1  -5  11    4.39    0.68
   0   4 -10    0.02    0.09
   0  -4  10    0.05    0.16
   0  -4  10    0.27    0.21
   1   3  -9    0.57    0.13
  -1  -3   9    0.24    0.43
  -1  -3   9    0.25    0.23
  -1  -3   9    0.87    0.21
  -1  -3   9    0.62    0.22
   2   2  -8    1.09    0.14
   2   2  -8    1.21    0.23
   2   2  -8    1.47    0.28
  -2  -2   8    1.43    0.31
  -2  -2   8    0.88    0.24
  -2  -2   8    1.30    0.25
  -2  -2   8    0.29    0.33
   3   1  -7    4.65    0.41
   3   1  -7    4.03    0.37
   3   1  -7    4.49    0.48
  -3  -1   7    4.97    0.35
  -3  -1   7    3.73    0.35
  -3  -1   7    5.56    0.73
   4   0  -6    8.48    0.47
   4   0  -6    8.15    0.61
   4   0  -6    9.69    0.53
  -4   0   6    7.86    0.85
  -4   0   6    8.49    0.42
  -4   0   6    7.67    0.41
   5  -1  -5    4.53    0.57
   5  -1  -5    5.84    0.40
   5  -1  -5    5.42    0.49
  -5   1   5    4.59    0.89
   6  -2  -4   20.28    0.90
   6  -2  -4   21.51    1.21
  -6   2   4   22.20    1.97
   7  -3  -3    0.13    0.18
   7  -3  -3    0.64    0.22
   8  -4  -2    1.35    0.33
   8  -4  -2    1.33    0.43
  -1   5 -10    0.53    0.18
   1  -5  10    0.75    0.20
   1  -5  10    1.08    0.34
   0   4  -9    0.37    0.12
   0  -4   9    0.47    0.60
   0  -4   9    0.26    0.21
   0  -4   9    0.13    0.15
   1   3  -8   32.31    1.11
  -1  -3   8   32.87    1.34
  -1  -3   8   32.42    1.28
  -1  -3   8   30.22    1.36
   2   2  -7    2.91    0.33
   2   2  -7    2.82    0.19
   2   2  -7    3.18    0.37
  -2  -2   7    3.90    0.40
  -2  -2   7    2.34    0.56
  -2  -2   7    3.61    0.37
  -2  -2   7    3.27    0.41
   3   1  -6    3.69    0.34
   3   1  -6    4.43    0.46
   3   1  -6    4.22    0.36
  -3  -1   6    3.66    0.27
  -3  -1   6    4.42    0.62
  -3  -1   6    3.72    0.28
   4   0  -5    4.78    0.52
   4   0  -5    6.79    0.42
   4   0  -5    5.49    0.35
  -4   0   5    6.80    0.94
  -4   0   5    5.64    0.30
  -4   0   5    5.62    0.29
   5  -1  -4   49.12    2.06
   5  -1  -4   49.35    1.69
   5  -1  -4   49.96    1.62
  -5   1   4   53.03    3.14
   6  -2  -3    8.67    0.69
   6  -2  -3    8.60    0.51
   6  -2  -3    8.04    1.15
  -6   2   3    8.61    1.43
   7  -3  -2    0.06    0.14
   7  -3  -2    0.17    0.14
   8  -4  -1    0.84    0.27
   8  -4  -1    0.27    0.25
  -2   6 -10    0.95    0.24
   2  -6  10    0.95    0.17
   2  -6  10    0.51    0.31
  -1   5  -9    0.92    0.20
   1  -5   9    0.96    0.21
   1  -5   9    1.10    0.33
   0   4  -8    0.91    0.16
   0  -4   8    0.61    0.21
   0  -4   8    0.53    0.46
   0  -4   8    0.77    0.23
   0  -4   8    0.90    0.23
   1   3  -7   26.84    0.95
  -1  -3   7   26.85    0.95
  -1  -3   7   27.77    1.16
  -1  -3   7   27.01    1.14
  -1  -3   7   26.30    1.16
  -1  -3   7   27.71    1.10
   2   2  -6    2.92    0.31
   2   2  -6    3.14    0.20
   2   2  -6    3.58    0.37
   2   2  -6    3.28    0.18
  -2  -2   6    3.43    0.30
  -2  -2   6    2.58    0.36
  -2  -2   6    3.76    0.63
  -2  -2   6    3.90    0.34
  -2  -2   6    3.23    0.34
   3   1  -5   21.28    0.79
   3   1  -5   20.73    0.81
   3   1  -5   24.12    1.01
  -3  -1   5   20.83    0.81
  -3  -1   5   21.24    0.76
  -3  -1   5   20.44    1.34
  -3  -1   5   21.44    0.82
   4   0  -4   21.45    0.85
   4   0  -4   20.94    1.02
   4   0  -4   19.62    1.01
  -4   0   4   20.91    1.52
  -4   0   4   20.76    0.72
  -4   0   4   21.26    0.70
   5  -1  -3    0.00    0.07
   5  -1  -3    0.12    0.09
   5  -1  -3    0.25    0.14
  -5   1   3    0.11    0.23
   6  -2  -2    9.29    0.53
   6  -2  -2    9.81    1.04
   6  -2  -2    9.54    0.59
   6  -2  -2    9.34    0.71
  -6   2   2    9.85    1.55
   7  -3  -1    0.32    0.21
   7  -3  -1    0.39    0.18
   8  -4   0   -0.05    0.16
   8  -4   0   -0.04    0.19
  -2   6  -9    1.20    0.24
   2  -6   9    0.59    0.27
   2  -6   9    1.61    0.21
  -1   5  -8    0.11    0.10
   1  -5   8    0.02    0.11
   1  -5   8    0.17    0.16
   0   4  -7    0.76    0.15
   0  -4   7    0.36    0.19
   0  -4   7    0.77    0.16
   0  -4   7    0.48    0.21
   0  -4   7    0.78    0.52
   0  -4   7    1.01    0.25
   0  -4   7    0.46    0.19
   1   3  -6    0.03    0.05
  -1  -3   6   -0.21    0.17
  -1  -3   6   -0.12    0.07
  -1  -3   6    0.00    0.09
  -1  -3   6    0.01    0.05
  -1  -3   6    0.18    0.12
  -1  -3   6    0.38    0.19
   2   2  -5   91.28    3.19
   2   2  -5   98.00    2.71
   2   2  -5   96.90    2.72
   2   2  -5   92.90    2.70
  -2  -2   5   93.53    2.84
  -2  -2   5   93.36    3.28
  -2  -2   5   91.98    2.63
  -2  -2   5   95.43    2.97
  -2  -2   5   98.11    4.41
   3   1  -4   37.61    1.49
   3   1  -4   37.98    1.23
   3   1  -4   37.78    1.20
  -3  -1   4   38.69    1.18
  -3  -1   4   38.30    1.27
  -3  -1   4   39.00    1.23
  -3  -1   4   38.24    2.08
   4   0  -3   15.74    0.60
   4   0  -3   14.39    0.79
   4   0  -3   14.72    0.84
   4   0  -3   14.22    0.65
  -4   0   3   16.13    0.53
  -4   0   3   16.21    1.28
   5  -1  -2    0.06    0.08
   5  -1  -2    0.00    0.09
   5  -1  -2    0.05    0.07
   5  -1  -2    0.16    0.19
  -5   1   2    0.30    0.28
   6  -2  -1    7.65    0.51
   6  -2  -1    7.78    0.62
   6  -2  -1    8.62    1.17
   6  -2  -1    8.46    0.49
  -6   2   1    8.27    1.42
   7  -3   0    6.40    0.72
   7  -3   0    4.95    0.52
   8  -4   1    5.06    0.59
   8  -4   1    4.84    0.67
  -2   6  -8    0.28    0.14
   2  -6   8    0.33    0.12
   2  -6   8    0.35    0.22
  -1   5  -7    0.06    0.09
   1  -5   7    0.12    0.17
   1  -5   7    0.12    0.13
   1  -5   7    1.25    0.49
   1  -5   7   -0.03    0.14
   1  -5   7   -0.04    0.23
   0   4  -6    4.45    0.29
   0  -4   6    4.83    0.49
   0  -4   6    4.34    0.40
   0  -4   6    5.44    0.53
   0  -4   6    4.36    0.79
   0  -4   6    4.67    0.38
   1   3  -5    0.53    0.10
  -1  -3   5    0.50    0.12
  -1  -3   5    0.43    0.14
  -1  -3   5    0.80    0.19
  -1  -3   5    0.59    0.19
  -1  -3   5    0.48    0.15
  -1  -3   5    0.01    0.13
   2   2  -4   96.28    2.67
   2   2  -4   94.99    3.17
   2   2  -4   93.40    2.67
   2   2  -4   91.94    4.37
  -2  -2   4   94.23    3.25
  -2  -2   4   95.48    2.61
  -2  -2   4   94.28    2.92
  -2  -2   4   96.06    4.30
  -2  -2   4   93.85    2.78
   3   1  -3    7.69    0.34
   3   1  -3    7.47    0.38
   3   1  -3    7.72    0.76
   3   1  -3    7.36    0.46
  -3  -1   3    7.21    0.33
  -3  -1   3    7.30    0.27
  -3  -1   3    7.49    0.38
  -3  -1   3    6.40    0.64
   4   0  -2   17.64    0.93
   4   0  -2   17.46    0.63
   4   0  -2   17.08    0.70
   4   0  -2   17.89    0.86
  -4   0   2   17.88    0.69
  -4   0   2   17.96    1.39
  -4   0   2   17.60    0.58
   5  -1  -1    3.72    0.65
   5  -1  -1    3.57    0.31
   5  -1  -1    3.71    0.45
   5  -1  -1    3.10    0.33
   5  -1  -1    3.50    0.19
  -5   1   1    4.69    0.56
  -5   1   1    3.59    0.18
  -5   1   1    4.45    0.90
   6  -2   0    0.12    0.10
   6  -2   0    0.09    0.21
   6  -2   0    0.05    0.10
   6  -2   0   -0.02    0.07
  -6   2   0   -0.07    0.22
   7  -3   1    7.12    0.62
   7  -3   1    7.89    0.78
   8  -4   2    1.33    0.34
   8  -4   2    0.68    0.31
  -3   7  -8    5.93    0.54
   3  -7   8    7.83    0.89
  -2   6  -7    0.02    0.10
   2  -6   7    0.05    0.09
   2  -6   7    0.06    0.14
  -1   5  -6    3.55    0.32
   1  -5   6    2.88    0.44
   1  -5   6    3.80    0.72
   1  -5   6    3.08    0.48
   1  -5   6    3.32    0.32
   1  -5   6    4.11    0.50
   0   4  -5    1.71    0.19
   0  -4   5    1.64    0.26
   0  -4   5    0.98    0.23
   0  -4   5    1.25    0.26
   0  -4   5    1.42    0.24
   0  -4   5    1.18    0.42
   1   3  -4   30.78    0.99
  -1  -3   4   32.87    1.12
  -1  -3   4   30.07    1.19
  -1  -3   4   29.77    1.08
  -1  -3   4   31.23    1.16
   2   2  -3    1.69    0.18
   2   2  -3    1.62    0.22
   2   2  -3    2.02    0.37
  -2  -2   3    2.17    0.22
  -2  -2   3    2.01    0.16
  -2  -2   3    1.75    0.18
  -2  -2   3    1.83    0.32
  -2  -2   3    2.16    0.21
  -2  -2   3    1.63    0.24
   3   1  -2    0.22    0.08
   3   1  -2    0.17    0.05
   3   1  -2    0.41    0.14
   3   1  -2    0.01    0.11
   3   1  -2    0.13    0.08
  -3  -1   2    0.10    0.04
  -3  -1   2    0.12    0.11
  -3  -1   2    0.17    0.07
  -3  -1   2   -0.03    0.09
   4   0  -1   15.62    0.57
   4   0  -1   15.19    1.08
   4   0  -1   16.09    0.56
   4   0  -1   15.15    0.85
   4   0  -1   15.47    0.76
   4   0  -1   15.45    0.63
  -4   0   1   15.25    1.27
  -4   0   1   15.05    0.53
  -4   0   1   15.10    0.61
  -4   0   1   15.86    0.79
   5  -1   0    1.43    0.20
   5  -1   0    0.98    0.23
   5  -1   0    1.37    0.40
   5  -1   0    1.57    0.19
   5  -1   0    1.02    0.18
  -5   1   0    0.55    0.36
  -5   1   0    1.03    0.29
   6  -2   1    0.09    0.08
   6  -2   1    0.00    0.18
   6  -2   1    0.03    0.09
   6  -2   1    0.21    0.15
   7  -3   2    0.07    0.13
   7  -3   2   -0.04    0.11
   8  -4   3    3.12    0.49
  -3   7  -7    0.31    0.16
   3  -7   7    0.24    0.20
  -2   6  -6    2.96    0.32
   2  -6   6    2.63    0.43
   2  -6   6    2.84    0.27
   2  -6   6    2.00    0.40
   2  -6   6    3.34    0.42
  -1   5  -5    4.61    0.31
   1  -5   5    5.26    0.57
   1  -5   5    4.66    0.49
   1  -5   5    5.18    0.55
   1  -5   5    3.84    0.34
   1  -5   5    4.45    0.74
   0   4  -4    2.80    0.20
   0  -4   4    3.40    0.35
   0  -4   4    2.92    0.29
   0  -4   4    2.62    0.53
   0  -4   4    2.67    0.32
   0  -4   4    2.88    0.34
   1   3  -3    3.79    0.50
   1   3  -3    3.08    0.18
  -1  -3   3    2.92    0.28
  -1  -3   3    2.77    0.26
  -1  -3   3    3.19    0.26
  -1  -3   3    3.58    0.32
   2   2  -2   46.93    2.23
   2   2  -2   44.11    1.60
   2   2  -2   46.11    1.31
  -2  -2   2   46.21    1.66
  -2  -2   2   44.79    1.44
  -2  -2   2   45.39    1.32
  -2  -2   2   44.65    1.32
  -2  -2   2   45.19    2.15
   3   1  -1   17.62    0.55
   3   1  -1   18.30    0.64
   3   1  -1   18.53    1.24
   3   1  -1   18.77    0.78
   3   1  -1   17.20    0.76
  -3  -1   1   17.61    0.63
  -3  -1   1   18.25    1.07
  -3  -1   1   16.43    1.14
  -3  -1   1   17.07    0.61
   4   0   0    5.82    0.30
   4   0   0    6.77    0.64
   4   0   0    5.33    0.26
   4   0   0    5.85    0.59
   4   0   0    4.73    0.36
   4   0   0    5.01    0.30
  -4   0   0    5.08    0.30
  -4   0   0    5.31    0.83
  -4   0   0    4.66    0.66
  -4   0   0    4.89    0.51
   5  -1   1    0.47    0.13
   5  -1   1    0.51    0.13
   5  -1   1    0.30    0.10
   5  -1   1    1.02    0.36
   5  -1   1    0.39    0.15
  -5   1  -1    0.56    0.23
   6  -2   2    3.73    0.78
   6  -2   2    3.83    0.39
   6  -2   2    4.34    0.51
   6  -2   2    4.23    0.42
   7  -3   3   13.74    0.88
   7  -3   3   14.01    0.80
   8  -4   4    0.78    0.29
  -3   7  -6    3.03    0.37
   3  -7   6    4.01    0.57
  -2   6  -5   -0.20    0.19
  -2   6  -5   -0.05    0.08
   2  -6   5   -0.06    0.06
   2  -6   5    0.08    0.14
   2  -6   5   -0.06    0.15
   2  -6   5    0.10    0.14
   2  -6   5    0.06    0.26
  -1   5  -4    0.13    0.08
   1  -5   4    0.25    0.22
   1  -5   4    0.07    0.09
   1  -5   4    0.35    0.25
   1  -5   4    0.19    0.12
   1  -5   4    0.01    0.11
   0   4  -3    9.25    0.40
   0  -4   3    7.76    0.47
   0  -4   3    9.07    0.52
   0  -4   3    8.44    0.77
   0  -4   3    8.93    0.44
   0  -4   3    8.91    0.50
   1   3  -2    3.24    0.44
   1   3  -2    3.14    0.16
  -1  -3   2    3.10    0.24
  -1  -3   2    3.19    0.23
  -1  -3   2    3.23    0.28
  -1  -3   2    2.57    0.20
   2   2  -1   32.53    0.92
   2   2  -1   30.95    1.59
   2   2  -1   30.91    1.14
   2   2  -1   30.19    0.94
  -2  -2   1   31.45    1.03
  -2  -2   1   32.10    0.94
  -2  -2   1   31.39    1.19
  -2  -2   1   31.90    1.54
   3   1   0   26.08    0.71
   3   1   0   24.78    0.89
   3   1   0   24.48    0.80
   3   1   0   25.60    1.37
   3   1   0   25.83    1.00
   3   1   0   24.96    0.98
  -3  -1   0   24.54    1.50
  -3  -1   0   26.14    1.39
  -3  -1   0   26.97    0.98
  -3  -1   0   24.82    0.80
   4   0   1    1.14    0.16
   4   0   1    1.34    0.35
   4   0   1    1.41    0.15
   4   0   1    1.65    0.21
   4   0   1    0.83    0.17
  -4   0  -1    1.71    0.31
  -4   0  -1    1.31    0.16
  -4   0  -1    1.24    0.33
   5  -1   2   12.72    0.57
   5  -1   2   12.67    0.69
   5  -1   2   12.88    0.57
   5  -1   2   13.20    0.65
   5  -1   2   13.23    1.13
  -5   1  -2   13.80    0.55
  -5   1  -2   14.28    0.94
   6  -2   3    1.53    0.52
   6  -2   3    1.41    0.23
   6  -2   3    2.31    0.32
   6  -2   3    1.84    0.32
   6  -2   3    1.98    0.32
   7  -3   4    0.96    0.27
  -3   7  -5    3.13    0.36
   3  -7   5    3.68    0.53
   3  -7   5    3.58    0.46
   3  -7   5    2.97    0.49
  -2   6  -4    1.06    0.19
  -2   6  -4    0.96    0.32
   2  -6   4    0.82    0.24
   2  -6   4    1.22    0.27
   2  -6   4    1.18    0.17
   2  -6   4    1.13    0.47
   2  -6   4    1.40    0.29
  -1   5  -3    3.89    0.26
   1  -5   3    3.86    0.65
   1  -5   3    4.14    0.48
   1  -5   3    3.30    0.38
   1  -5   3    3.87    0.43
   1  -5   3    4.20    0.28
   0   4  -2   14.20    0.54
   0  -4   2   14.73    0.66
   0  -4   2   15.65    1.01
   0  -4   2   13.45    0.70
   0  -4   2   13.09    0.57
   0  -4   2   17.00    0.67
   1   3  -1   96.20    2.75
   1   3  -1   95.75    2.72
  -1  -3   1   96.29    3.12
  -1  -3   1   94.84    2.88
  -1  -3   1   99.17    2.69
  -1  -3   1   93.27    2.78
   2   2   0   79.46    2.10
   2   2   0   79.20    2.15
   2   2   0   75.86    3.47
   2   2   0   78.81    2.54
  -2  -2   0   78.02    2.58
  -2  -2   0   76.37    2.34
  -2  -2   0   73.85    3.42
  -2  -2   0   77.95    2.09
  -2  -2   0   82.05    2.12
   3   1   1    7.14    0.55
   3   1   1    6.95    0.36
   3   1   1    6.73    0.30
   3   1   1    6.98    0.37
  -3  -1  -1    6.62    0.64
  -3  -1  -1    8.07    0.31
  -3  -1  -1    6.73    0.54
  -3  -1  -1    7.02    0.45
   4   0   2   30.45    1.79
   4   0   2   32.13    0.98
   4   0   2   32.08    0.99
   4   0   2   30.83    1.16
   4   0   2   32.23    1.21
  -4   0  -2   31.72    1.37
  -4   0  -2   31.71    1.79
  -4   0  -2   30.64    0.97
   5  -1   3    5.44    0.49
   5  -1   3    4.38    0.36
   5  -1   3    5.07    0.34
   5  -1   3    5.68    0.33
   5  -1   3    5.55    0.84
  -5   1  -3    5.20    0.68
   6  -2   4    1.88    0.33
   6  -2   4    1.24    0.21
   6  -2   4    1.55    0.27
   6  -2   4    1.87    0.31
   6  -2   4    1.41    0.52
   7  -3   5    0.63    0.23
  -3   7  -4    0.39    0.16
   3  -7   4    1.12    0.32
   3  -7   4    0.24    0.18
   3  -7   4    0.64    0.23
  -2   6  -3    0.62    0.26
  -2   6  -3    0.89    0.18
   2  -6   3    0.48    0.19
   2  -6   3    0.29    0.25
   2  -6   3    0.46    0.21
   2  -6   3    0.53    0.12
   2  -6   3    0.79    0.21
  -1   5  -2   21.53    1.05
  -1   5  -2   23.24    0.85
   1  -5   2   23.63    0.99
   1  -5   2   24.15    1.53
   1  -5   2   24.18    0.85
   1  -5   2   22.84    0.96
   1  -5   2   24.61    1.08
   0   4  -1   67.98    2.06
   0   4  -1   68.70    2.02
   0  -4   1   66.72    3.19
   0  -4   1   65.83    2.39
   0  -4   1   69.05    2.05
   0  -4   1   68.97    2.06
   0  -4   1   67.57    2.13
   1   3   0    2.60    0.12
   1   3   0    2.64    0.13
   1   3   0    2.83    0.16
  -1  -3   0    2.84    0.18
  -1  -3   0    2.70    0.22
  -1  -3   0    2.66    0.18
  -1  -3   0    2.66    0.18
   2   2   1    0.00    0.02
   2   2   1   -0.06    0.07
   2   2   1   -0.06    0.05
  -2  -2  -1   -0.03    0.05
  -2  -2  -1    0.01    0.06
   3   1   2   14.57    0.63
   3   1   2   15.30    0.60
   3   1   2   15.34    0.49
   3   1   2   13.77    0.88
  -3  -1  -2   14.46    0.49
  -3  -1  -2   14.88    0.90
   4   0   3   12.75    0.65
   4   0   3   12.47    0.51
   4   0   3   13.77    0.50
   4   0   3   13.36    0.60
   4   0   3   12.66    0.98
  -4   0  -3   13.63    0.48
  -4   0  -3   13.07    0.94
   5  -1   4    0.23    0.08
   5  -1   4    0.61    0.15
   5  -1   4    0.57    0.18
   5  -1   4    0.55    0.15
   5  -1   4    0.34    0.24
  -5   1  -4    0.58    0.26
   6  -2   5   37.20    2.55
   6  -2   5   39.80    1.58
   6  -2   5   40.10    1.49
   6  -2   5   38.55    1.66
   7  -3   6    1.26    0.32
  -4   8  -4    3.49    0.40
  -3   7  -3    1.67    0.26
   3  -7   3    1.03    0.29
   3  -7   3    2.13    0.37
   3  -7   3    1.30    0.29
  -2   6  -2   11.34    0.79
  -2   6  -2   10.90    0.54
   2  -6   2   12.12    0.65
   2  -6   2   11.55    0.68
   2  -6   2   11.60    0.70
   2  -6   2   11.32    0.48
   2  -6   2   10.75    1.08
  -1   5  -1   10.33    0.64
  -1   5  -1   10.81    0.48
   1  -5   1   10.74    0.92
   1  -5   1   13.74    0.60
   1  -5   1   11.04    0.64
   1  -5   1   12.01    0.62
   1  -5   1   11.32    0.49
   0   4   0   15.53    0.54
   0   4   0   14.87    0.61
   0   4   0   11.93    0.90
   0  -4   0   14.69    0.92
   0  -4   0   14.92    0.58
   0  -4   0   15.78    0.56
   0  -4   0   14.73    0.62
   0  -4   0   14.52    0.74
   1   3   1   40.90    1.13
   1   3   1   38.96    1.14
  -1  -3  -1   37.80    1.16
  -1  -3  -1   39.91    1.15
  -1  -3  -1   35.50    1.74
  -1  -3  -1   35.89    1.22
  -1  -3  -1   39.00    1.06
  -1  -3  -1   38.86    1.35
   2   2   2  231.85    6.67
   2   2   2  228.52    9.49
   2   2   2  222.26    5.92
  -2  -2  -2  221.29    7.07
  -2  -2  -2  216.57    9.54
  -2  -2  -2  245.39    9.51
   3   1   3   37.81    1.37
   3   1   3   38.67    1.30
   3   1   3   38.23    1.93
   3   1   3   38.76    1.07
  -3  -1  -3   39.16    1.90
  -3  -1  -3   39.62    1.07
   4   0   4    6.33    0.34
   4   0   4    5.67    0.43
   4   0   4    6.58    0.29
   4   0   4    6.40    0.34
   4   0   4    5.98    0.63
  -4   0  -4    6.18    0.26
  -4   0  -4    5.76    0.58
   5  -1   5   19.74    1.49
   5  -1   5   20.31    0.71
   5  -1   5   19.46    0.84
   5  -1   5   18.58    0.97
   5  -1   5   20.18    0.86
   6  -2   6    1.11    0.50
   6  -2   6    1.27    0.28
   6  -2   6    0.94    0.27
   7  -3   7    1.43    0.35
  -4   8  -3   -0.03    0.13
   4  -8   3    0.09    0.13
   4  -8   3   -0.24    0.17
  -3   7  -2    0.33    0.25
  -3   7  -2    0.43    0.15
   3  -7   2    0.22    0.16
   3  -7   2    0.45    0.17
   3  -7   2    0.44    0.25
  -2   6  -1   53.70    1.73
  -2   6  -1   53.77    2.00
   2  -6   1   53.74    1.65
   2  -6   1   52.37    1.89
   2  -6   1   51.17    2.02
   2  -6   1   56.09    3.05
   2  -6   1   50.81    1.83
  -1   5   0   11.42    0.49
  -1   5   0   11.06    0.63
   1  -5   0   11.61    0.48
   1  -5   0   11.24    0.52
   1  -5   0   12.07    0.61
   1  -5   0   10.38    0.89
   1  -5   0   11.33    0.62
   0   4   1    3.24    0.41
   0   4   1    2.78    0.17
   0  -4  -1    2.15    0.17
   0  -4  -1    3.06    0.31
   0  -4  -1    2.63    0.18
   0  -4  -1    2.41    0.36
   0  -4  -1    2.85    0.27
   0  -4  -1    3.10    0.34
   1   3   2    0.06    0.04
   1   3   2   -0.10    0.06
   1   3   2    0.01    0.05
   1   3   2    0.06    0.07
  -1  -3  -2   -0.01    0.05
  -1  -3  -2    0.09    0.05
  -1  -3  -2   -0.01    0.04
  -1  -3  -2    0.14    0.08
   2   2   3  366.27   10.71
   2   2   3  317.06   14.38
   2   2   3  339.12   10.04
   2   2   3  356.02    9.00
  -2  -2  -3  343.80   14.37
  -2  -2  -3  355.86   10.68
   3   1   4   72.11    2.12
   3   1   4   66.73    1.85
   3   1   4   66.18    1.74
   3   1   4   68.74    2.25
  -3  -1  -4   64.88    3.04
  -3  -1  -4   63.08    2.13
  -3  -1  -4   66.80    2.11
  -3  -1  -4   66.26    1.74
   4   0   5    3.25    0.40
   4   0   5    4.88    0.66
   4   0   5    3.77    0.23
   4   0   5    3.88    0.19
  -4   0  -5    3.92    0.17
   5  -1   6    0.79    0.15
   5  -1   6    0.96    0.13
   5  -1   6    0.81    0.20
   5  -1   6    0.53    0.33
   5  -1   6    0.79    0.24
   6  -2   7    0.28    0.18
   6  -2   7    0.48    0.24
   7  -3   8   -0.14    0.16
   7  -3   8    0.12    0.23
  -4   8  -2    0.61    0.20
   4  -8   2    0.52    0.26
   4  -8   2    0.25    0.22
  -3   7  -1    2.02    0.27
  -3   7  -1    2.08    0.43
   3  -7   1    2.42    0.14
   3  -7   1    1.91    0.62
   3  -7   1    2.22    0.38
   3  -7   1    2.07    0.37
  -2   6   0    1.25    0.28
  -2   6   0    0.89    0.17
   2  -6   0    1.05    0.24
   2  -6   0    0.84    0.14
   2  -6   0    0.84    0.36
   2  -6   0    1.16    0.22
   2  -6   0    1.04    0.26
  -1   5   1    6.36    0.63
  -1   5   1    7.20    0.35
   1  -5  -1    7.07    0.68
   1  -5  -1    8.51    0.70
   1  -5  -1    7.69    0.46
   1  -5  -1    7.31    0.46
   1  -5  -1    7.00    0.36
   1  -5  -1    6.84    0.34
   0   4   2   67.68    1.99
   0   4   2   69.29    3.05
   0  -4  -2   64.67    2.02
   0  -4  -2   69.17    2.01
   0  -4  -2   64.92    2.05
   0  -4  -2   67.02    3.09
   0  -4  -2   68.41    2.31
   0  -4  -2   66.26    1.99
   1   3   3    0.20    0.06
   1   3   3    0.16    0.07
   1   3   3    0.14    0.05
   1   3   3    0.07    0.06
   1   3   3    0.15    0.08
  -1  -3  -3    0.19    0.07
  -1  -3  -3    0.18    0.10
  -1  -3  -3    0.21    0.06
  -1  -3  -3    0.09    0.05
   2   2   4   88.73    2.74
   2   2   4   91.87    3.74
   2   2   4   88.34    2.77
  -2  -2  -4   82.17    2.76
  -2  -2  -4   84.78    2.46
   3   1   5    0.01    0.04
   3   1   5    0.00    0.09
   3   1   5   -0.03    0.06
  -3  -1  -5    0.02    0.02
  -3  -1  -5   -0.03    0.13
   4   0   6   25.94    0.88
   4   0   6   25.77    1.17
   4   0   6   22.63    0.87
   4   0   6   26.10    0.73
   4   0   6   26.14    1.62
  -4   0  -6   25.84    0.83
   5  -1   7    8.05    1.11
   5  -1   7    8.36    0.79
   5  -1   7   10.17    0.61
   6  -2   8    1.67    0.40
   6  -2   8    1.94    0.38
   7  -3   9   -0.15    0.16
   7  -3   9   -0.07    0.23
  -4   8  -1    0.29    0.18
   4  -8   1    0.37    0.19
   4  -8   1    0.07    0.20
  -3   7   0    5.06    0.37
   3  -7   0    5.50    0.62
   3  -7   0    5.44    0.24
   3  -7   0    5.96    1.01
   3  -7   0    4.90    0.57
  -2   6   1   20.12    0.81
   2  -6  -1   22.03    0.76
   2  -6  -1   22.53    0.98
   2  -6  -1   20.75    0.75
   2  -6  -1   21.39    0.86
   2  -6  -1   20.70    1.03
   2  -6  -1   21.16    1.54
   2  -6  -1   20.30    0.84
  -1   5   2   -0.04    0.10
  -1   5   2    0.02    0.06
   1  -5  -2   -0.08    0.09
   1  -5  -2    0.03    0.05
   1  -5  -2    0.08    0.08
   1  -5  -2    0.03    0.05
   1  -5  -2    0.03    0.12
   1  -5  -2    0.01    0.07
   0   4   3    4.91    0.29
   0   4   3    4.80    0.26
   0   4   3    4.81    0.40
   0  -4  -3    4.94    0.42
   0  -4  -3    5.02    0.33
   0  -4  -3    4.59    0.25
   0  -4  -3    4.65    0.30
   0  -4  -3    4.33    0.24
   1   3   4    4.74    0.28
   1   3   4    5.30    0.24
   1   3   4    4.86    0.30
   1   3   4    4.94    0.22
   1   3   4    4.13    0.30
  -1  -3  -4    4.92    0.23
  -1  -3  -4    4.67    0.26
  -1  -3  -4    4.71    0.27
   2   2   5    2.20    0.29
   2   2   5    2.25    0.13
   2   2   5    2.24    0.23
   2   2   5    2.11    0.19
  -2  -2  -5    2.06    0.12
  -2  -2  -5    2.02    0.13
  -2  -2  -5    2.17    0.18
  -2  -2  -5    2.08    0.10
   3   1   6   14.45    0.95
   3   1   6   15.24    0.57
   3   1   6   15.05    0.79
  -3  -1  -6   14.83    0.52
   4   0   7   20.07    1.37
   4   0   7   19.27    1.01
  -4   0  -7   19.06    0.69
   5  -1   8   11.66    0.83
   5  -1   8   11.40    1.14
   5  -1   8   11.72    0.70
   6  -2   9    0.87    0.28
   6  -2   9    0.75    0.29
  -4   8   0   -0.09    0.11
   4  -8   0    0.23    0.22
   4  -8   0   -0.04    0.13
  -3   7   1   11.29    0.59
   3  -7  -1   12.05    1.24
   3  -7  -1   12.89    0.45
   3  -7  -1   11.97    0.82
   3  -7  -1   13.27    0.79
  -2   6   2    9.44    0.46
   2  -6  -2    8.50    0.40
   2  -6  -2    7.93    0.48
   2  -6  -2    8.86    0.57
   2  -6  -2    9.19    0.91
   2  -6  -2    7.87    0.43
   2  -6  -2    9.14    0.61
  -1   5   3   56.30    1.70
  -1   5   3   53.93    2.69
   1  -5  -3   51.77    2.72
   1  -5  -3   53.50    2.00
   1  -5  -3   55.35    1.68
   1  -5  -3   52.41    1.67
   1  -5  -3   52.63    1.75
   1  -5  -3   54.63    1.69
   1  -5  -3   54.95    1.66
   1  -5  -3   55.45    1.92
   0   4   4   30.80    1.12
   0   4   4   28.86    1.69
   0   4   4   31.85    1.03
   0  -4  -4   32.36    1.22
   0  -4  -4   32.54    1.58
   0  -4  -4   31.32    1.00
   0  -4  -4   32.55    1.04
   0  -4  -4   32.11    1.07
   1   3   5   13.46    0.49
   1   3   5   12.46    0.60
   1   3   5   13.14    0.64
   1   3   5   12.26    0.66
  -1  -3  -5   12.49    0.54
  -1  -3  -5   10.65    0.48
  -1  -3  -5   13.28    0.48
  -1  -3  -5   12.29    0.44
  -1  -3  -5   12.01    0.72
   2   2   6    5.01    0.16
   2   2   6    4.42    0.15
   2   2   6    4.54    0.22
   2   2   6    4.74    0.40
   2   2   6    4.91    0.46
  -2  -2  -6    4.32    0.38
  -2  -2  -6    4.72    0.23
  -2  -2  -6    4.31    0.25
  -2  -2  -6    4.50    0.17
  -2  -2  -6    4.29    0.21
   3   1   7   29.26    1.62
   3   1   7   29.26    1.28
  -3  -1  -7   29.44    0.96
   4   0   8   18.34    1.34
   4   0   8   18.29    1.02
  -4   0  -8   18.43    0.70
   5  -1   9    0.72    0.40
   5  -1   9    1.02    0.32
   5  -1   9    0.93    0.26
   6  -2  10    0.42    0.27
   6  -2  10    0.20    0.20
  -4   8   1    0.79    0.22
   4  -8  -1    1.20    0.35
   4  -8  -1    1.14    0.33
  -3   7   2    0.17    0.13
   3  -7  -2    0.34    0.07
   3  -7  -2    0.35    0.33
   3  -7  -2    0.75    0.25
   3  -7  -2    0.12    0.15
  -2   6   3    3.99    0.29
   2  -6  -3    3.44    0.36
   2  -6  -3    4.14    0.70
   2  -6  -3    3.37    0.40
   2  -6  -3    3.16    0.43
   2  -6  -3    3.89    0.24
  -1   5   4    0.01    0.12
  -1   5   4    0.19    0.11
   1  -5  -4    0.08    0.14
   1  -5  -4    0.23    0.07
   1  -5  -4    0.18    0.10
   1  -5  -4    0.18    0.16
   1  -5  -4    0.25    0.08
   1  -5  -4    0.14    0.10
   1  -5  -4    0.13    0.10
   0   4   5   32.68    1.08
   0   4   5   33.41    1.75
   0   4   5   32.89    1.19
   0   4   5   31.71    1.65
   0  -4  -5   32.85    1.05
   0  -4  -5   32.08    1.08
   0  -4  -5   32.58    1.27
   0  -4  -5   32.53    1.08
   0  -4  -5   34.31    1.13
   1   3   6    0.06    0.15
   1   3   6    0.06    0.08
   1   3   6   -0.13    0.10
  -1  -3  -6    0.06    0.05
  -1  -3  -6    0.04    0.06
  -1  -3  -6    0.06    0.09
  -1  -3  -6    0.00    0.05
  -1  -3  -6    0.06    0.06
   2   2   7    1.21    0.25
   2   2   7    0.93    0.13
   2   2   7    1.11    0.28
   2   2   7    0.65    0.10
  -2  -2  -7    0.98    0.10
  -2  -2  -7    0.88    0.12
  -2  -2  -7    0.80    0.14
  -2  -2  -7    0.90    0.22
  -2  -2  -7    1.01    0.08
   3   1   8   12.74    0.92
   3   1   8   11.12    0.74
  -3  -1  -8   12.19    0.51
   4   0   9   15.73    0.98
   4   0   9   16.49    1.26
  -4   0  -9   14.98    0.64
   5  -1  10   -0.08    0.16
   5  -1  10    0.03    0.27
   5  -1  10   -0.01    0.15
   6  -2  11    2.08    0.51
   6  -2  11    1.45    0.38
  -4   8   2    2.23    0.33
   4  -8  -2    2.75    0.46
   4  -8  -2    2.31    0.47
  -3   7   3    6.99    0.46
   3  -7  -3    8.73    0.69
   3  -7  -3    7.69    0.32
   3  -7  -3    8.66    1.17
   3  -7  -3    8.44    0.73
  -2   6   4    0.93    0.19
   2  -6  -4    1.17    0.24
   2  -6  -4    1.17    0.22
   2  -6  -4    1.07    0.15
   2  -6  -4    0.70    0.31
   2  -6  -4    1.41    0.29
  -1   5   5   17.20    1.34
  -1   5   5   17.21    1.17
  -1   5   5   19.39    0.74
   1  -5  -5   18.83    0.70
   1  -5  -5   18.76    0.68
   1  -5  -5   18.30    0.75
   1  -5  -5   18.57    1.18
   1  -5  -5   19.71    0.81
   1  -5  -5   17.45    0.90
   0   4   6    0.12    0.11
   0   4   6    0.26    0.12
   0   4   6    0.16    0.11
   0   4   6    0.07    0.12
   0  -4  -6    0.09    0.08
   0  -4  -6    0.10    0.07
   0  -4  -6    0.12    0.06
   0  -4  -6    0.29    0.12
   1   3   7    5.82    0.36
   1   3   7    6.38    0.45
  -1  -3  -7    5.68    0.51
  -1  -3  -7    5.93    0.35
  -1  -3  -7    6.29    0.30
  -1  -3  -7    6.14    0.35
  -1  -3  -7    5.68    0.31
   2   2   8   15.15    0.85
   2   2   8   14.34    1.02
   2   2   8   16.80    0.58
   2   2   8   15.85    0.54
  -2  -2  -8   16.05    0.66
  -2  -2  -8   15.55    0.59
  -2  -2  -8   16.11    0.48
  -2  -2  -8   18.04    0.64
  -2  -2  -8   16.06    0.93
   3   1   9    5.29    0.70
   3   1   9    6.12    0.65
  -3  -1  -9    4.69    0.30
   4   0  10   10.74    0.99
   4   0  10   10.12    1.00
  -4   0 -10   10.74    0.53
   5  -1  11    6.79    0.74
   5  -1  11    7.13    0.86
  -4   8   3    0.44    0.20
   4  -8  -3    0.58    0.27
   4  -8  -3    0.58    0.29
  -3   7   4   -0.12    0.12
   3  -7  -4    0.00    0.04
   3  -7  -4    0.05    0.15
   3  -7  -4   -0.05    0.12
   3  -7  -4   -0.08    0.19
  -2   6   5   16.19    1.48
  -2   6   5   17.10    0.73
   2  -6  -5   16.33    0.64
   2  -6  -5   16.80    0.78
   2  -6  -5   17.08    0.96
   2  -6  -5   17.50    1.26
   2  -6  -5   15.96    0.81
  -1   5   6   43.32    2.26
  -1   5   6   41.62    1.43
  -1   5   6   42.31    2.41
  -1   5   6   42.56    1.41
   1  -5  -6   43.30    1.48
   1  -5  -6   42.93    1.38
   1  -5  -6   41.50    1.40
   1  -5  -6   42.86    1.72
   1  -5  -6   41.06    1.38
   0   4   7    0.12    0.13
   0   4   7    0.02    0.09
   0   4   7    0.16    0.12
   0   4   7    0.05    0.11
   0  -4  -7    0.15    0.07
   0  -4  -7   -0.02    0.06
   0  -4  -7    0.12    0.10
   0  -4  -7    0.09    0.06
   1   3   8    4.06    0.35
   1   3   8    4.91    0.50
  -1  -3  -8    5.36    0.34
  -1  -3  -8    5.25    0.28
  -1  -3  -8    5.10    0.33
  -1  -3  -8    4.97    0.30
  -1  -3  -8    5.01    0.50
   2   2   9   17.96    0.67
   2   2   9   18.53    0.99
   2   2   9   14.11    1.15
  -2  -2  -9   18.19    0.54
  -2  -2  -9   18.03    0.66
  -2  -2  -9   18.95    0.72
  -2  -2  -9   18.80    1.07
   3   1  10   26.38    1.65
   3   1  10   26.83    1.35
  -3  -1 -10   27.07    1.00
   4   0  11    2.47    0.62
   4   0  11    3.66    0.58
  -4   0 -11    3.82    0.36
   5  -1  12    1.19    0.39
   5  -1  12    1.55    0.40
  -4   8   4    1.30    0.29
   4  -8  -4    1.68    0.38
   4  -8  -4    0.99    0.33
  -3   7   5    0.29    0.45
  -3   7   5    0.64    0.21
   3  -7  -5    0.76    0.10
   3  -7  -5    1.24    0.45
   3  -7  -5    0.51    0.24
   3  -7  -5    0.56    0.22
  -2   6   6   11.62    0.59
  -2   6   6   11.53    1.19
   2  -6  -6   12.63    0.81
   2  -6  -6   12.72    0.67
   2  -6  -6   11.79    0.52
   2  -6  -6   12.83    0.69
   2  -6  -6   10.69    0.96
  -1   5   7    0.36    0.23
  -1   5   7    0.83    0.17
  -1   5   7    0.67    0.19
   1  -5  -7    0.63    0.18
   1  -5  -7    0.56    0.12
   1  -5  -7    0.64    0.15
   1  -5  -7    0.55    0.18
   0   4   8    6.42    0.58
   0   4   8    6.88    0.47
   0   4   8    7.45    0.57
   0   4   8    7.62    0.44
   0  -4  -8    6.13    0.70
   0  -4  -8    6.74    0.39
   0  -4  -8    7.44    0.44
   0  -4  -8    6.52    0.46
   0  -4  -8    6.86    0.37
   1   3   9    9.08    0.63
   1   3   9    9.46    0.53
  -1  -3  -9   10.07    0.52
  -1  -3  -9    9.66    0.42
  -1  -3  -9    9.08    0.46
  -1  -3  -9    9.41    0.51
  -1  -3  -9    9.01    0.77
   2   2  10    0.24    0.33
   2   2  10   -0.17    0.12
   2   2  10   -0.05    0.12
  -2  -2 -10    0.01    0.07
   3   1  11    5.25    0.78
   3   1  11    6.20    0.73
  -3  -1 -11    5.46    0.37
   4   0  12    1.17    0.45
   4   0  12    1.23    0.38
  -4   0 -12    0.93    0.20
   5  -1  13   -0.03    0.22
   5  -1  13   -0.10    0.20
  -4   8   5    4.27    0.47
   4  -8  -5    4.59    0.69
   4  -8  -5    6.09    0.67
  -3   7   6    1.67    0.30
  -3   7   6    2.76    0.80
   3  -7  -6    2.46    0.46
   3  -7  -6    2.08    0.36
   3  -7  -6    2.69    0.61
  -2   6   7    0.28    0.18
  -2   6   7    0.15    0.25
   2  -6  -7    0.26    0.09
   2  -6  -7    0.56    0.18
   2  -6  -7    0.01    0.11
   2  -6  -7    0.19    0.17
  -1   5   8    0.47    0.24
  -1   5   8    0.38    0.19
   1  -5  -8    0.12    0.12
   1  -5  -8    0.31    0.10
   1  -5  -8    0.17    0.14
   1  -5  -8    0.21    0.13
   0   4   9    1.42    0.27
   0   4   9    1.32    0.27
   0   4   9    1.24    0.31
   0   4   9    0.43    0.27
   0  -4  -9    1.25    0.18
   0  -4  -9    1.04    0.21
   0  -4  -9    1.27    0.24
   0  -4  -9    1.17    0.19
   1   3  10    2.00    0.32
   1   3  10    1.80    0.35
  -1  -3 -10    2.48    0.26
  -1  -3 -10    2.47    0.29
  -1  -3 -10    2.40    0.23
   2   2  11    0.18    0.38
   2   2  11    0.00    0.12
   2   2  11    0.06    0.14
  -2  -2 -11    0.00    0.07
   3   1  12    1.98    0.53
   3   1  12    2.67    0.50
  -3  -1 -12    1.70    0.24
   4   0  13    0.06    0.22
  -4   0 -13   -0.03    0.10
  -4   8   6    0.10    0.22
   4  -8  -6   -0.06    0.19
  -3   7   7    2.96    0.38
   3  -7  -7    2.47    0.41
   3  -7  -7    2.58    0.50
  -2   6   8    0.91    0.41
  -2   6   8    0.64    0.22
   2  -6  -8    0.32    0.17
   2  -6  -8    0.59    0.23
   2  -6  -8    0.73    0.14
  -1   5   9   13.20    0.99
  -1   5   9   12.62    0.66
   1  -5  -9    9.37    0.63
   1  -5  -9   13.08    0.66
   1  -5  -9   13.71    0.60
   1  -5  -9   13.97    0.82
   0   4  10    8.27    0.54
   0   4  10    7.63    0.76
   0   4  10    8.46    0.60
   0  -4 -10    9.18    0.58
   0  -4 -10    8.11    0.46
   0  -4 -10    8.15    0.45
   1   3  11    7.58    0.53
   1   3  11    5.98    0.67
  -1  -3 -11    6.31    0.40
   2   2  12   -0.11    0.14
   2   2  12    0.56    0.48
   2   2  12   -0.15    0.11
  -2  -2 -12   -0.02    0.08
   3   1  13    4.87    0.71
  -3  -1 -13    5.21    0.46
   4   0  14    0.02    0.23
  -4   0 -14   -0.18    0.10
  -4   8   7    5.69    0.58
   4  -8  -7    6.08    0.81
  -3   7   8    0.14    0.22
   3  -7  -8    0.11    0.19
  -2   6   9    0.86    0.26
   2  -6  -9    0.75    0.14
   2  -6  -9    0.83    0.27
   2  -6  -9    0.29    0.19
  -1   5  10    1.39    0.30
   1  -5 -10    1.63    0.34
   1  -5 -10    1.74    0.22
   1  -5 -10    1.48    0.26
   0   4  11   -0.01    0.13
   0   4  11    0.52    0.27
   0  -4 -11    0.09    0.12
   0  -4 -11    0.03    0.10
   0  -4 -11    0.02    0.08
   1   3  12    6.56    0.55
   1   3  12    5.92    0.70
  -1  -3 -12    6.33    0.41
   2   2  13    0.68    0.29
   2   2  13    0.58    0.18
  -2  -2 -13    0.53    0.15
   3   1  14    0.34    0.27
  -3  -1 -14    0.50    0.17
  -3   7   9   -0.31    0.19
   3  -7  -9    0.44    0.27
  -2   6  10    3.45    0.42
   2  -6 -10    2.78    0.49
   2  -6 -10    3.11    0.29
  -1   5  11    0.58    0.27
   1  -5 -11    0.54    0.14
   1  -5 -11    0.68    0.20
   1  -5 -11    0.43    0.21
   0   4  12    1.85    0.37
   0   4  12    1.46    0.36
   0  -4 -12    1.57    0.24
   1   3  13    7.21    0.60
   1   3  13    6.10    0.75
  -1  -3 -13    6.93    0.46
   2   2  14    0.21    0.13
   2   2  14    0.02    0.18
  -2  -2 -14    0.12    0.13
   3   1  15    0.17    0.28
  -3  -1 -15    0.20    0.15
  -3   7  10    1.63    0.36
   3  -7 -10    2.25    0.48
  -2   6  11    3.39    0.45
   2  -6 -11    2.82    0.50
   2  -6 -11    2.73    0.27
  -1   5  12    9.97    0.69
   1  -5 -12   10.07    0.53
   1  -5 -12    9.01    0.72
   0   4  13    0.24    0.33
   0  -4 -13    0.06    0.11
   1   3  14    0.04    0.22
   1   3  14    0.44    0.29
  -1  -3 -14    0.16    0.13
   2   2  15    8.98    1.02
  -2  -2 -15    7.18    0.51
  -3   7  11    0.69    0.32
   3  -7 -11    0.66    0.32
  -2   6  12   27.22    1.26
   2  -6 -12   27.94    1.52
   2  -6 -12   28.81    1.04
  -1   5  13    0.16    0.34
   1  -5 -13    0.33    0.13
   0   4  14    2.39    0.49
   0  -4 -14    2.06    0.29
   1   3  15   -0.09    0.28
   1   3  15    0.30    0.28
  -1  -3 -15    0.15    0.13
  -2   6  13    2.35    0.50
   2  -6 -13    3.84    0.60
   2  -6 -13    2.78    0.28
  -1   5  14    0.16    0.40
   1  -5 -14    0.79    0.18
   0   4  15    1.41    0.46
   0  -4 -15    2.36    0.31
   5   0 -12    1.31    0.33
   5   0 -12    1.33    0.38
  -5   0  12    1.34    0.41
  -3  -2  13    1.79    0.49
   4   1 -12    0.15    0.22
   4   1 -12    0.07    0.19
  -4  -1  12   -0.39    0.28
  -4  -1  12    0.60    0.29
   5   0 -11    0.05    0.15
   5   0 -11   -0.08    0.14
  -5   0  11   -0.34    0.23
   6  -1 -10    0.36    0.20
   6  -1 -10    0.55    0.27
  -2  -3  13    0.24    0.22
  -2  -3  13    0.22    0.35
  -3  -2  12    6.43    0.71
  -3  -2  12    4.93    0.64
   4   1 -11    0.75    0.26
   4   1 -11    1.07    0.31
  -4  -1  11    0.42    0.29
  -4  -1  11    0.58    0.28
   5   0 -10    0.59    0.23
   5   0 -10    0.46    0.26
   6  -1  -9    0.36    0.23
   6  -1  -9    0.44    0.19
   7  -2  -8    0.76    0.35
   7  -2  -8    1.13    0.28
   2   3 -12    0.41    0.12
  -2  -3  12    0.36    0.32
  -2  -3  12    1.26    0.33
   3   2 -11    0.68    0.25
   3   2 -11    0.54    0.23
  -3  -2  11    0.72    0.24
  -3  -2  11    0.52    0.33
  -3  -2  11    0.96    0.29
   4   1 -10    6.90    0.62
  -4  -1  10    8.26    0.90
  -4  -1  10    7.14    0.62
   5   0  -9   -0.08    0.12
   5   0  -9    0.10    0.14
   6  -1  -8   -0.05    0.15
   6  -1  -8    0.11    0.12
   7  -2  -7    1.68    0.42
   7  -2  -7    2.55    0.40
   1   4 -12    0.58    0.15
  -1  -4  12    0.13    0.25
  -1  -4  12    0.66    0.28
   2   3 -11    3.66    0.26
  -2  -3  11    2.26    0.45
  -2  -3  11    3.55    0.52
   3   2 -10    1.51    0.32
   3   2 -10    1.09    0.27
  -3  -2  10    1.46    0.30
  -3  -2  10    0.60    0.32
  -3  -2  10    2.72    0.47
   4   1  -9    3.28    0.48
   4   1  -9    4.09    0.44
   4   1  -9    3.38    0.39
  -4  -1   9    3.82    0.73
  -4  -1   9    3.83    0.42
   5   0  -8    3.04    0.48
   5   0  -8    3.45    0.41
   6  -1  -7    0.36    0.21
   6  -1  -7    0.01    0.11
   7  -2  -6    0.42    0.27
   7  -2  -6    0.72    0.23
   8  -3  -5    0.01    0.18
   8  -3  -5    0.20    0.19
   0   5 -12    2.73    0.33
   0  -5  12    2.97    0.41
   0  -5  12    2.63    0.55
   1   4 -11    0.95    0.19
  -1  -4  11    1.27    0.34
  -1  -4  11    0.94    0.32
   2   3 -10    1.04    0.16
  -2  -3  10    1.25    0.27
  -2  -3  10    1.11    0.30
  -2  -3  10    1.15    0.34
   3   2  -9    0.76    0.23
   3   2  -9    0.90    0.24
  -3  -2   9    0.80    0.27
  -3  -2   9    1.00    0.24
  -3  -2   9    0.75    0.26
  -3  -2   9    0.16    0.41
   4   1  -8    3.65    0.40
   4   1  -8    4.35    0.53
   4   1  -8    4.92    0.46
  -4  -1   8    4.64    0.43
  -4  -1   8    4.09    0.40
  -4  -1   8    4.67    0.74
   5   0  -7    0.43    0.17
   5   0  -7    0.50    0.21
  -5   0   7    0.73    0.32
   6  -1  -6    0.45    0.17
   6  -1  -6    0.03    0.16
   7  -2  -5    0.99    0.33
   7  -2  -5    0.95    0.24
   8  -3  -4    6.50    0.85
   8  -3  -4    6.00    0.60
   0   5 -11    1.99    0.28
   0  -5  11    1.54    0.41
   0  -5  11    2.31    0.35
   1   4 -10    2.69    0.28
  -1  -4  10    1.85    0.37
  -1  -4  10    1.82    0.38
   2   3  -9   11.90    0.51
  -2  -3   9   12.91    0.78
  -2  -3   9   12.08    0.75
  -2  -3   9   13.27    0.77
   3   2  -8    1.02    0.22
   3   2  -8    0.74    0.23
  -3  -2   8    0.83    0.28
  -3  -2   8    0.92    0.49
  -3  -2   8    1.28    0.28
  -3  -2   8    1.06    0.22
   4   1  -7    1.84    0.34
   4   1  -7    2.14    0.29
   4   1  -7    1.71    0.26
  -4  -1   7    1.80    0.26
  -4  -1   7    2.03    0.46
  -4  -1   7    2.09    0.26
   5   0  -6    0.53    0.16
   5   0  -6    0.24    0.17
   5   0  -6    0.59    0.18
  -5   0   6    0.39    0.25
   6  -1  -5    4.82    0.61
   6  -1  -5    4.32    0.42
  -6   1   5    5.70    1.08
   7  -2  -4    2.44    0.47
   7  -2  -4    1.80    0.30
   8  -3  -3    0.28    0.17
   8  -3  -3    0.64    0.30
  -1   6 -11   -0.07    0.12
   1  -6  11    0.24    0.22
   1  -6  11    0.04    0.14
   0   5 -10    0.08    0.10
   0  -5  10   -0.03    0.14
   0  -5  10    0.35    0.20
   1   4  -9   -0.05    0.07
  -1  -4   9    0.00    0.11
  -1  -4   9   -0.10    0.12
  -1  -4   9    0.18    0.23
  -1  -4   9    0.24    0.57
   2   3  -8   56.77    1.73
  -2  -3   8   55.13    2.07
  -2  -3   8   56.62    2.18
  -2  -3   8   55.55    1.97
   3   2  -7    1.69    0.30
   3   2  -7    1.72    0.26
  -3  -2   7    2.51    0.40
  -3  -2   7    2.66    0.57
  -3  -2   7    2.06    0.28
  -3  -2   7    2.30    0.30
   4   1  -6    6.50    0.43
   4   1  -6    5.28    0.37
   4   1  -6    5.85    0.58
  -4  -1   6    6.17    0.36
  -4  -1   6    6.32    0.37
  -4  -1   6    7.28    0.74
   5   0  -5    3.09    0.36
   5   0  -5    3.55    0.34
   5   0  -5    3.77    0.50
  -5   0   5    2.95    0.69
   6  -1  -4    0.30    0.17
   6  -1  -4    0.06    0.09
  -6   1   4    0.25    0.29
   7  -2  -3    9.67    0.79
   7  -2  -3    9.93    0.59
   8  -3  -2    1.06    0.35
   8  -3  -2    1.30    0.28
  -1   6 -10    0.25    0.15
   1  -6  10    0.32    0.24
   1  -6  10    0.14    0.15
   0   5  -9    0.79    0.17
   0  -5   9    0.57    0.21
   0  -5   9    0.60    0.26
   1   4  -8   14.17    0.61
  -1  -4   8   13.62    0.75
  -1  -4   8   14.09    0.77
  -1  -4   8   13.99    0.83
   2   3  -7    3.02    0.20
  -2  -3   7    3.36    0.39
  -2  -3   7    3.77    0.45
  -2  -3   7    3.08    0.39
   3   2  -6   63.84    2.37
   3   2  -6   66.85    2.01
   3   2  -6   63.35    1.95
  -3  -2   6   60.98    2.47
  -3  -2   6   63.28    2.03
  -3  -2   6   65.34    3.22
  -3  -2   6   66.36    2.16
   4   1  -5    4.42    0.48
   4   1  -5    3.70    0.36
   4   1  -5    4.68    0.31
  -4  -1   5    4.58    0.72
  -4  -1   5    3.66    0.27
  -4  -1   5    3.99    0.25
   5   0  -4    0.10    0.12
   5   0  -4   -0.09    0.07
   5   0  -4   -0.02    0.08
  -5   0   4   -0.01    0.19
   6  -1  -3    3.30    0.40
   6  -1  -3    3.92    0.37
   6  -1  -3    3.79    0.53
  -6   1   3    5.02    1.04
   7  -2  -2    1.97    0.40
   7  -2  -2    1.81    0.29
   8  -3  -1   -0.03    0.13
   8  -3  -1   -0.01    0.13
  -1   6  -9    0.23    0.14
   1  -6   9    0.07    0.13
   1  -6   9    0.21    0.21
   0   5  -8   -0.02    0.08
   0  -5   8    0.25    0.17
   0  -5   8    0.04    0.13
   0  -5   8   -0.42    0.19
   1   4  -7    0.02    0.06
  -1  -4   7   -0.07    0.12
  -1  -4   7    0.05    0.12
  -1  -4   7   -0.23    0.35
  -1  -4   7   -0.19    0.20
   2   3  -6   25.56    0.82
   2   3  -6   23.58    1.07
  -2  -3   6   22.98    1.03
  -2  -3   6   25.63    1.00
  -2  -3   6   24.89    1.13
  -2  -3   6   25.97    1.06
   3   2  -5    6.13    0.45
   3   2  -5    6.17    0.36
   3   2  -5    6.41    0.38
  -3  -2   5    5.56    0.37
  -3  -2   5    6.09    0.62
  -3  -2   5    5.75    0.59
  -3  -2   5    6.25    0.34
   4   1  -4    0.14    0.12
   4   1  -4    0.41    0.15
   4   1  -4    0.43    0.11
   4   1  -4    0.25    0.11
  -4  -1   4    0.08    0.13
  -4  -1   4    0.36    0.11
  -4  -1   4    0.24    0.07
   5   0  -3    3.19    0.35
   5   0  -3    3.62    0.46
   5   0  -3    3.96    0.27
  -5   0   3    3.33    0.73
  -5   0   3    3.03    0.17
   6  -1  -2   -0.10    0.08
   6  -1  -2    0.01    0.10
   6  -1  -2    0.21    0.23
   6  -1  -2    0.13    0.10
  -6   1   2    0.05    0.27
   7  -2  -1    0.13    0.16
   7  -2  -1    0.39    0.16
   8  -3   0    1.61    0.31
   8  -3   0    2.05    0.45
  -2   7  -9    2.32    0.34
   2  -7   9    3.63    0.64
  -1   6  -8    4.09    0.40
   1  -6   8    3.10    0.50
   1  -6   8    4.48    0.40
   0   5  -7    6.58    0.40
   0  -5   7    6.04    0.45
   0  -5   7    7.65    0.70
   0  -5   7    7.76    1.12
   0  -5   7    6.18    0.58
   1   4  -6   20.77    0.78
  -1  -4   6   22.61    1.01
  -1  -4   6   21.60    0.92
  -1  -4   6   19.83    0.95
  -1  -4   6   22.17    0.98
   2   3  -5    3.01    0.19
   2   3  -5    3.58    0.18
   2   3  -5    3.38    0.36
  -2  -3   5    3.42    0.36
  -2  -3   5    3.01    0.37
  -2  -3   5    2.96    0.28
  -2  -3   5    4.16    0.35
  -2  -3   5    3.57    0.37
   3   2  -4    1.76    0.27
   3   2  -4    1.49    0.19
   3   2  -4    1.75    0.21
  -3  -2   4    1.95    0.32
  -3  -2   4    1.67    0.36
  -3  -2   4    1.92    0.21
  -3  -2   4    1.61    0.20
  -3  -2   4    2.06    0.18
   4   1  -3    7.80    0.43
   4   1  -3    8.23    0.56
   4   1  -3    7.51    0.52
   4   1  -3    8.19    0.37
  -4  -1   3    7.93    0.35
  -4  -1   3    8.87    0.84
   5   0  -2    6.77    0.42
   5   0  -2    6.39    0.34
   5   0  -2    6.62    0.51
  -5   0   2    6.68    0.28
  -5   0   2    6.54    1.05
   6  -1  -1    1.22    0.42
   6  -1  -1    0.86    0.17
   6  -1  -1    1.05    0.26
   6  -1  -1    1.08    0.22
  -6   1   1    1.74    0.65
   7  -2   0   13.73    0.90
   7  -2   0   13.87    0.70
   8  -3   1    9.20    0.64
   8  -3   1    9.33    0.78
  -2   7  -8    2.20    0.32
   2  -7   8    2.20    0.24
   2  -7   8    1.99    0.45
  -1   6  -7    7.61    0.47
   1  -6   7    7.95    0.47
   1  -6   7    8.45    0.80
   1  -6   7    6.59    0.69
   0   5  -6    0.74    0.15
   0  -5   6    0.57    0.24
   0  -5   6    0.28    0.38
   0  -5   6    0.75    0.20
   0  -5   6    1.06    0.26
   0  -5   6    0.75    0.24
   1   4  -5   32.34    1.07
  -1  -4   5   31.19    1.22
  -1  -4   5   32.30    1.30
  -1  -4   5   32.46    1.19
  -1  -4   5   33.44    1.30
   2   3  -4   10.84    0.39
   2   3  -4   10.76    0.38
   2   3  -4   11.23    0.59
  -2  -3   4   10.87    0.50
  -2  -3   4   11.33    0.62
  -2  -3   4   10.81    0.54
  -2  -3   4   11.11    0.54
  -2  -3   4   11.27    0.49
   3   2  -3   20.35    1.37
   3   2  -3   20.37    0.92
   3   2  -3   21.09    0.76
   3   2  -3   21.90    0.72
  -3  -2   3   20.97    0.66
  -3  -2   3   20.04    1.24
  -3  -2   3   20.96    0.77
  -3  -2   3   20.12    0.75
  -3  -2   3   21.45    1.00
   4   1  -2   34.13    1.42
   4   1  -2   36.06    1.18
   4   1  -2   34.50    1.38
  -4  -1   2   37.59    1.18
  -4  -1   2   35.53    1.14
  -4  -1   2   35.72    2.12
   5   0  -1    0.98    0.30
   5   0  -1    1.37    0.17
   5   0  -1    1.46    0.27
   5   0  -1    1.38    0.21
   5   0  -1    1.10    0.35
  -5   0   1    1.60    0.15
  -5   0   1    1.11    0.45
   6  -1   0    0.90    0.25
   6  -1   0    1.18    0.19
   6  -1   0    1.10    0.21
   6  -1   0    1.10    0.39
  -6   1   0    0.66    0.27
  -6   1   0    1.60    0.65
   7  -2   1    7.17    0.59
   7  -2   1    8.18    0.66
   7  -2   1    8.20    0.52
   8  -3   2    2.62    0.40
   8  -3   2    1.96    0.42
  -2   7  -7    8.43    0.54
   2  -7   7    8.78    0.45
   2  -7   7    9.25    0.90
  -1   6  -6    7.39    0.45
   1  -6   6    6.79    1.03
   1  -6   6    9.52    0.76
   1  -6   6    7.20    0.44
   1  -6   6    8.05    0.73
   0   5  -5   27.53    0.97
   0  -5   5   24.92    1.12
   0  -5   5   27.94    1.04
   0  -5   5   25.77    1.18
   0  -5   5   28.04    1.79
   0  -5   5   25.05    1.16
   1   4  -4    0.05    0.05
  -1  -4   4   -0.08    0.16
  -1  -4   4    0.01    0.09
  -1  -4   4    0.00    0.10
  -1  -4   4   -0.11    0.13
  -1  -4   4    0.14    0.12
   2   3  -3    8.13    0.65
   2   3  -3    7.29    0.26
  -2  -3   3    8.28    0.38
  -2  -3   3    7.71    0.37
  -2  -3   3    8.28    0.41
  -2  -3   3    8.28    0.41
  -2  -3   3    7.63    0.47
  -2  -3   3    6.56    0.66
   3   2  -2  107.17    2.97
   3   2  -2  106.20    2.95
   3   2  -2  112.57    5.09
   3   2  -2  109.81    3.63
  -3  -2   2  112.49    4.95
  -3  -2   2  107.30    3.71
  -3  -2   2  110.12    3.26
  -3  -2   2  109.07    2.98
   4   1  -1   43.09    1.32
   4   1  -1   42.19    1.21
   4   1  -1   39.67    2.43
   4   1  -1   37.61    1.52
   4   1  -1   44.43    1.61
  -4  -1   1   40.65    2.38
  -4  -1   1   41.90    1.33
  -4  -1   1   42.00    1.31
  -4  -1   1   43.66    2.24
   5   0   0   26.36    1.70
   5   0   0   28.49    1.00
   5   0   0   27.37    1.20
   5   0   0   26.64    1.34
   5   0   0   27.09    0.99
   5   0   0   27.16    0.89
  -5   0   0   28.24    2.02
  -5   0   0   27.64    1.26
   6  -1   1   16.23    1.36
   6  -1   1   17.17    0.75
   6  -1   1   17.12    0.92
   6  -1   1   16.16    0.70
   6  -1   1   17.20    0.75
  -6   1  -1   18.12    1.11
   7  -2   2    0.22    0.12
   7  -2   2    0.27    0.13
   7  -2   2   -0.02    0.12
   8  -3   3    2.19    0.38
  -2   7  -6    3.88    0.41
   2  -7   6    6.03    0.35
   2  -7   6    5.38    0.65
   2  -7   6    5.67    0.59
  -1   6  -5    0.49    0.14
   1  -6   5    0.22    0.11
   1  -6   5    0.45    0.30
   1  -6   5    0.08    0.22
   1  -6   5    0.32    0.18
   1  -6   5    0.32    0.18
   0   5  -4    5.76    0.32
   0  -5   4    5.90    0.48
   0  -5   4    4.90    0.49
   0  -5   4    5.31    0.37
   0  -5   4    5.76    0.80
   0  -5   4    5.61    0.51
   1   4  -3    0.46    0.09
  -1  -4   3    0.34    0.12
  -1  -4   3   -0.08    0.17
  -1  -4   3    0.57    0.15
  -1  -4   3    0.67    0.17
  -1  -4   3    0.34    0.13
   2   3  -2    1.22    0.17
   2   3  -2    0.96    0.22
  -2  -3   2    1.42    0.18
  -2  -3   2    1.05    0.13
  -2  -3   2    1.09    0.19
  -2  -3   2    1.00    0.26
  -2  -3   2    0.86    0.15
   3   2  -1   23.64    1.45
   3   2  -1   23.74    0.97
   3   2  -1   24.03    0.72
   3   2  -1   25.01    0.91
   3   2  -1   23.60    0.80
  -3  -2   1   25.21    1.39
  -3  -2   1   25.25    0.81
  -3  -2   1   24.22    1.04
  -3  -2   1   23.80    0.84
   4   1   0   35.67    1.41
   4   1   0   37.05    1.24
   4   1   0   33.99    1.12
   4   1   0   35.94    1.02
   4   1   0   37.74    1.95
   4   1   0   36.68    1.39
  -4  -1   0   37.13    1.14
  -4  -1   0   36.24    1.36
  -4  -1   0   34.59    2.12
  -4  -1   0   34.68    1.94
   5   0   1   22.76    1.53
   5   0   1   24.18    0.93
   5   0   1   23.46    0.86
   5   0   1   24.23    0.80
   5   0   1   24.28    1.05
  -5   0  -1   23.23    1.17
  -5   0  -1   19.96    1.71
  -5   0  -1   23.91    0.84
   6  -1   2    0.17    0.20
   6  -1   2    0.19    0.10
   6  -1   2    0.22    0.11
   6  -1   2    0.31    0.13
   6  -1   2    0.42    0.17
  -6   1  -2    0.23    0.21
   7  -2   3    0.10    0.12
   7  -2   3    0.25    0.17
   7  -2   3    0.01    0.10
   8  -3   4    4.29    0.52
  -3   8  -6    0.54    0.21
   3  -8   6    0.73    0.29
  -2   7  -5    0.04    0.11
   2  -7   5   -0.18    0.12
   2  -7   5    0.12    0.09
   2  -7   5    0.02    0.16
  -1   6  -4    3.49    0.52
  -1   6  -4    2.47    0.27
   1  -6   4    2.27    0.36
   1  -6   4    2.94    0.63
   1  -6   4    2.66    0.28
   1  -6   4    3.52    0.50
   1  -6   4    2.28    0.36
   0   5  -3    0.06    0.06
   0  -5   3    0.00    0.09
   0  -5   3   -0.11    0.14
   0  -5   3    0.00    0.12
   0  -5   3    0.07    0.15
   0  -5   3    0.10    0.11
   1   4  -2   59.36    1.75
  -1  -4   2   58.65    1.82
  -1  -4   2   58.61    1.91
  -1  -4   2   60.17    1.84
  -1  -4   2   57.23    2.05
   2   3  -1   10.40    0.67
   2   3  -1    8.96    0.41
  -2  -3   1   10.13    0.44
  -2  -3   1   10.66    0.37
  -2  -3   1   10.89    0.69
  -2  -3   1   10.35    0.52
   3   2   0   43.79    1.31
   3   2   0   44.29    1.49
   3   2   0   44.27    1.60
   3   2   0   45.22    1.47
   3   2   0   46.41    1.22
   3   2   0   45.63    1.24
   3   2   0   44.96    2.33
  -3  -2   0   44.52    1.66
  -3  -2   0   44.58    1.32
  -3  -2   0   47.63    2.19
  -3  -2   0   46.06    2.26
  -3  -2   0   45.89    1.45
  -3  -2   0   44.86    1.41
   4   1   1    1.08    0.28
   4   1   1    1.02    0.14
   4   1   1    1.53    0.21
   4   1   1    1.28    0.08
   4   1   1    0.85    0.16
  -4  -1  -1    1.07    0.14
  -4  -1  -1    0.76    0.31
  -4  -1  -1    1.25    0.26
  -4  -1  -1    0.81    0.25
   5   0   2    0.12    0.08
   5   0   2   -0.03    0.05
   5   0   2    0.07    0.08
   5   0   2    0.13    0.07
   5   0   2    0.10    0.15
  -5   0  -2    0.27    0.17
  -5   0  -2    0.12    0.06
   6  -1   3   14.33    1.29
   6  -1   3   15.44    0.69
   6  -1   3   15.01    0.66
   6  -1   3   13.73    0.78
   6  -1   3   15.90    0.81
  -6   1  -3   15.48    1.27
   7  -2   4    0.46    0.18
   7  -2   4    0.46    0.19
   8  -3   5    0.20    0.19
  -3   8  -5    9.77    0.61
   3  -8   5   11.68    0.84
  -2   7  -4   11.27    0.60
   2  -7   4   11.85    0.79
   2  -7   4   12.57    0.54
   2  -7   4   12.66    0.76
   2  -7   4   10.70    0.73
  -1   6  -3   11.13    0.54
  -1   6  -3   10.97    0.75
   1  -6   3   12.53    0.78
   1  -6   3   11.05    0.53
   1  -6   3   11.45    1.04
   1  -6   3   11.21    0.66
   1  -6   3   11.12    0.67
   0   5  -2    4.96    0.28
   0   5  -2    4.25    0.44
   0  -5   2    4.54    0.63
   0  -5   2    4.30    0.30
   0  -5   2    4.69    0.44
   0  -5   2    6.97    0.40
   0  -5   2    4.36    0.48
   1   4  -1   58.46    1.73
  -1  -4   1   59.90    2.05
  -1  -4   1   58.71    1.88
  -1  -4   1   58.42    1.81
  -1  -4   1   58.81    1.79
   2   3   0   87.45    2.33
   2   3   0   89.52    3.88
  -2  -3   0   94.17    3.88
  -2  -3   0   87.40    2.91
  -2  -3   0   85.73    2.67
  -2  -3   0   87.04    2.48
   3   2   1   84.71    4.05
   3   2   1   87.97    2.87
   3   2   1   85.43    2.72
  -3  -2  -1   86.72    2.92
  -3  -2  -1   89.49    3.91
  -3  -2  -1   89.54    2.57
  -3  -2  -1   88.37    2.36
  -3  -2  -1   89.65    4.02
   4   1   2    9.16    0.38
   4   1   2    9.19    0.47
   4   1   2    9.61    0.74
   4   1   2    9.38    0.31
   4   1   2    7.99    0.47
  -4  -1  -2    8.12    0.71
  -4  -1  -2    8.69    0.37
  -4  -1  -2    9.63    0.74
   5   0   3    0.43    0.14
   5   0   3    0.39    0.11
   5   0   3    0.40    0.22
   5   0   3    0.35    0.13
   5   0   3    0.59    0.12
  -5   0  -3    0.54    0.11
  -5   0  -3    0.42    0.23
   6  -1   4   15.45    0.66
   6  -1   4   15.88    0.81
   6  -1   4   16.02    0.74
   6  -1   4   16.95    0.88
   6  -1   4   16.80    1.42
  -6   1  -4   15.48    1.33
   7  -2   5    0.49    0.20
   8  -3   6    1.21    0.32
  -3   8  -4    0.84    0.22
   3  -8   4    2.10    0.40
   3  -8   4    1.80    0.37
  -2   7  -3    7.27    0.44
  -2   7  -3    6.52    0.74
   2  -7   3    7.70    0.73
   2  -7   3    7.39    0.55
   2  -7   3    4.07    0.86
   2  -7   3    7.95    0.39
   2  -7   3    6.20    0.52
  -1   6  -2   67.86    2.31
  -1   6  -2   64.36    2.08
   1  -6   2   68.13    2.23
   1  -6   2   68.20    2.10
   1  -6   2   63.16    3.44
   1  -6   2   66.25    2.27
   1  -6   2   68.03    2.48
   0   5  -1    1.06    0.14
   0   5  -1    0.92    0.20
   0  -5   1    0.99    0.16
   0  -5   1    0.92    0.17
   0  -5   1    1.05    0.26
   0  -5   1    1.06    0.30
   0  -5   1    0.86    0.19
   1   4   0    0.89    0.10
   1   4   0    1.14    0.11
  -1  -4   0    1.28    0.16
  -1  -4   0    1.54    0.17
  -1  -4   0    1.71    0.22
  -1  -4   0    1.25    0.28
  -1  -4   0    1.44    0.19
   2   3   1    3.14    0.27
   2   3   1    3.05    0.18
   2   3   1    3.05    0.24
  -2  -3  -1    2.96    0.23
  -2  -3  -1    2.90    0.21
  -2  -3  -1    3.49    0.27
   3   2   2   43.72    1.51
   3   2   2   46.94    1.54
   3   2   2   43.87    1.17
   3   2   2   44.79    2.08
  -3  -2  -2   45.16    2.10
  -3  -2  -2   46.36    1.25
  -3  -2  -2   43.02    1.54
  -3  -2  -2   41.30    2.18
   4   1   3   31.82    0.97
   4   1   3   31.91    1.17
   4   1   3   32.35    1.24
   4   1   3   31.99    1.77
  -4  -1  -3   32.12    0.96
  -4  -1  -3   34.51    1.77
   5   0   4    0.80    0.15
   5   0   4    0.90    0.32
   5   0   4    0.78    0.16
   5   0   4    0.98    0.14
   5   0   4    0.70    0.20
  -5   0  -4    1.27    0.35
  -5   0  -4    0.79    0.12
   6  -1   5   13.89    0.72
   6  -1   5   13.54    1.28
   6  -1   5   15.10    0.72
   6  -1   5   13.98    0.84
   6  -1   5   14.76    0.61
   7  -2   6    0.26    0.21
   7  -2   6   -0.01    0.14
   8  -3   7    5.29    0.65
  -3   8  -3    6.25    0.46
   3  -8   3    7.26    0.73
  -2   7  -2    0.36    0.14
  -2   7  -2    0.06    0.21
   2  -7   2    0.22    0.26
   2  -7   2    0.14    0.16
   2  -7   2    0.23    0.16
   2  -7   2    0.07    0.07
   2  -7   2    0.43    0.20
  -1   6  -1    1.99    0.34
  -1   6  -1    2.21    0.24
   1  -6   1    2.15    0.31
   1  -6   1    2.44    0.54
   1  -6   1    1.90    0.22
   1  -6   1    2.45    0.36
   1  -6   1    1.73    0.30
   0   5   0    0.04    0.08
   0   5   0   -0.01    0.18
   0   5   0    0.06    0.06
   0  -5   0    0.03    0.06
   0  -5   0   -0.08    0.05
   0  -5   0    0.24    0.21
   0  -5   0    0.07    0.09
   0  -5   0    0.01    0.12
   1   4   1    2.31    0.19
   1   4   1    2.45    0.15
  -1  -4  -1    2.34    0.27
  -1  -4  -1    2.53    0.27
  -1  -4  -1    2.00    0.18
  -1  -4  -1    1.91    0.18
  -1  -4  -1    2.20    0.21
  -1  -4  -1    2.19    0.23
   2   3   2   24.17    1.18
   2   3   2   24.15    0.78
   2   3   2   25.49    0.96
  -2  -3  -2   27.26    1.14
  -2  -3  -2   24.92    0.93
   3   2   3   41.84    2.00
   3   2   3   42.30    1.43
   3   2   3   43.46    1.17
   3   2   3   42.06    1.50
  -3  -2  -3   42.80    1.45
  -3  -2  -3   42.44    1.18
   4   1   4   13.09    0.69
   4   1   4   13.20    0.95
   4   1   4   13.56    0.46
   4   1   4   15.13    0.57
  -4  -1  -4   12.58    0.45
  -4  -1  -4   13.54    0.91
   5   0   5    0.78    0.16
   5   0   5    1.32    0.28
   5   0   5    1.51    0.43
   5   0   5    1.29    0.15
   5   0   5    1.14    0.17
   6  -1   6    3.05    0.69
   6  -1   6    2.51    0.43
   6  -1   6    3.00    0.38
   7  -2   7    0.98    0.28
   7  -2   7    0.98    0.34
  -3   8  -2    0.31    0.15
   3  -8   2    0.35    0.20
   3  -8   2    0.37    0.23
  -2   7  -1   53.43    2.00
  -2   7  -1   50.50    1.72
   2  -7   1   54.16    1.64
   2  -7   1   52.43    1.86
   2  -7   1   53.79    1.94
   2  -7   1   51.06    2.04
   2  -7   1   42.36    2.89
  -1   6   0   25.89    0.92
  -1   6   0   26.76    1.09
   1  -6   0   22.61    0.89
   1  -6   0   25.37    1.64
   1  -6   0   25.91    1.13
   1  -6   0   24.30    1.05
   0   5   1   24.48    0.84
   0   5   1   24.29    1.40
   0  -5  -1   26.92    0.96
   0  -5  -1   25.54    1.09
   0  -5  -1   25.28    1.43
   0  -5  -1   24.05    0.99
   0  -5  -1   24.02    0.89
   0  -5  -1   24.02    0.86
   1   4   2    0.11    0.12
   1   4   2    0.63    0.11
   1   4   2    0.54    0.09
   1   4   2    0.63    0.14
  -1  -4  -2    0.78    0.19
  -1  -4  -2    0.43    0.11
  -1  -4  -2    0.59    0.10
  -1  -4  -2    0.72    0.12
  -1  -4  -2    0.88    0.17
   2   3   3   82.90    2.68
  -2  -3  -3   85.40    2.39
  -2  -3  -3   85.11    2.74
   3   2   4   23.43    0.72
   3   2   4   23.19    1.22
   3   2   4   24.03    0.99
  -3  -2  -4   22.22    1.17
  -3  -2  -4   23.62    0.82
  -3  -2  -4   24.38    0.68
   4   1   5   23.98    0.84
   4   1   5   22.40    1.05
   4   1   5   23.02    0.69
   4   1   5   23.73    0.78
   4   1   5   23.56    1.43
  -4  -1  -5   24.27    0.68
  -4  -1  -5   25.64    1.39
   5   0   6   18.34    1.00
   5   0   6   19.08    0.75
   5   0   6   18.79    0.62
   5   0   6   18.69    0.80
   5   0   6   20.41    1.44
   6  -1   7    0.40    0.22
   6  -1   7    0.91    0.44
   6  -1   7    0.43    0.19
   7  -2   8   -0.09    0.18
   7  -2   8    0.05    0.18
  -3   8  -1    0.08    0.13
   3  -8   1    0.31    0.21
   3  -8   1    0.27    0.17
  -2   7   0   12.49    0.78
  -2   7   0   10.36    0.55
   2  -7   0   12.03    0.61
   2  -7   0   11.88    1.15
   2  -7   0   11.06    0.70
   2  -7   0   10.25    0.60
   2  -7   0   11.42    0.73
   2  -7   0   11.35    0.50
  -1   6   1   23.52    0.86
   1  -6  -1   24.75    1.01
   1  -6  -1   24.01    0.86
   1  -6  -1   23.69    1.07
   1  -6  -1   24.91    1.58
   1  -6  -1   21.76    0.89
   0   5   2   13.61    0.52
   0   5   2   13.04    0.85
   0  -5  -2   13.68    0.68
   0  -5  -2   12.92    0.54
   0  -5  -2   13.91    0.67
   0  -5  -2   13.12    0.61
   1   4   3   80.84    2.33
   1   4   3   79.41    2.55
   1   4   3   79.12    2.35
   1   4   3   82.92    3.48
  -1  -4  -3   80.48    2.37
  -1  -4  -3   80.57    2.73
  -1  -4  -3   80.18    3.50
  -1  -4  -3   81.47    2.30
   2   3   4    0.37    0.13
   2   3   4    0.64    0.11
  -2  -3  -4    0.24    0.10
  -2  -3  -4    0.40    0.06
   3   2   5   58.79    2.75
   3   2   5   58.97    2.08
   3   2   5   58.47    1.70
  -3  -2  -5   59.42    1.56
  -3  -2  -5   61.36    1.89
  -3  -2  -5   59.34    1.89
  -3  -2  -5   61.73    2.72
   4   1   6   10.66    0.45
   4   1   6   10.47    0.67
   4   1   6   11.03    0.85
  -4  -1  -6    9.65    0.37
  -4  -1  -6   11.33    0.82
  -4  -1  -6   10.39    0.37
  -4  -1  -6   10.27    0.36
   5   0   7    1.09    0.22
   5   0   7    1.46    0.33
   5   0   7    1.90    0.51
   6  -1   8    6.69    1.08
   6  -1   8    6.79    0.78
   6  -1   8    8.20    0.71
   7  -2   9    0.76    0.33
   7  -2   9    0.91    0.30
  -3   8   0    0.81    0.20
   3  -8   0    1.36    0.36
   3  -8   0    1.16    0.32
  -2   7   1    1.65    0.24
   2  -7  -1    1.84    0.20
   2  -7  -1    1.66    0.51
   2  -7  -1    2.03    0.36
   2  -7  -1    2.24    0.30
   2  -7  -1    1.29    0.29
   2  -7  -1    2.27    0.22
   2  -7  -1    2.38    0.31
  -1   6   2    3.14    0.27
   1  -6  -2    2.93    0.26
   1  -6  -2    3.18    0.46
   1  -6  -2    3.04    0.23
   1  -6  -2    3.32    0.59
   1  -6  -2    3.53    0.40
   1  -6  -2    2.88    0.38
   0   5   3    7.74    0.58
   0   5   3    7.58    0.36
   0  -5  -3    7.59    0.61
   0  -5  -3    7.83    0.43
   0  -5  -3    7.89    0.47
   0  -5  -3    7.35    0.36
   0  -5  -3    7.10    0.35
   0  -5  -3    7.84    0.48
   1   4   4   10.12    0.52
   1   4   4    9.36    0.61
   1   4   4   10.63    0.55
   1   4   4   10.35    0.41
  -1  -4  -4   10.06    0.55
  -1  -4  -4    9.95    0.50
  -1  -4  -4   10.31    0.45
  -1  -4  -4   10.70    0.42
   2   3   5   77.79    2.62
   2   3   5   82.81    3.41
  -2  -3  -5   79.72    3.40
  -2  -3  -5   79.46    2.33
  -2  -3  -5   83.46    2.60
  -2  -3  -5   79.32    2.24
   4   1   7   12.58    0.76
   4   1   7   11.00    0.89
  -4  -1  -7   11.09    0.44
   5   0   8   10.51    0.78
   5   0   8   12.92    1.12
   6  -1   9    0.11    0.20
   6  -1   9    0.29    0.19
   7  -2  10   -0.03    0.19
   7  -2  10   -0.07    0.24
  -4   9   0    3.76    0.43
   4  -9   0    4.94    0.71
  -3   8   1    0.16    0.14
   3  -8  -1   -0.03    0.16
   3  -8  -1    0.08    0.14
  -2   7   2   67.08    2.17
   2  -7  -2   66.06    2.30
   2  -7  -2   70.43    3.70
   2  -7  -2   69.14    2.10
   2  -7  -2   66.77    2.61
   2  -7  -2   68.84    2.15
  -1   6   3    5.73    0.35
   1  -6  -3    6.55    0.53
   1  -6  -3    5.73    0.37
   1  -6  -3    6.09    0.80
   1  -6  -3    5.72    0.32
   1  -6  -3    5.24    0.59
   1  -6  -3    5.63    0.32
   1  -6  -3    6.51    0.48
   0   5   4    6.91    0.40
   0   5   4    7.36    0.37
   0   5   4    7.01    0.55
   0  -5  -4    7.19    0.45
   0  -5  -4    7.40    0.42
   0  -5  -4    6.96    0.36
   0  -5  -4    6.80    0.35
   0  -5  -4    6.60    0.56
   1   4   5   22.48    0.76
   1   4   5   21.55    0.91
   1   4   5   22.81    1.08
   1   4   5   21.73    1.07
  -1  -4  -5   22.34    0.89
  -1  -4  -5   22.99    0.77
  -1  -4  -5   21.16    0.79
   2   3   6   38.41    1.08
   2   3   6   37.17    1.44
   2   3   6   36.59    1.07
   2   3   6   39.20    1.71
  -2  -3  -6   35.75    1.69
  -2  -3  -6   38.21    1.18
  -2  -3  -6   36.82    1.28
  -2  -3  -6   37.79    1.17
  -2  -3  -6   37.65    1.06
   3   2   7   11.94    0.76
   3   2   7   10.89    0.48
   3   2   7   10.04    0.66
  -3  -2  -7   10.40    0.43
   4   1   8    3.07    0.54
   4   1   8    2.54    0.43
  -4  -1  -8    2.95    0.21
   5   0   9    0.51    0.32
   5   0   9    0.25    0.20
   6  -1  10   19.12    1.24
   6  -1  10   18.80    1.03
  -4   9   1   -0.09    0.14
   4  -9  -1   -0.10    0.16
  -3   8   2    1.38    0.25
   3  -8  -2    1.02    0.30
   3  -8  -2    1.40    0.35
  -2   7   3    0.04    0.11
   2  -7  -3   -0.05    0.07
   2  -7  -3   -0.08    0.05
   2  -7  -3    0.00    0.20
   2  -7  -3   -0.08    0.11
   2  -7  -3   -0.06    0.09
  -1   6   4    3.57    0.32
   1  -6  -4    3.94    0.36
   1  -6  -4    5.01    0.29
   1  -6  -4    3.61    0.44
   1  -6  -4    4.68    0.66
   1  -6  -4    4.30    0.27
   1  -6  -4    4.86    0.47
   1  -6  -4    3.13    0.45
   1  -6  -4    3.81    0.25
   0   5   5   95.17    2.81
   0   5   5   96.32    2.98
   0   5   5   94.67    4.26
   0   5   5   94.19    4.44
   0  -5  -5   92.20    2.82
   0  -5  -5   97.34    2.67
   0  -5  -5   93.63    3.23
   0  -5  -5   97.46    4.26
   0  -5  -5   91.26    2.77
   0  -5  -5   94.18    2.90
   0  -5  -5   95.02    2.82
   1   4   6    8.51    0.41
   1   4   6    7.71    0.48
   1   4   6    8.76    0.51
   1   4   6    9.06    0.54
  -1  -4  -6    8.24    0.42
  -1  -4  -6    8.44    0.37
  -1  -4  -6    8.23    0.38
  -1  -4  -6    8.29    0.45
  -1  -4  -6    8.25    0.38
   2   3   7    3.63    0.20
   2   3   7    3.31    0.40
   2   3   7    3.14    0.39
  -2  -3  -7    3.56    0.22
  -2  -3  -7    3.35    0.30
  -2  -3  -7    3.43    0.22
  -2  -3  -7    3.48    0.18
  -2  -3  -7    3.13    0.28
   3   2   8    0.79    0.24
   3   2   8    0.29    0.16
  -3  -2  -8    0.53    0.10
  -3  -2  -8    0.12    0.13
   4   1   9    8.24    0.79
   4   1   9    7.38    0.74
  -4  -1  -9    6.75    0.37
   5   0  10    1.51    0.39
   5   0  10    1.58    0.50
   6  -1  11    0.75    0.29
   6  -1  11    1.23    0.42
  -4   9   2    0.39    0.21
   4  -9  -2    0.50    0.28
  -3   8   3    1.55    0.27
   3  -8  -3    1.19    0.34
   3  -8  -3    2.00    0.39
  -2   7   4    2.13    0.28
   2  -7  -4    2.03    0.38
   2  -7  -4    2.05    0.52
   2  -7  -4    2.39    0.37
   2  -7  -4    1.94    0.21
  -1   6   5    0.14    0.13
  -1   6   5    0.12    0.20
   1  -6  -5    0.15    0.08
   1  -6  -5   -0.01    0.14
   1  -6  -5    0.05    0.06
   1  -6  -5    0.12    0.09
   1  -6  -5    0.10    0.12
   1  -6  -5    0.19    0.12
   0   5   6    7.88    0.67
   0   5   6    8.19    0.46
   0   5   6    7.26    0.59
   0  -5  -6    7.32    0.40
   0  -5  -6    7.50    0.39
   0  -5  -6    7.26    0.49
   0  -5  -6    7.36    0.45
   1   4   7    0.74    0.20
   1   4   7    0.85    0.18
   1   4   7    1.25    0.24
   1   4   7    0.74    0.18
  -1  -4  -7    0.73    0.16
  -1  -4  -7    0.94    0.26
  -1  -4  -7    1.05    0.15
  -1  -4  -7    0.92    0.14
  -1  -4  -7    1.11    0.19
   2   3   8    0.17    0.05
   2   3   8    0.22    0.23
   2   3   8    0.10    0.12
   2   3   8    0.14    0.10
  -2  -3  -8    0.19    0.06
  -2  -3  -8    0.19    0.08
  -2  -3  -8    0.18    0.08
  -2  -3  -8    0.31    0.10
  -2  -3  -8    0.05    0.08
   3   2   9   -0.02    0.12
   3   2   9    0.00    0.14
  -3  -2  -9    0.09    0.07
  -3  -2  -9   -0.25    0.18
   4   1  10    4.81    0.74
   4   1  10    4.62    0.63
  -4  -1 -10    4.79    0.32
   5   0  11    1.43    0.41
   5   0  11    1.28    0.50
   6  -1  12    2.04    0.54
   6  -1  12    2.44    0.49
  -4   9   3   -0.16    0.18
   4  -9  -3   -0.08    0.20
  -3   8   4    6.36    0.47
   3  -8  -4    6.25    1.04
   3  -8  -4    7.09    0.79
   3  -8  -4    6.99    0.70
  -2   7   5    2.36    0.72
  -2   7   5    2.17    0.30
   2  -7  -5    1.76    0.20
   2  -7  -5    1.67    0.46
   2  -7  -5    2.08    0.35
   2  -7  -5    2.19    0.41
  -1   6   6    2.13    0.54
  -1   6   6    2.49    0.29
   1  -6  -6    2.46    0.37
   1  -6  -6    2.92    0.49
   1  -6  -6    2.50    0.23
   1  -6  -6    2.16    0.32
   1  -6  -6    2.15    0.29
   1  -6  -6    2.28    0.24
   0   5   7    5.07    0.34
   0   5   7    4.44    0.48
   0   5   7    4.49    0.47
   0   5   7    5.04    0.38
   0  -5  -7    5.07    0.31
   0  -5  -7    4.78    0.32
   0  -5  -7    4.72    0.43
   0  -5  -7    4.68    0.46
   1   4   8   12.31    0.85
   1   4   8   14.77    0.63
   1   4   8   14.32    0.76
   1   4   8   14.41    0.85
  -1  -4  -8   12.86    0.95
  -1  -4  -8   14.19    0.59
  -1  -4  -8   14.24    0.56
  -1  -4  -8   14.78    0.64
  -1  -4  -8   14.26    0.69
   2   3   9    0.61    0.31
   2   3   9    0.31    0.19
   2   3   9    0.24    0.13
  -2  -3  -9    0.31    0.07
  -2  -3  -9    0.40    0.13
  -2  -3  -9    0.56    0.12
  -2  -3  -9    0.27    0.09
   3   2  10   14.65    0.93
   3   2  10   14.20    1.02
  -3  -2 -10   14.09    0.62
   4   1  11    0.07    0.19
   4   1  11   -0.02    0.13
  -4  -1 -11    0.25    0.11
   5   0  12    2.14    0.52
  -3   8   5    0.78    0.24
   3  -8  -5    0.44    0.20
   3  -8  -5    0.52    0.26
  -2   7   6    0.53    0.22
  -2   7   6    0.99    0.48
   2  -7  -6    1.07    0.31
   2  -7  -6    0.94    0.25
   2  -7  -6    0.73    0.14
   2  -7  -6    0.62    0.30
  -1   6   7    5.13    0.39
  -1   6   7    4.62    0.76
   1  -6  -7    5.23    0.57
   1  -6  -7    5.18    0.32
   1  -6  -7    4.64    0.47
   1  -6  -7    4.78    0.44
   0   5   8    0.48    0.19
   0   5   8    0.20    0.16
   0   5   8    0.44    0.19
   0   5   8    0.20    0.12
   0  -5  -8    0.25    0.10
   0  -5  -8    0.24    0.14
   0  -5  -8    0.36    0.15
   0  -5  -8    0.22    0.09
   1   4   9   13.02    0.75
   1   4   9   11.33    0.59
   1   4   9   12.18    0.81
  -1  -4  -9   12.18    0.64
  -1  -4  -9   12.01    0.52
  -1  -4  -9   12.63    0.56
  -1  -4  -9   12.14    1.05
   2   3  10    2.81    0.44
   2   3  10    1.99    0.50
   2   3  10    2.27    0.25
  -2  -3 -10    2.24    0.25
   3   2  11    3.52    0.55
   3   2  11    3.50    0.58
  -3  -2 -11    4.13    0.31
   4   1  12    1.30    0.43
   4   1  12    1.75    0.44
  -4  -1 -12    1.45    0.23
   5   0  13    0.26    0.30
  -3   8   6    0.61    0.24
   3  -8  -6    0.80    0.32
  -2   7   7   -0.11    0.17
   2  -7  -7   -0.23    0.10
   2  -7  -7    0.12    0.08
   2  -7  -7    0.07    0.13
  -1   6   8    7.50    0.48
  -1   6   8    7.90    0.79
   1  -6  -8    6.88    0.56
   1  -6  -8    7.03    0.69
   1  -6  -8    6.97    0.60
   1  -6  -8    6.83    0.40
   0   5   9    0.11    0.11
   0   5   9    0.16    0.19
   0   5   9   -0.01    0.09
   0  -5  -9   -0.02    0.07
   0  -5  -9    0.00    0.07
   0  -5  -9   -0.11    0.09
   1   4  10   -0.14    0.21
   1   4  10    0.13    0.15
   1   4  10    0.20    0.37
  -1  -4 -10    0.13    0.10
  -1  -4 -10    0.31    0.14
  -1  -4 -10    0.35    0.11
   2   3  11    3.77    0.56
   2   3  11    4.09    0.71
   2   3  11    4.34    0.35
  -2  -3 -11    5.02    0.34
   3   2  12    2.43    0.50
  -3  -2 -12    2.03    0.27
   4   1  13    0.10    0.23
  -4  -1 -13    0.39    0.15
   5   0  14    1.53    0.49
   5   0  14    1.60    0.41
  -3   8   7   10.86    0.68
   3  -8  -7   11.53    0.93
  -2   7   8    1.81    0.31
   2  -7  -8    1.64    0.21
   2  -7  -8    0.97    0.30
  -1   6   9    0.86    0.25
   1  -6  -9    0.98    0.17
   1  -6  -9    0.48    0.21
   1  -6  -9    0.34    0.15
   0   5  10    4.72    0.45
   0   5  10    4.10    0.49
   0  -5 -10    3.88    0.46
   0  -5 -10    5.14    0.43
   0  -5 -10    4.11    0.36
   1   4  11   14.84    0.89
   1   4  11   13.79    0.73
  -1  -4 -11   12.82    0.63
   2   3  12    2.99    0.31
   2   3  12    2.89    0.50
  -2  -3 -12    3.46    0.34
   3   2  13    2.26    0.50
  -3  -2 -13    2.25    0.30
   4   1  14    0.41    0.26
  -4  -1 -14    0.27    0.15
  -3   8   8    3.68    0.46
   3  -8  -8    3.33    0.57
  -2   7   9    1.33    0.30
   2  -7  -9    1.76    0.21
   2  -7  -9    1.40    0.36
  -1   6  10    2.42    0.37
   1  -6 -10    4.13    0.54
   1  -6 -10    2.98    0.31
   0   5  11    0.19    0.26
   0  -5 -11    0.35    0.19
   0  -5 -11    0.36    0.15
   0  -5 -11    0.26    0.12
   1   4  12   -0.02    0.26
   1   4  12    0.06    0.18
  -1  -4 -12    0.18    0.11
   2   3  13    0.94    0.33
   2   3  13    0.89    0.20
  -2  -3 -13    0.58    0.17
   3   2  14    2.40    0.54
  -3  -2 -14    3.12    0.36
   4   1  15   -0.03    0.27
  -4  -1 -15    0.21    0.15
  -3   8   9   -0.05    0.25
   3  -8  -9   -0.05    0.22
  -2   7  10    0.35    0.25
   2  -7 -10    0.46    0.12
   2  -7 -10    0.54    0.25
  -1   6  11   17.22    0.86
   1  -6 -11   16.89    0.74
   1  -6 -11   15.45    0.99
   0   5  12    5.04    0.52
   0  -5 -12    4.55    0.41
   1   4  13   -0.22    0.15
   1   4  13   -0.15    0.26
  -1  -4 -13    0.08    0.11
   2   3  14    0.82    0.35
   2   3  14    1.91    0.24
  -2  -3 -14    1.83    0.28
   3   2  15    0.65    0.36
  -3  -2 -15    1.52    0.28
  -2   7  11    1.56    0.37
   2  -7 -11    0.55    0.26
   2  -7 -11    0.82    0.16
  -1   6  12    0.54    0.33
   1  -6 -12    0.64    0.26
   1  -6 -12    0.80    0.17
   0   5  13    2.57    0.46
   0  -5 -13    2.19    0.29
   1   4  14    2.00    0.39
   1   4  14    2.59    0.51
  -1  -4 -14    2.02    0.29
   2   3  15    0.40    0.32
  -2  -3 -15    0.18    0.14
  -2   7  12    0.12    0.31
   2  -7 -12    0.36    0.24
   2  -7 -12    0.13    0.10
  -1   6  13   -0.22    0.34
   1  -6 -13    0.15    0.11
   0   5  14    0.25    0.38
   0  -5 -14    0.64    0.18
   1   4  15    1.29    0.36
  -1  -4 -15    1.55    0.27
  -1   6  14    0.49    0.41
   0   5  15    0.75    0.44
   0  -5 -15    1.00    0.22
   4   2 -12    0.72    0.29
  -4  -2  12    0.80    0.41
  -4  -2  12    0.59    0.29
   5   1 -11    1.61    0.34
   5   1 -11    1.51    0.40
  -5  -1  11    1.45    0.45
  -5  -1  11    1.42    0.40
   6   0 -10   -0.14    0.21
   6   0 -10    0.16    0.18
   7  -1  -9    0.63    0.32
   7  -1  -9    0.93    0.27
  -3  -3  12    0.21    0.34
  -3  -3  12    0.21    0.19
   4   2 -11    2.32    0.44
   4   2 -11    2.04    0.38
  -4  -2  11    2.05    0.44
  -4  -2  11    1.77    0.42
   5   1 -10    0.16    0.17
   5   1 -10   -0.02    0.15
  -5  -1  10    0.21    0.22
   6   0  -9    5.93    0.76
   6   0  -9    4.78    0.52
   7  -1  -8    1.07    0.35
   7  -1  -8    1.01    0.26
   2   4 -12    0.32    0.11
  -2  -4  12    0.41    0.35
  -2  -4  12    0.34    0.23
  -3  -3  11    3.23    0.49
  -3  -3  11    2.90    0.46
  -3  -3  11    3.13    0.50
   4   2 -10    0.10    0.15
   4   2 -10    0.00    0.12
  -4  -2  10   -0.13    0.23
  -4  -2  10    0.23    0.13
  -4  -2  10    0.14    0.17
   5   1  -9    0.21    0.16
   5   1  -9    0.08    0.15
   6   0  -8    0.94    0.24
   6   0  -8    0.28    0.23
   7  -1  -7   -0.11    0.19
   7  -1  -7    0.46    0.19
   8  -2  -6    1.64    0.45
   8  -2  -6    1.29    0.29
   1   5 -12    2.79    0.31
  -1  -5  12    2.99    0.56
  -1  -5  12    2.50    0.44
   2   4 -11    1.83    0.21
  -2  -4  11    1.48    0.36
  -2  -4  11    1.27    0.37
   3   3 -10    0.52    0.25
  -3  -3  10    0.69    0.24
  -3  -3  10    0.83    0.27
  -3  -3  10    0.54    0.31
   4   2  -9    0.26    0.20
   4   2  -9    0.25    0.17
  -4  -2   9    0.43    0.25
  -4  -2   9    0.17    0.22
  -4  -2   9    0.36    0.16
   5   1  -8    0.02    0.11
   5   1  -8    0.20    0.16
   6   0  -7    0.17    0.16
   6   0  -7    0.14    0.13
   7  -1  -6    3.74    0.61
   7  -1  -6    2.62    0.36
   8  -2  -5    0.70    0.29
   8  -2  -5    0.28    0.17
   1   5 -11    0.55    0.15
  -1  -5  11    0.42    0.23
  -1  -5  11    0.76    0.29
   2   4 -10    3.24    0.24
  -2  -4  10    3.36    0.44
  -2  -4  10    3.38    0.48
  -2  -4  10    4.40    0.57
   3   3  -9    1.38    0.27
  -3  -3   9   -0.15    0.32
  -3  -3   9    0.22    0.27
  -3  -3   9    1.06    0.28
  -3  -3   9    1.00    0.24
   4   2  -8    0.08    0.14
   4   2  -8    0.02    0.12
   4   2  -8    0.01    0.12
  -4  -2   8    0.25    0.11
  -4  -2   8   -0.09    0.17
  -4  -2   8    0.01    0.13
  -4  -2   8   -0.18    0.27
   5   1  -7    6.23    0.44
   5   1  -7    5.79    0.53
   5   1  -7    6.04    0.67
  -5  -1   7    8.68    0.87
   6   0  -6    7.74    0.81
   6   0  -6    7.60    0.49
   7  -1  -5    1.53    0.38
   7  -1  -5    1.68    0.29
   8  -2  -4    0.38    0.27
   8  -2  -4    0.31    0.18
   0   6 -11    0.19    0.14
   0  -6  11    0.25    0.22
   0  -6  11    0.15    0.19
   1   5 -10    2.12    0.26
  -1  -5  10    2.07    0.42
  -1  -5  10    2.12    0.37
   2   4  -9    0.33    0.10
  -2  -4   9    0.67    0.22
  -2  -4   9    0.26    0.26
  -2  -4   9    0.58    0.21
   3   3  -8    3.06    0.41
   3   3  -8    3.98    0.44
  -3  -3   8    3.26    0.41
  -3  -3   8    3.89    0.44
  -3  -3   8    3.21    0.47
  -3  -3   8    1.49    0.55
   4   2  -7    1.85    0.28
   4   2  -7    2.16    0.29
   4   2  -7    2.28    0.37
  -4  -2   7    1.90    0.27
  -4  -2   7    2.20    0.41
  -4  -2   7    2.59    0.32
  -4  -2   7    2.64    0.58
   5   1  -6    0.41    0.19
   5   1  -6    0.68    0.19
   5   1  -6    0.16    0.10
  -5  -1   6    0.56    0.26
   6   0  -5    3.78    0.38
   6   0  -5    3.32    0.51
  -6   0   5    4.17    0.85
   7  -1  -4   25.48    1.05
   7  -1  -4   26.43    1.43
   8  -2  -3    0.58    0.19
   8  -2  -3    0.65    0.28
   0   6 -10    2.08    0.29
   0  -6  10    2.02    0.34
   0  -6  10    1.68    0.41
   1   5  -9   -0.05    0.07
  -1  -5   9   -0.03    0.19
  -1  -5   9   -0.26    0.17
  -1  -5   9    0.10    0.14
   2   4  -8   16.38    0.63
  -2  -4   8   16.54    0.90
  -2  -4   8   16.29    0.89
  -2  -4   8   16.68    0.86
   3   3  -7   24.44    1.17
   3   3  -7   27.13    1.05
  -3  -3   7   24.33    1.09
  -3  -3   7   25.61    1.26
  -3  -3   7   25.88    1.04
   4   2  -6    0.49    0.19
   4   2  -6    0.14    0.10
   4   2  -6    0.08    0.10
  -4  -2   6   -0.01    0.12
  -4  -2   6    0.29    0.13
  -4  -2   6    0.26    0.19
  -4  -2   6    0.14    0.18
   5   1  -5    5.14    0.58
   5   1  -5    6.19    0.51
   5   1  -5    5.68    0.37
  -5  -1   5    6.17    0.35
  -5  -1   5    6.79    0.97
   6   0  -4   17.18    1.03
   6   0  -4   17.96    0.86
   6   0  -4   18.23    0.77
  -6   0   4   18.90    1.65
   7  -1  -3    3.83    0.39
   7  -1  -3    4.60    0.62
   8  -2  -2    1.36    0.26
   8  -2  -2    1.31    0.35
   0   6  -9   -0.10    0.09
   0  -6   9    0.21    0.17
   0  -6   9    0.11    0.16
   1   5  -8    0.00    0.07
  -1  -5   8    0.14    0.19
  -1  -5   8   -0.09    0.10
  -1  -5   8   -0.06    0.48
  -1  -5   8   -0.33    0.12
   2   4  -7   17.51    0.64
  -2  -4   7   16.43    0.90
  -2  -4   7   17.86    0.91
  -2  -4   7   18.28    0.87
   3   3  -6   23.04    1.05
   3   3  -6   23.59    0.90
  -3  -3   6   20.20    1.47
  -3  -3   6   23.16    1.12
  -3  -3   6   18.79    0.84
  -3  -3   6   20.84    0.94
   4   2  -5    2.67    0.38
   4   2  -5    2.46    0.27
   4   2  -5    2.36    0.28
  -4  -2   5    2.50    0.23
  -4  -2   5    2.80    0.29
  -4  -2   5    2.33    0.47
   5   1  -4   13.03    0.79
   5   1  -4   12.86    0.65
   5   1  -4   13.88    0.58
  -5  -1   4   12.80    1.17
   6   0  -3   79.74    2.46
   6   0  -3   80.58    2.34
   6   0  -3   76.48    2.97
  -6   0   3   76.60    4.38
   7  -1  -2    0.31    0.13
   7  -1  -2    0.20    0.18
   8  -2  -1    0.68    0.21
   8  -2  -1    0.96    0.31
  -1   7  -9    0.67    0.20
   1  -7   9    0.83    0.20
   1  -7   9    0.97    0.34
   0   6  -8    7.61    0.46
   0  -6   8    8.44    0.55
   0  -6   8    8.09    0.78
   0  -6   8    7.84    0.78
   1   5  -7    2.97    0.27
  -1  -5   7    2.54    0.35
  -1  -5   7    3.07    0.44
  -1  -5   7    1.96    0.64
  -1  -5   7    3.07    0.40
   2   4  -6    2.20    0.17
  -2  -4   6    2.60    0.36
  -2  -4   6    2.07    0.34
  -2  -4   6    2.54    0.34
   3   3  -5   33.97    1.40
   3   3  -5   33.85    1.17
  -3  -3   5   33.66    1.17
  -3  -3   5   33.18    1.47
  -3  -3   5   35.55    1.96
  -3  -3   5   32.78    1.26
   4   2  -4    3.38    0.29
   4   2  -4    4.04    0.36
   4   2  -4    2.97    0.39
  -4  -2   4    4.35    0.63
  -4  -2   4    4.07    0.28
  -4  -2   4    3.58    0.21
   5   1  -3    5.16    0.55
   5   1  -3    4.78    0.29
   5   1  -3    3.91    0.38
  -5  -1   3    5.43    0.27
  -5  -1   3    4.84    0.83
   6   0  -2   18.89    1.05
   6   0  -2   19.67    0.75
   6   0  -2   20.95    0.89
  -6   0   2   19.54    1.72
   7  -1  -1    5.45    0.63
   7  -1  -1    4.34    0.47
   7  -1  -1    4.90    0.43
   7  -1  -1    4.32    0.85
  -7   1   1    4.50    1.06
   8  -2   0    1.17    0.25
   8  -2   0    1.39    0.37
  -1   7  -8    0.74    0.20
   1  -7   8    0.85    0.20
   1  -7   8    1.36    0.37
   0   6  -7    0.04    0.09
   0  -6   7   -0.07    0.27
   0  -6   7   -0.13    0.10
   0  -6   7    0.14    0.16
   1   5  -6    0.22    0.09
  -1  -5   6    0.19    0.18
  -1  -5   6    0.14    0.37
  -1  -5   6    0.17    0.17
  -1  -5   6    0.01    0.19
   2   4  -5   12.61    0.47
  -2  -4   5   13.11    0.63
  -2  -4   5   12.56    0.70
  -2  -4   5   11.88    0.64
  -2  -4   5   12.61    0.68
   3   3  -4   27.84    1.21
   3   3  -4   28.74    1.00
  -3  -3   4   27.44    0.98
  -3  -3   4   28.26    1.01
  -3  -3   4   30.36    1.09
  -3  -3   4   30.70    1.31
  -3  -3   4   29.64    1.65
   4   2  -3    0.28    0.13
   4   2  -3    0.35    0.15
   4   2  -3    0.30    0.10
   4   2  -3    0.17    0.07
  -4  -2   3    0.16    0.15
  -4  -2   3    0.20    0.05
  -4  -2   3    0.60    0.11
   5   1  -2    2.75    0.30
   5   1  -2    2.62    0.44
   5   1  -2    3.22    0.21
   5   1  -2    2.71    0.37
  -5  -1   2    2.60    0.61
  -5  -1   2    3.04    0.19
   6   0  -1    0.38    0.24
   6   0  -1    0.44    0.15
   6   0  -1    0.42    0.11
   6   0  -1    0.89    0.25
  -6   0   1    0.38    0.35
   7  -1   0    0.08    0.09
   7  -1   0   -0.02    0.10
   7  -1   0    0.09    0.10
   7  -1   0    0.10    0.22
  -7   1   0   -0.06    0.36
   8  -2   1    8.22    0.84
   8  -2   1    8.23    0.55
  -1   7  -7    0.60    0.17
   1  -7   7    0.49    0.16
   1  -7   7    0.78    0.27
   0   6  -6    1.06    0.19
   0  -6   6    0.48    0.22
   0  -6   6   -0.12    0.36
   0  -6   6    0.69    0.20
   0  -6   6    0.35    0.35
   1   5  -5   10.63    0.47
  -1  -5   5    9.89    0.57
  -1  -5   5    9.97    0.61
  -1  -5   5   10.18    0.61
  -1  -5   5   10.22    0.63
   2   4  -4    1.33    0.12
   2   4  -4    1.31    0.14
  -2  -4   4    1.11    0.18
  -2  -4   4    1.85    0.26
  -2  -4   4    1.26    0.22
  -2  -4   4    1.41    0.24
  -2  -4   4    1.42    0.23
   3   3  -3   10.93    0.47
   3   3  -3   10.52    0.59
  -3  -3   3   10.80    0.50
  -3  -3   3   10.67    0.79
  -3  -3   3   11.19    0.50
  -3  -3   3   10.97    0.42
  -3  -3   3   10.07    0.63
   4   2  -2    6.63    0.46
   4   2  -2    6.98    0.49
   4   2  -2    7.53    0.40
   4   2  -2    7.51    0.32
  -4  -2   2    7.06    0.35
  -4  -2   2    7.30    0.70
  -4  -2   2    6.80    0.38
   5   1  -1    2.67    0.36
   5   1  -1    2.39    0.28
   5   1  -1    2.61    0.17
   5   1  -1    3.09    0.47
  -5  -1   1    2.38    0.18
  -5  -1   1    2.50    0.60
   6   0   0   36.98    1.27
   6   0   0   36.61    1.54
   6   0   0   34.19    2.17
   6   0   0   33.99    1.24
   6   0   0   35.71    1.15
  -6   0   0   34.90    2.50
   7  -1   1    3.22    0.72
   7  -1   1    2.06    0.28
   7  -1   1    1.96    0.29
   7  -1   1    1.44    0.32
  -7   1  -1    1.82    0.71
   8  -2   2    1.13    0.25
   8  -2   2    0.92    0.29
  -2   8  -7    0.19    0.17
   2  -8   7    0.15    0.24
   2  -8   7    0.37    0.12
  -1   7  -6    4.86    0.44
   1  -7   6    5.18    0.38
   1  -7   6    5.05    0.66
   1  -7   6    6.38    0.68
   0   6  -5    1.96    0.24
   0  -6   5    2.00    0.36
   0  -6   5    2.09    0.28
   0  -6   5    1.85    0.41
   0  -6   5    1.55    0.48
   1   5  -4    3.28    0.22
  -1  -5   4    3.98    0.42
  -1  -5   4    3.59    0.35
  -1  -5   4    2.96    0.37
  -1  -5   4    4.20    0.43
  -1  -5   4    1.54    0.52
   2   4  -3   17.90    0.58
  -2  -4   3   18.58    0.75
  -2  -4   3   19.21    0.78
  -2  -4   3   17.59    0.72
  -2  -4   3   17.98    0.84
   3   3  -2    0.12    0.14
   3   3  -2    0.05    0.06
   3   3  -2    0.13    0.11
  -3  -3   2    0.02    0.05
  -3  -3   2    0.21    0.08
  -3  -3   2    0.05    0.14
  -3  -3   2    0.04    0.08
  -3  -3   2    0.02    0.05
   4   2  -1    0.17    0.18
   4   2  -1    0.00    0.08
   4   2  -1    0.11    0.04
   4   2  -1   -0.03    0.05
   4   2  -1    0.36    0.15
  -4  -2   1    0.15    0.07
  -4  -2   1   -0.02    0.08
  -4  -2   1    0.13    0.06
  -4  -2   1    0.13    0.16
   5   1   0    0.10    0.09
   5   1   0    0.15    0.17
   5   1   0    0.01    0.12
   5   1   0    0.10    0.08
   5   1   0    0.12    0.05
   5   1   0    0.05    0.07
  -5  -1   0    0.21    0.23
  -5  -1   0   -0.06    0.08
  -5  -1   0    0.08    0.06
   6   0   1    0.27    0.09
   6   0   1    0.18    0.21
   6   0   1    0.18    0.10
   6   0   1    0.23    0.13
   6   0   1    0.19    0.10
  -6   0  -1    0.05    0.20
  -6   0  -1    0.06    0.22
   7  -1   2   24.06    1.86
   7  -1   2   25.57    0.98
   7  -1   2   23.69    0.99
   7  -1   2   23.88    1.20
   8  -2   3    3.65    0.44
   8  -2   3    2.37    0.44
  -2   8  -6    4.64    0.46
   2  -8   6    4.93    0.65
   2  -8   6    5.41    0.33
  -1   7  -5    0.19    0.13
   1  -7   5    0.54    0.33
   1  -7   5    0.43    0.23
   1  -7   5    0.40    0.14
   0   6  -4   -0.03    0.07
   0  -6   4   -0.06    0.13
   0  -6   4    0.06    0.26
   0  -6   4   -0.30    0.08
   0  -6   4   -0.17    0.20
   0  -6   4    0.25    0.14
   1   5  -3    3.24    0.21
  -1  -5   3    2.91    0.35
  -1  -5   3    2.77    0.30
  -1  -5   3    3.45    0.38
  -1  -5   3    1.87    0.49
  -1  -5   3    3.13    0.35
   2   4  -2    4.84    0.19
   2   4  -2    4.88    0.47
   2   4  -2    5.12    0.19
  -2  -4   2    5.19    0.37
  -2  -4   2    4.97    0.32
  -2  -4   2    5.59    0.33
  -2  -4   2    5.11    0.31
   3   3  -1   19.82    0.74
   3   3  -1   19.40    0.69
   3   3  -1   20.74    0.87
   3   3  -1   20.61    1.25
  -3  -3   1   20.35    0.92
  -3  -3   1   20.56    1.15
  -3  -3   1   20.24    0.71
  -3  -3   1   21.07    0.77
   4   2   0    7.00    0.36
   4   2   0    7.50    0.24
   4   2   0    6.91    0.43
   4   2   0    7.41    0.40
   4   2   0    6.96    0.58
   4   2   0    6.85    0.73
  -4  -2   0    7.11    0.36
  -4  -2   0    6.63    0.35
  -4  -2   0    5.94    0.41
  -4  -2   0    6.82    0.69
  -4  -2   0    6.85    0.60
   5   1   1    0.66    0.15
   5   1   1    0.60    0.12
   5   1   1    0.50    0.15
   5   1   1    0.42    0.08
   5   1   1    0.56    0.24
  -5  -1  -1    0.72    0.24
  -5  -1  -1    0.64    0.13
  -5  -1  -1    0.44    0.29
   6   0   2    4.24    0.37
   6   0   2    4.23    0.28
   6   0   2    4.23    0.42
   6   0   2    4.47    0.75
   6   0   2    4.19    0.45
  -6   0  -2    4.60    0.65
   7  -1   3   21.37    1.74
   7  -1   3   21.66    1.10
   7  -1   3   23.07    0.93
   7  -1   3   21.92    0.91
   8  -2   4    7.94    0.70
  -2   8  -5   -0.02    0.12
   2  -8   5   -0.01    0.07
   2  -8   5   -0.09    0.13
   2  -8   5    0.00    0.17
  -1   7  -4    0.08    0.10
   1  -7   4    0.39    0.29
   1  -7   4    0.31    0.28
   1  -7   4    0.22    0.21
   1  -7   4    0.07    0.10
   0   6  -3    3.06    0.42
   0   6  -3    2.93    0.27
   0  -6   3    2.81    0.38
   0  -6   3    2.90    0.37
   0  -6   3    2.59    0.55
   0  -6   3    2.61    0.29
   0  -6   3    2.60    0.44
   1   5  -2    2.13    0.18
  -1  -5   2    2.14    0.28
  -1  -5   2    1.94    0.25
  -1  -5   2    2.10    0.25
  -1  -5   2    2.15    0.30
  -1  -5   2    1.79    0.45
   2   4  -1   11.45    0.76
  -2  -4   1   11.45    0.52
  -2  -4   1   11.47    0.47
  -2  -4   1   11.10    0.57
  -2  -4   1   12.04    0.50
   3   3   0   16.54    0.56
   3   3   0   17.28    1.06
   3   3   0   17.37    0.73
   3   3   0   16.51    0.64
  -3  -3   0   16.44    0.95
  -3  -3   0   16.44    0.65
  -3  -3   0   16.00    0.75
  -3  -3   0   16.26    0.59
   4   2   1   11.34    0.46
   4   2   1   10.76    0.54
   4   2   1   11.06    0.55
  -4  -2  -1   10.85    0.45
  -4  -2  -1   10.49    0.79
  -4  -2  -1   11.28    0.62
  -4  -2  -1   10.72    0.90
   5   1   2    7.44    0.46
   5   1   2    7.45    0.38
   5   1   2    7.65    0.46
   5   1   2    7.85    0.31
   5   1   2    7.34    0.71
  -5  -1  -2    7.20    0.37
  -5  -1  -2    8.77    1.15
  -5  -1  -2    6.54    0.68
   6   0   3    1.22    0.40
   6   0   3    1.53    0.20
   6   0   3    1.40    0.26
   6   0   3    1.33    0.24
   6   0   3    1.10    0.18
  -6   0  -3    1.43    0.37
  -6   0  -3    1.07    0.17
   7  -1   4    2.43    0.66
   7  -1   4    2.59    0.38
   7  -1   4    1.92    0.27
   7  -1   4    1.81    0.34
   7  -1   4    2.14    0.31
   8  -2   5    1.78    0.34
  -2   8  -4    1.20    0.24
   2  -8   4    1.38    0.32
   2  -8   4    1.65    0.20
   2  -8   4    2.16    0.38
  -1   7  -3   19.20    0.79
  -1   7  -3   19.26    1.16
   1  -7   3   17.62    0.93
   1  -7   3   19.37    1.05
   1  -7   3   18.34    0.78
   1  -7   3   18.90    0.98
   1  -7   3   17.04    1.44
   0   6  -2    0.05    0.11
   0   6  -2   -0.03    0.06
   0  -6   2   -0.04    0.18
   0  -6   2   -0.08    0.08
   0  -6   2   -0.01    0.10
   0  -6   2   -0.01    0.15
   0  -6   2   -0.05    0.07
   1   5  -1  104.96    3.07
   1   5  -1  106.25    2.96
  -1  -5   1  109.76    3.17
  -1  -5   1   96.82    3.25
  -1  -5   1  109.36    3.58
  -1  -5   1  109.71    3.10
  -1  -5   1  107.49    4.85
   2   4   0   12.05    0.51
   2   4   0   12.28    0.74
  -2  -4   0   11.89    0.53
  -2  -4   0   12.09    0.47
  -2  -4   0   11.99    0.59
  -2  -4   0   13.34    0.51
   3   3   1   79.13    2.17
   3   3   1   78.52    3.69
   3   3   1   78.30    2.56
  -3  -3  -1   80.93    3.59
  -3  -3  -1   85.34    2.29
  -3  -3  -1   79.78    2.49
  -3  -3  -1   80.91    2.70
   4   2   2   33.25    0.99
   4   2   2   32.87    1.20
   4   2   2   32.07    1.22
   4   2   2   32.19    1.69
  -4  -2  -2   31.03    1.85
  -4  -2  -2   32.00    0.99
  -4  -2  -2   31.50    1.25
  -4  -2  -2   32.23    1.71
  -4  -2  -2   31.97    1.27
   5   1   3   10.03    0.40
   5   1   3    9.21    0.56
   5   1   3   10.93    0.45
   5   1   3   10.21    0.54
   5   1   3   10.50    0.87
  -5  -1  -3   10.58    0.44
  -5  -1  -3    9.27    0.85
   6   0   4    4.20    0.33
   6   0   4    3.75    0.40
   6   0   4    4.57    0.31
   6   0   4    4.64    0.80
   6   0   4    4.55    0.50
  -6   0  -4    4.02    0.26
  -6   0  -4    4.15    0.67
   7  -1   5    0.29    0.15
   7  -1   5    0.11    0.21
   7  -1   5    0.07    0.14
   8  -2   6    0.16    0.17
  -2   8  -3    0.25    0.14
   2  -8   3    0.46    0.20
   2  -8   3    0.34    0.19
   2  -8   3    0.37    0.11
  -1   7  -2   12.60    0.79
  -1   7  -2   12.52    0.59
   1  -7   2   12.76    0.76
   1  -7   2   12.63    1.17
   1  -7   2   12.71    0.59
   1  -7   2   13.23    0.74
   1  -7   2   12.96    0.80
   0   6  -1   27.88    0.95
   0   6  -1   26.20    1.05
   0  -6   1   23.85    1.24
   0  -6   1   25.00    1.61
   0  -6   1   26.97    1.06
   0  -6   1   28.87    0.99
   0  -6   1   27.94    1.10
   1   5   0    1.79    0.16
   1   5   0    1.61    0.16
  -1  -5   0    1.54    0.19
  -1  -5   0    1.89    0.26
  -1  -5   0    2.27    0.38
  -1  -5   0    1.74    0.27
  -1  -5   0    1.46    0.18
   2   4   1   32.58    1.50
   2   4   1   31.00    1.01
  -2  -4  -1   29.67    0.98
  -2  -4  -1   32.33    1.00
  -2  -4  -1   32.52    1.19
  -2  -4  -1   30.92    1.09
   3   3   2   86.74    2.33
   3   3   2   86.73    2.77
   3   3   2   83.79    3.92
  -3  -3  -2   88.64    3.81
  -3  -3  -2   88.31    2.86
  -3  -3  -2   86.86    3.83
   4   2   3    1.22    0.08
   4   2   3    1.25    0.27
   4   2   3    1.51    0.24
   4   2   3    0.66    0.12
  -4  -2  -3    1.36    0.14
  -4  -2  -3    1.09    0.18
  -4  -2  -3    1.44    0.29
   5   1   4   11.45    0.95
   5   1   4   11.22    0.66
   5   1   4   11.93    0.56
   5   1   4   12.17    0.47
  -5  -1  -4   11.61    0.45
   6   0   5    6.37    0.62
   6   0   5    5.57    0.32
   6   0   5    5.22    0.38
   6   0   5    5.51    0.88
   6   0   5    6.25    0.39
  -6   0  -5    4.49    0.72
   7  -1   6    4.67    0.49
   7  -1   6    5.38    0.65
   8  -2   7    2.09    0.40
  -3   9  -3    1.70    0.30
   3  -9   3    2.46    0.47
  -2   8  -2    4.67    0.42
   2  -8   2    4.79    0.31
   2  -8   2    4.96    0.53
   2  -8   2    4.42    0.55
  -1   7  -1    1.46    0.31
  -1   7  -1    1.53    0.22
   1  -7   1    1.18    0.28
   1  -7   1    1.10    0.40
   1  -7   1    1.03    0.17
   1  -7   1    1.46    0.27
   1  -7   1    1.15    0.28
   0   6   0    7.67    0.38
   0   6   0    7.59    0.45
   0  -6   0    8.23    0.51
   0  -6   0    7.72    0.59
   0  -6   0    7.83    0.44
   0  -6   0    8.31    0.42
   0  -6   0    8.14    0.74
   1   5   1    1.16    0.13
  -1  -5  -1    1.05    0.16
  -1  -5  -1    1.37    0.26
  -1  -5  -1    1.20    0.16
  -1  -5  -1    0.98    0.24
  -1  -5  -1    1.09    0.18
   2   4   2    3.95    0.24
   2   4   2    3.72    0.28
   2   4   2    4.05    0.37
  -2  -4  -2    4.03    0.21
  -2  -4  -2    3.87    0.26
  -2  -4  -2    4.18    0.25
  -2  -4  -2    4.17    0.29
   3   3   3   19.99    0.86
   3   3   3   21.19    0.62
  -3  -3  -3   20.87    0.78
  -3  -3  -3   19.66    1.04
  -3  -3  -3   18.05    0.99
   4   2   4   10.78    0.45
   4   2   4    9.77    0.36
   4   2   4    9.62    0.57
   4   2   4   10.18    0.73
  -4  -2  -4    9.71    0.37
  -4  -2  -4   10.05    0.70
  -4  -2  -4   10.25    0.47
   5   1   5   27.22    1.22
   5   1   5   27.05    1.02
   5   1   5   25.82    1.68
   5   1   5   29.38    0.86
  -5  -1  -5   28.14    0.84
   6   0   6    2.14    0.53
   6   0   6    1.45    0.32
   6   0   6    2.07    0.28
   7  -1   7    0.50    0.20
   7  -1   7    1.27    0.33
   8  -2   8    0.56    0.24
  -3   9  -2    4.25    0.44
   3  -9   2    4.44    0.62
  -2   8  -1    4.72    0.42
   2  -8   1    4.80    0.31
   2  -8   1    5.86    0.55
   2  -8   1    4.12    0.54
   2  -8   1    5.14    0.61
  -1   7   0    0.29    0.16
  -1   7   0    0.21    0.11
   1  -7   0    0.11    0.09
   1  -7   0    0.26    0.17
   1  -7   0    0.16    0.14
   1  -7   0   -0.16    0.19
   1  -7   0    0.28    0.16
   0   6   1   57.75    1.76
   0  -6  -1   55.97    1.85
   0  -6  -1   54.86    2.85
   0  -6  -1   57.20    1.86
   0  -6  -1   56.47    2.14
   1   5   2    5.15    0.25
  -1  -5  -2    4.46    0.29
  -1  -5  -2    4.42    0.29
  -1  -5  -2    4.89    0.48
  -1  -5  -2    4.49    0.31
  -1  -5  -2    4.41    0.26
  -1  -5  -2    4.93    0.42
   2   4   3    1.49    0.18
   2   4   3    1.42    0.22
   2   4   3    1.21    0.12
  -2  -4  -3    1.24    0.12
  -2  -4  -3    1.47    0.13
  -2  -4  -3    1.47    0.16
  -2  -4  -3    1.58    0.21
   3   3   4   12.59    0.65
   3   3   4   11.71    0.63
   3   3   4   11.02    0.43
  -3  -3  -4   12.51    0.65
  -3  -3  -4   12.94    0.52
  -3  -3  -4   12.43    0.73
   4   2   5   28.10    0.86
   4   2   5   27.32    1.52
   4   2   5   26.28    1.17
  -4  -2  -5   28.40    1.47
  -4  -2  -5   27.71    0.97
  -4  -2  -5   27.76    0.80
   5   1   6   46.37    1.58
   5   1   6   45.58    2.56
   5   1   6   47.61    1.44
   5   1   6   47.95    1.30
   5   1   6   47.87    1.87
   6   0   7   18.45    0.85
   6   0   7   17.96    1.06
   6   0   7   18.64    1.50
   7  -1   8    1.64    0.33
   7  -1   8    2.68    0.51
  -3   9  -1    1.44    0.28
   3  -9   1    2.49    0.45
  -2   8   0    4.19    0.39
   2  -8   0    4.59    0.55
   2  -8   0    4.27    0.46
   2  -8   0    3.57    0.27
   2  -8   0    2.78    0.71
   2  -8   0    3.57    0.50
  -1   7   1   52.40    1.76
   1  -7  -1   55.94    2.12
   1  -7  -1   55.19    1.75
   1  -7  -1   52.64    1.89
   1  -7  -1   54.65    1.85
   1  -7  -1   55.37    3.01
   0   6   2    1.65    0.19
   0   6   2    1.60    0.38
   0  -6  -2    1.63    0.29
   0  -6  -2    0.89    0.29
   0  -6  -2    2.13    0.31
   0  -6  -2    1.70    0.20
   0  -6  -2    1.79    0.21
   0  -6  -2    1.72    0.26
   1   5   3   25.53    0.83
   1   5   3   26.83    1.01
  -1  -5  -3   26.30    1.10
  -1  -5  -3   25.60    0.88
  -1  -5  -3   23.15    0.91
  -1  -5  -3   25.60    0.91
  -1  -5  -3   24.90    1.30
   2   4   4    7.30    0.46
  -2  -4  -4    8.19    0.33
  -2  -4  -4    8.61    0.36
  -2  -4  -4    7.14    0.45
   3   3   5   11.60    0.65
   3   3   5   12.23    0.66
   3   3   5   11.64    0.45
  -3  -3  -5   12.15    0.50
  -3  -3  -5   11.53    0.38
   4   2   6    1.52    0.29
   4   2   6    1.60    0.17
   4   2   6    1.54    0.33
  -4  -2  -6    1.22    0.29
  -4  -2  -6    1.54    0.09
  -4  -2  -6    1.66    0.11
  -4  -2  -6    1.77    0.11
   5   1   7    0.30    0.22
   5   1   7    0.38    0.18
   6   0   8   10.78    1.11
   6   0   8   11.70    0.86
   6   0   8   11.27    0.67
   7  -1   9    2.68    0.53
   7  -1   9    2.18    0.40
  -3   9   0    0.05    0.14
   3  -9   0    0.19    0.17
  -2   8   1    2.14    0.28
   2  -8  -1    2.30    0.41
   2  -8  -1    2.09    0.39
   2  -8  -1    1.68    0.21
   2  -8  -1    1.63    0.20
   2  -8  -1    1.40    0.51
  -1   7   2    4.45    0.32
   1  -7  -2    4.18    0.48
   1  -7  -2    3.81    0.28
   1  -7  -2    3.86    0.35
   1  -7  -2    4.90    0.76
   1  -7  -2    5.00    0.62
   1  -7  -2    4.17    0.48
   0   6   3    7.86    0.39
   0   6   3    8.06    0.66
   0  -6  -3    7.38    0.40
   0  -6  -3    7.93    0.39
   0  -6  -3    8.28    0.49
   0  -6  -3    7.58    0.51
   0  -6  -3    8.64    0.71
   0  -6  -3    6.91    0.59
   1   5   4   10.03    0.58
   1   5   4    8.95    0.51
   1   5   4    9.85    0.40
  -1  -5  -4    9.31    0.42
  -1  -5  -4    9.89    0.60
  -1  -5  -4    9.45    0.53
  -1  -5  -4    8.26    0.44
  -1  -5  -4    8.98    0.46
   2   4   5   44.27    1.69
  -2  -4  -5   45.79    1.42
  -2  -4  -5   52.17    1.46
  -2  -4  -5   46.30    1.66
   3   3   6   88.38    3.00
   3   3   6   87.44    3.91
  -3  -3  -6   94.10    2.86
  -3  -3  -6   88.31    2.58
   4   2   7    9.67    0.66
   4   2   7    9.00    0.42
   4   2   7    9.67    0.75
  -4  -2  -7    8.91    0.35
  -4  -2  -7    9.13    0.35
   5   1   8   25.41    1.26
   5   1   8   21.56    1.54
   6   0   9   -0.10    0.21
   6   0   9    0.19    0.16
   6   0   9   -0.18    0.15
   7  -1  10    6.51    0.69
   7  -1  10    6.40    0.84
  -3   9   1    0.90    0.22
   3  -9  -1    0.48    0.24
  -2   8   2    0.30    0.15
   2  -8  -2    0.22    0.30
   2  -8  -2   -0.03    0.11
   2  -8  -2   -0.06    0.06
   2  -8  -2   -0.05    0.12
  -1   7   3   21.58    0.88
   1  -7  -3   23.93    1.22
   1  -7  -3   23.31    0.88
   1  -7  -3   22.91    1.02
   1  -7  -3   24.24    0.94
   1  -7  -3   22.78    1.12
   1  -7  -3   22.52    0.87
   1  -7  -3   23.00    1.56
   0   6   4   24.34    0.89
   0   6   4   25.24    1.38
   0  -6  -4   24.08    1.05
   0  -6  -4   26.86    1.12
   0  -6  -4   24.99    0.99
   0  -6  -4   23.90    0.89
   0  -6  -4   22.98    1.40
   0  -6  -4   24.59    0.91
   1   5   5    1.77    0.29
   1   5   5    1.90    0.21
   1   5   5    2.27    0.29
   1   5   5    2.00    0.20
  -1  -5  -5    2.27    0.25
  -1  -5  -5    1.41    0.17
  -1  -5  -5    1.80    0.20
  -1  -5  -5    2.34    0.27
   2   4   6   75.65    2.12
   2   4   6   70.85    2.10
   2   4   6   77.34    2.53
  -2  -4  -6   71.02    2.13
  -2  -4  -6   76.18    2.46
   3   3   7    4.74    0.39
   3   3   7    4.68    0.50
   3   3   7    4.75    0.29
  -3  -3  -7    3.95    0.23
  -3  -3  -7    4.44    0.18
  -3  -3  -7    4.25    0.21
   4   2   8    4.85    0.52
   4   2   8    4.73    0.56
  -4  -2  -8    4.36    0.25
   5   1   9   17.38    1.35
   5   1   9   18.45    1.10
   6   0  10   14.82    1.40
   6   0  10   15.19    1.08
   6   0  10   15.09    0.86
   7  -1  11    0.34    0.29
   7  -1  11    0.28    0.23
  -3   9   2    1.06    0.25
   3  -9  -2    1.25    0.35
  -2   8   3    5.34    0.45
   2  -8  -3    4.35    0.57
   2  -8  -3    5.10    0.57
   2  -8  -3    4.52    0.30
   2  -8  -3    4.78    0.86
  -1   7   4    0.46    0.16
   1  -7  -4    0.25    0.12
   1  -7  -4    0.46    0.18
   1  -7  -4    0.20    0.09
   1  -7  -4    0.17    0.09
   1  -7  -4    0.43    0.12
   1  -7  -4    0.15    0.13
   1  -7  -4    0.01    0.17
   0   6   5    0.31    0.17
   0   6   5    0.32    0.24
   0   6   5    0.30    0.13
   0  -6  -5    0.35    0.11
   0  -6  -5    0.24    0.13
   0  -6  -5    0.31    0.10
   0  -6  -5    0.42    0.15
   0  -6  -5    0.36    0.10
   0  -6  -5    0.34    0.16
   1   5   6   31.73    1.51
   1   5   6   30.20    1.24
   1   5   6   31.58    1.52
   1   5   6   30.71    1.05
  -1  -5  -6   32.05    1.11
  -1  -5  -6   32.43    1.08
  -1  -5  -6   31.41    1.02
  -1  -5  -6   31.09    1.24
   2   4   7   67.53    2.37
   2   4   7   69.27    1.99
   2   4   7   68.14    2.93
  -2  -4  -7   67.31    2.06
  -2  -4  -7   67.00    1.87
  -2  -4  -7   65.51    3.00
  -2  -4  -7   67.73    2.27
  -2  -4  -7   69.60    2.06
  -2  -4  -7   67.24    2.00
   3   3   8    0.03    0.11
   3   3   8    0.06    0.10
   3   3   8    0.06    0.04
  -3  -3  -8    0.11    0.14
  -3  -3  -8    0.00    0.04
  -3  -3  -8    0.02    0.04
  -3  -3  -8    0.02    0.03
   4   2   9    0.63    0.25
   4   2   9    0.65    0.23
  -4  -2  -9    0.63    0.12
   5   1  10   -0.01    0.17
   5   1  10   -0.02    0.15
   6   0  11    2.79    0.45
   6   0  11    2.53    0.56
  -3   9   3    4.06    0.44
   3  -9  -3    3.78    0.60
  -2   8   4   10.35    0.58
   2  -8  -4   10.27    0.77
   2  -8  -4   10.46    0.70
   2  -8  -4   10.85    1.08
   2  -8  -4   10.59    0.50
  -1   7   5   -0.02    0.13
   1  -7  -5    0.07    0.10
   1  -7  -5    0.02    0.12
   1  -7  -5    0.09    0.10
   1  -7  -5   -0.06    0.05
   1  -7  -5    0.04    0.15
   0   6   6    3.92    0.62
   0   6   6    4.50    0.46
   0   6   6    3.91    0.34
   0   6   6    4.78    0.35
   0  -6  -6    4.47    0.29
   0  -6  -6    4.55    0.45
   0  -6  -6    3.85    0.44
   0  -6  -6    4.53    0.38
   0  -6  -6    4.54    0.30
   0  -6  -6    4.18    0.29
   0  -6  -6    5.05    0.46
   1   5   7    0.78    0.16
   1   5   7    0.74    0.17
   1   5   7    0.58    0.17
   1   5   7    0.64    0.17
  -1  -5  -7    0.87    0.15
  -1  -5  -7    0.64    0.13
  -1  -5  -7    0.72    0.17
  -1  -5  -7    0.74    0.17
  -1  -5  -7    0.75    0.14
   2   4   8    0.89    0.23
   2   4   8    0.03    0.12
   2   4   8    0.09    0.05
   2   4   8    0.15    0.12
  -2  -4  -8    0.03    0.07
  -2  -4  -8    0.03    0.06
  -2  -4  -8    0.05    0.05
  -2  -4  -8   -0.04    0.09
  -2  -4  -8    0.05    0.07
   3   3   9    2.30    0.39
   3   3   9    1.93    0.34
  -3  -3  -9    2.15    0.11
  -3  -3  -9    1.92    0.29
  -3  -3  -9    1.96    0.21
   4   2  10   30.54    1.51
   4   2  10   27.84    1.74
  -4  -2 -10   31.11    1.08
   5   1  11   -0.10    0.14
   5   1  11    0.05    0.20
   6   0  12    0.45    0.26
   6   0  12    0.09    0.24
  -3   9   4    2.49    0.37
   3  -9  -4    3.36    0.58
  -2   8   5    0.22    0.34
  -2   8   5   -0.06    0.16
   2  -8  -5    0.04    0.08
   2  -8  -5    0.04    0.13
   2  -8  -5    0.14    0.24
  -1   7   6    2.95    0.33
  -1   7   6    2.57    0.63
   1  -7  -6    3.24    0.55
   1  -7  -6    2.81    0.37
   1  -7  -6    2.71    0.34
   1  -7  -6    2.57    0.42
   1  -7  -6    3.26    0.30
   0   6   7    2.69    0.30
   0   6   7    2.34    0.30
   0   6   7    2.90    0.50
   0  -6  -7    2.48    0.30
   0  -6  -7    2.58    0.27
   0  -6  -7    2.90    0.38
   0  -6  -7    2.81    0.35
   1   5   8   10.32    0.64
   1   5   8    9.51    0.67
   1   5   8    9.88    0.62
   1   5   8   10.40    0.52
  -1  -5  -8   10.79    0.50
  -1  -5  -8    9.98    0.58
  -1  -5  -8   10.36    0.54
  -1  -5  -8   10.65    0.49
   2   4   9   14.94    0.61
   2   4   9   16.46    0.90
  -2  -4  -9   15.51    0.57
  -2  -4  -9   15.13    0.69
  -2  -4  -9   15.56    0.64
   3   3  10    0.29    0.21
   3   3  10    0.36    0.22
  -3  -3 -10    0.17    0.09
   4   2  11    6.13    0.75
   4   2  11    6.13    0.81
  -4  -2 -11    6.49    0.39
   5   1  12    0.50    0.27
   6   0  13   18.38    1.34
   6   0  13   16.17    1.05
  -3   9   5    4.17    0.47
   3  -9  -5    4.06    0.64
  -2   8   6   -0.13    0.17
   2  -8  -6   -0.02    0.06
   2  -8  -6   -0.01    0.13
  -1   7   7    0.01    0.17
   1  -7  -7    0.04    0.09
   1  -7  -7    0.01    0.07
   1  -7  -7    0.02    0.13
   0   6   8    1.97    0.29
   0   6   8    2.64    0.45
   0   6   8    2.92    0.35
   0  -6  -8    3.17    0.33
   0  -6  -8    3.30    0.31
   0  -6  -8    2.98    0.41
   1   5   9   -0.43    0.26
   1   5   9    0.50    0.18
   1   5   9    0.32    0.21
  -1  -5  -9    0.27    0.10
  -1  -5  -9    0.36    0.14
  -1  -5  -9    0.25    0.10
   2   4  10   23.38    0.87
   2   4  10   23.91    1.21
  -2  -4 -10   24.72    0.92
  -2  -4 -10   23.56    0.81
  -2  -4 -10   23.64    0.98
   3   3  11    3.54    0.54
  -3  -3 -11    3.96    0.35
   4   2  12    1.39    0.41
  -4  -2 -12    1.59    0.24
   5   1  13    0.42    0.29
  -3   9   6   -0.09    0.22
   3  -9  -6    0.27    0.22
  -2   8   7    0.47    0.23
   2  -8  -7    0.49    0.13
   2  -8  -7    0.49    0.26
  -1   7   8    0.68    0.22
   1  -7  -8    1.05    0.18
   1  -7  -8    0.78    0.26
   0   6   9   12.28    0.70
   0   6   9   12.88    0.65
   0  -6  -9   13.24    0.65
   0  -6  -9   12.36    0.60
   0  -6  -9   12.94    0.79
   1   5  10    1.62    0.33
   1   5  10    1.40    0.28
  -1  -5 -10    0.84    0.21
  -1  -5 -10    0.98    0.18
  -1  -5 -10    0.86    0.17
   2   4  11    8.50    0.81
   2   4  11    8.54    0.45
  -2  -4 -11    8.05    0.47
   3   3  12    2.61    0.50
  -3  -3 -12    2.71    0.31
   4   2  13    2.04    0.50
  -4  -2 -13    1.61    0.26
   5   1  14    3.15    0.66
  -3   9   7    0.05    0.25
   3  -9  -7    0.04    0.24
  -2   8   8    0.28    0.23
   2  -8  -8   -0.03    0.07
   2  -8  -8   -0.06    0.14
  -1   7   9    3.91    0.43
   1  -7  -9    4.05    0.55
   1  -7  -9    3.62    0.34
   0   6  10    8.15    0.54
   0  -6 -10    7.51    0.46
   0  -6 -10    8.37    0.51
   0  -6 -10    7.65    0.59
   1   5  11    5.45    0.50
   1   5  11    5.48    0.61
  -1  -5 -11    6.45    0.48
  -1  -5 -11    5.53    0.39
   2   4  12    0.73    0.22
   2   4  12    1.27    0.35
  -2  -4 -12    0.67    0.17
   3   3  13    3.21    0.56
  -3  -3 -13    3.31    0.35
   4   2  14    0.15    0.24
  -4  -2 -14    0.18    0.13
  -2   8   9    0.03    0.22
   2  -8  -9    0.01    0.17
   2  -8  -9    0.10    0.09
  -1   7  10    9.82    0.63
   1  -7 -10    9.76    0.77
   1  -7 -10    9.38    0.52
   0   6  11    1.55    0.34
   0  -6 -11    1.54    0.27
   0  -6 -11    1.72    0.26
   0  -6 -11    1.42    0.31
   1   5  12   18.00    1.05
   1   5  12   19.71    0.90
  -1  -5 -12   17.35    0.81
   2   4  13    0.16    0.22
   2   4  13   -0.02    0.15
  -2  -4 -13    0.01    0.10
   3   3  14    0.38    0.25
  -3  -3 -14    0.52    0.17
   4   2  15    0.14    0.24
  -4  -2 -15   -0.04    0.12
  -2   8  10    0.07    0.28
   2  -8 -10    0.04    0.09
   2  -8 -10    0.14    0.22
  -1   7  11    0.85    0.31
   1  -7 -11    0.51    0.25
   1  -7 -11    0.31    0.12
   0   6  12    2.53    0.44
   0  -6 -12    3.18    0.47
   0  -6 -12    3.13    0.34
   1   5  13    1.52    0.39
   1   5  13    1.07    0.36
  -1  -5 -13    1.47    0.24
   2   4  14   -0.14    0.18
   2   4  14   -0.03    0.14
  -2  -4 -14   -0.01    0.10
   3   3  15   -0.02    0.24
  -3  -3 -15   -0.06    0.12
  -2   8  11    0.99    0.37
   2  -8 -11    1.43    0.20
   2  -8 -11    1.32    0.38
  -1   7  12    0.28    0.31
   1  -7 -12    0.27    0.22
   1  -7 -12    0.01    0.09
   0   6  13    0.51    0.34
   0  -6 -13    0.46    0.15
   1   5  14    0.50    0.32
  -1  -5 -14    0.30    0.15
   2   4  15    0.00    0.25
  -2  -4 -15    0.48    0.17
  -1   7  13    0.08    0.35
   1  -7 -13    0.09    0.11
   0   6  14    1.39    0.46
   0  -6 -14    1.08    0.23
   1   5  15    2.78    0.46
  -1  -5 -15    3.18    0.38
  -4  -3  12   -0.51    0.32
   5   2 -11   -0.04    0.17
   5   2 -11   -0.19    0.15
  -5  -2  11   -0.24    0.30
  -5  -2  11    0.05    0.18
   6   1 -10    0.73    0.26
   6   1 -10    0.75    0.33
   7   0  -9    0.91    0.26
   7   0  -9    1.08    0.40
  -3  -4  12    0.90    0.29
  -3  -4  12    0.07    0.34
   4   3 -11    0.05    0.18
   4   3 -11    0.05    0.22
  -4  -3  11    0.18    0.20
  -4  -3  11    0.41    0.18
  -4  -3  11    0.04    0.31
   5   2 -10    4.05    0.59
   5   2 -10    3.95    0.48
  -5  -2  10    3.61    0.64
   6   1  -9    5.52    0.72
   6   1  -9    4.08    0.47
   7   0  -8    0.50    0.21
   7   0  -8    0.11    0.21
   8  -1  -7    0.68    0.23
   8  -1  -7    0.32    0.26
  -2  -5  12    0.33    0.30
  -2  -5  12    0.20    0.17
  -3  -4  11    0.79    0.27
  -3  -4  11    0.25    0.32
   4   3 -10    0.15    0.18
   4   3 -10   -0.05    0.17
  -4  -3  10    0.37    0.16
  -4  -3  10    0.16    0.15
  -4  -3  10    0.65    0.32
   5   2  -9   -0.01    0.14
   5   2  -9    0.15    0.20
  -5  -2   9    0.08    0.19
   6   1  -8    3.84    0.58
   6   1  -8    3.61    0.43
   7   0  -7    2.55    0.37
   7   0  -7    2.89    0.54
   8  -1  -6    2.23    0.35
   8  -1  -6    2.01    0.49
   2   5 -11    1.07    0.17
  -2  -5  11    1.11    0.30
  -2  -5  11    1.59    0.39
  -3  -4  10    0.62    0.21
  -3  -4  10    1.19    0.28
  -3  -4  10    1.03    0.35
   4   3  -9    3.92    0.46
   4   3  -9    4.01    0.54
  -4  -3   9    5.01    0.53
  -4  -3   9    3.40    0.45
  -4  -3   9    4.01    0.59
   5   2  -8   11.18    0.81
  -5  -2   8   10.67    0.89
   6   1  -7    0.48    0.18
   6   1  -7    0.30    0.21
   7   0  -6    0.64    0.28
   7   0  -6    0.54    0.19
   8  -1  -5    4.31    0.68
   1   6 -11    1.73    0.25
  -1  -6  11    2.18    0.40
  -1  -6  11    3.13    0.57
   2   5 -10    1.70    0.20
  -2  -5  10    1.69    0.38
  -2  -5  10    2.36    0.43
  -3  -4   9    1.81    0.39
  -3  -4   9    1.60    0.33
  -3  -4   9    1.59    0.32
   4   3  -8   20.93    1.13
  -4  -3   8   21.23    0.96
  -4  -3   8   21.50    1.01
  -4  -3   8   22.89    1.70
  -4  -3   8   20.94    1.22
   5   2  -7    6.54    0.46
   5   2  -7    6.67    0.71
  -5  -2   7    6.19    0.77
  -5  -2   7    6.90    0.45
  -5  -2   7    8.82    0.86
   6   1  -6    0.38    0.15
   6   1  -6    0.15    0.17
   7   0  -5    1.60    0.39
   7   0  -5    2.67    0.33
   8  -1  -4    2.06    0.46
   8  -1  -4    2.14    0.32
   1   6 -10    0.34    0.14
  -1  -6  10    0.92    0.28
  -1  -6  10    0.56    0.26
   2   5  -9    7.40    0.38
  -2  -5   9    7.15    0.65
  -2  -5   9    7.82    0.76
  -2  -5   9    7.57    0.59
  -3  -4   8   17.74    1.00
  -3  -4   8   16.80    0.91
  -3  -4   8   17.42    0.90
   4   3  -7    0.68    0.22
   4   3  -7    0.79    0.20
  -4  -3   7    0.74    0.21
  -4  -3   7    0.81    0.41
  -4  -3   7    0.71    0.20
  -4  -3   7    0.77    0.26
   5   2  -6    0.20    0.13
   5   2  -6    0.36    0.13
   5   2  -6    0.12    0.13
  -5  -2   6    0.19    0.12
  -5  -2   6    0.33    0.14
   6   1  -5    2.48    0.42
   6   1  -5    1.90    0.26
  -6  -1   5    1.95    0.57
   7   0  -4   -0.02    0.15
   7   0  -4    0.01    0.10
   8  -1  -3    3.31    0.56
   8  -1  -3    3.19    0.38
   9  -2  -2    0.39    0.18
   9  -2  -2    0.70    0.31
   0   7 -10    1.18    0.24
   0  -7  10    1.47    0.41
   0  -7  10    0.89    0.25
   1   6  -9    3.62    0.34
  -1  -6   9    4.42    0.51
  -1  -6   9    3.95    0.57
   2   5  -8    1.51    0.18
  -2  -5   8    1.70    0.35
  -2  -5   8    1.68    0.33
  -2  -5   8    1.20    0.31
  -3  -4   7   17.14    0.87
  -3  -4   7   18.77    1.01
  -3  -4   7   19.09    0.95
   4   3  -6    7.40    0.57
   4   3  -6    7.21    0.45
  -4  -3   6    7.22    0.75
  -4  -3   6    6.11    0.46
  -4  -3   6    7.62    0.80
  -4  -3   6    7.07    0.43
   5   2  -5    2.01    0.26
   5   2  -5    1.58    0.33
   5   2  -5    2.36    0.31
  -5  -2   5    2.76    0.55
  -5  -2   5    1.75    0.25
   6   1  -4    2.42    0.34
   6   1  -4    3.01    0.46
   6   1  -4    3.18    0.31
  -6  -1   4    2.78    0.71
   7   0  -3    2.39    0.44
   7   0  -3    2.32    0.29
  -7   0   3    3.38    0.88
   8  -1  -2    0.46    0.22
   8  -1  -2    0.27    0.14
   9  -2  -1    1.64    0.31
   9  -2  -1    2.03    0.49
   0   7  -9   -0.11    0.10
   0  -7   9    0.40    0.19
   0  -7   9    0.25    0.20
   1   6  -8    0.30    0.12
  -1  -6   8   -0.10    0.22
  -1  -6   8    0.64    0.24
  -1  -6   8    0.50    0.22
   2   5  -7    2.23    0.21
  -2  -5   7    2.29    0.39
  -2  -5   7    2.42    0.37
  -2  -5   7    2.15    0.35
  -3  -4   6    8.67    0.55
  -3  -4   6    8.23    0.56
  -3  -4   6    9.00    0.63
   4   3  -5    1.79    0.24
   4   3  -5    2.04    0.33
  -4  -3   5    1.82    0.25
  -4  -3   5    2.07    0.37
  -4  -3   5    2.06    0.23
  -4  -3   5    3.03    0.52
   5   2  -4    0.16    0.09
   5   2  -4    0.35    0.14
   5   2  -4    0.50    0.18
  -5  -2   4    0.25    0.09
  -5  -2   4    0.44    0.22
   6   1  -3   28.89    0.99
   6   1  -3   27.67    1.36
   6   1  -3   28.42    1.13
  -6  -1   3   29.40    2.10
   7   0  -2    0.17    0.15
   7   0  -2    0.49    0.13
   7   0  -2    0.25    0.14
  -7   0   2    0.03    0.31
   8  -1  -1    0.78    0.19
   8  -1  -1    1.51    0.37
   9  -2   0    0.78    0.32
   9  -2   0    1.52    0.30
   0   7  -8    0.19    0.13
   0  -7   8    0.20    0.16
   0  -7   8    0.09    0.19
   1   6  -7    5.30    0.34
  -1  -6   7    4.91    0.50
  -1  -6   7    4.21    0.52
  -1  -6   7    5.21    0.60
   2   5  -6    1.29    0.15
  -2  -5   6    1.97    0.34
  -2  -5   6    1.58    0.32
  -2  -5   6    1.08    0.27
  -3  -4   5    6.10    0.51
  -3  -4   5    7.74    0.46
  -3  -4   5    7.28    0.48
   4   3  -4    0.33    0.11
   4   3  -4    0.18    0.13
  -4  -3   4    0.19    0.09
  -4  -3   4    0.20    0.10
  -4  -3   4    0.09    0.12
  -4  -3   4    0.22    0.14
   5   2  -3   28.71    1.31
   5   2  -3   30.48    1.11
   5   2  -3   30.72    1.35
   5   2  -3   30.76    1.00
  -5  -2   3   30.32    1.93
  -5  -2   3   29.26    1.05
   6   1  -2    4.44    0.28
   6   1  -2    4.88    0.44
   6   1  -2    4.16    0.51
  -6  -1   2    4.21    0.25
  -6  -1   2    4.20    0.85
   7   0  -1   37.24    2.41
   7   0  -1   41.20    1.44
   7   0  -1   36.41    1.25
   7   0  -1   39.12    1.73
  -7   0   1   34.71    2.69
   8  -1   0    0.41    0.15
   8  -1   0    0.26    0.18
   9  -2   1    3.76    0.45
   9  -2   1    3.98    0.60
  -1   8  -8    2.16    0.32
   1  -8   8    2.18    0.30
   1  -8   8    2.36    0.50
   0   7  -7    0.28    0.14
   0  -7   7    0.71    0.26
   0  -7   7    0.16    0.14
   0  -7   7    0.58    0.42
   1   6  -6    4.83    0.31
  -1  -6   6    4.38    0.53
  -1  -6   6    4.78    0.53
  -1  -6   6    4.04    0.44
  -1  -6   6    3.97    0.83
   2   5  -5    3.26    0.20
  -2  -5   5    3.38    0.42
  -2  -5   5    2.82    0.36
  -2  -5   5    3.06    0.39
  -3  -4   4    8.80    0.88
  -3  -4   4   12.33    0.54
  -3  -4   4   12.32    0.70
  -3  -4   4   10.76    0.58
   4   3  -3    1.64    0.27
   4   3  -3    1.54    0.19
   4   3  -3    1.40    0.25
  -4  -3   3    1.99    0.35
  -4  -3   3    1.60    0.35
  -4  -3   3    1.40    0.19
  -4  -3   3    1.79    0.13
   5   2  -2    4.17    0.37
   5   2  -2    4.52    0.54
   5   2  -2    5.32    0.27
   5   2  -2    4.74    0.51
  -5  -2   2    4.64    0.28
  -5  -2   2    5.31    0.80
   6   1  -1   17.14    0.76
   6   1  -1   17.62    0.63
   6   1  -1   15.99    0.91
  -6  -1   1   16.76    1.50
  -6  -1   1   17.16    0.65
   7   0   0   18.55    1.53
   7   0   0   19.62    0.76
   7   0   0   21.17    1.10
   7   0   0   18.24    0.86
  -7   0   0   20.70    1.90
   8  -1   1    0.79    0.18
   8  -1   1    0.38    0.19
   9  -2   2    0.17    0.22
   9  -2   2    0.30    0.16
  -1   8  -7    0.42    0.18
   1  -8   7    1.00    0.31
   1  -8   7    0.88    0.20
   0   7  -6    5.85    0.38
   0  -7   6    4.69    0.44
   0  -7   6    5.74    0.74
   0  -7   6    5.50    0.62
   1   6  -5   -0.07    0.06
  -1  -6   5    0.07    0.17
  -1  -6   5    0.13    0.33
  -1  -6   5   -0.06    0.19
  -1  -6   5    0.37    0.22
   2   5  -4   16.30    0.56
  -2  -5   4   16.32    0.77
  -2  -5   4   15.55    0.72
  -2  -5   4   14.63    0.79
  -3  -4   3    0.53    0.26
  -3  -4   3    0.74    0.15
  -3  -4   3    0.75    0.20
  -3  -4   3    0.52    0.13
   4   3  -2    0.03    0.05
   4   3  -2    0.06    0.09
   4   3  -2    0.14    0.11
  -4  -3   2    0.15    0.09
  -4  -3   2    0.37    0.16
  -4  -3   2    0.37    0.18
  -4  -3   2    0.02    0.05
   5   2  -1   10.07    0.61
   5   2  -1   10.67    0.52
   5   2  -1   10.82    0.39
   5   2  -1    9.79    0.69
  -5  -2   1    9.28    0.93
  -5  -2   1   10.51    0.47
   6   1   0    9.28    0.39
   6   1   0    9.20    0.62
   6   1   0    8.44    0.49
   6   1   0    9.53    0.90
   6   1   0    8.97    0.48
  -6  -1   0    9.24    0.81
  -6  -1   0    8.95    0.43
  -6  -1   0    8.95    1.27
   7   0   1   17.25    1.41
   7   0   1   15.07    0.73
   7   0   1   15.27    0.89
   7   0   1   14.96    0.64
  -7   0  -1   16.78    1.69
   8  -1   2    1.63    0.26
   8  -1   2    1.74    0.37
   9  -2   3    1.37    0.30
  -1   8  -6    4.85    0.44
   1  -8   6    5.01    0.65
   1  -8   6    5.63    0.68
   1  -8   6    4.70    0.42
   0   7  -5    6.32    0.39
   0  -7   5    6.90    1.04
   0  -7   5    6.85    0.67
   0  -7   5    5.41    0.41
   0  -7   5    6.03    0.75
   1   6  -4    0.82    0.15
  -1  -6   4    1.39    0.50
  -1  -6   4    1.07    0.28
  -1  -6   4    1.43    0.29
  -1  -6   4    1.08    0.23
   2   5  -3   28.52    0.90
   2   5  -3   29.33    0.92
  -2  -5   3   28.77    1.22
  -2  -5   3   29.07    1.07
  -2  -5   3   29.06    1.13
  -2  -5   3   28.04    1.08
   3   4  -2    0.81    0.25
   3   4  -2    0.57    0.13
  -3  -4   2    0.52    0.11
  -3  -4   2    0.78    0.14
  -3  -4   2    0.53    0.12
  -3  -4   2    0.33    0.14
  -3  -4   2    0.47    0.23
   4   3  -1  145.25    4.08
   4   3  -1  145.80    3.84
   4   3  -1  139.41    6.59
   4   3  -1  141.50    4.72
  -4  -3   1  148.02    3.89
  -4  -3   1  139.14    6.40
  -4  -3   1  142.33    4.29
  -4  -3   1  146.27    4.82
   5   2   0    5.73    0.60
   5   2   0    4.89    0.39
   5   2   0    5.09    0.33
   5   2   0    5.47    0.22
   5   2   0    5.70    0.36
  -5  -2   0    5.03    0.50
  -5  -2   0    5.53    0.32
  -5  -2   0    5.04    0.79
  -5  -2   0    5.42    0.33
   6   1   1   13.21    0.73
   6   1   1   10.70    1.00
   6   1   1   12.65    0.47
   6   1   1   13.69    0.61
   6   1   1   13.23    0.65
  -6  -1  -1   12.08    1.26
  -6  -1  -1   11.16    0.94
   7   0   2   13.56    0.67
   7   0   2   14.16    0.74
   7   0   2   14.14    0.83
   7   0   2   13.77    1.26
   7   0   2   14.15    0.61
  -7   0  -2   13.78    1.53
   8  -1   3    5.22    0.61
   8  -1   3    5.06    0.48
   9  -2   4    5.60    0.59
  -1   8  -5    0.13    0.13
   1  -8   5    0.25    0.31
   1  -8   5    0.17    0.12
   1  -8   5    0.20    0.17
   0   7  -4    8.59    0.44
   0  -7   4    5.90    0.73
   0  -7   4    7.38    0.46
   0  -7   4    6.79    0.64
   0  -7   4    5.57    0.90
   1   6  -3    1.09    0.16
  -1  -6   3    1.28    0.25
  -1  -6   3    0.99    0.21
  -1  -6   3    1.35    0.30
  -1  -6   3    0.86    0.21
  -1  -6   3    1.27    0.43
   2   5  -2    0.28    0.06
   2   5  -2    0.09    0.07
  -2  -5   2   -0.12    0.12
  -2  -5   2    0.20    0.09
  -2  -5   2    0.17    0.10
  -2  -5   2    0.26    0.15
  -2  -5   2    0.14    0.13
   3   4  -1    7.41    0.65
   3   4  -1    8.74    0.37
  -3  -4   1    8.31    0.51
  -3  -4   1    9.13    0.67
  -3  -4   1    7.97    0.42
  -3  -4   1    8.49    0.32
   4   3   0   34.49    2.03
   4   3   0   38.82    1.32
   4   3   0   35.45    1.02
   4   3   0   35.18    1.04
   4   3   0   34.51    1.37
  -4  -3   0   35.58    1.13
  -4  -3   0   35.79    1.87
  -4  -3   0   35.72    1.91
  -4  -3   0   35.06    1.22
   5   2   1   11.91    0.61
   5   2   1   12.80    0.54
   5   2   1   12.22    0.92
   5   2   1   12.11    0.36
   5   2   1   11.67    0.63
  -5  -2  -1   11.25    1.05
  -5  -2  -1   12.63    0.53
  -5  -2  -1   11.33    0.70
  -5  -2  -1   12.06    0.95
   6   1   2    1.49    0.26
   6   1   2    2.06    0.30
   6   1   2    1.89    0.47
   6   1   2    2.04    0.25
   6   1   2    1.70    0.17
  -6  -1  -2    2.13    0.63
  -6  -1  -2    2.44    0.45
   7   0   3    0.34    0.16
   7   0   3    0.34    0.16
   7   0   3    0.34    0.25
   7   0   3    0.56    0.15
   7   0   3    0.15    0.11
   8  -1   4    0.41    0.16
   9  -2   5    1.92    0.37
  -2   9  -5    6.01    0.54
   2  -9   5    5.82    0.71
   2  -9   5    6.28    0.37
  -1   8  -4    7.43    0.46
   1  -8   4    5.98    0.41
   1  -8   4    6.71    0.72
   1  -8   4    6.51    0.66
   0   7  -3    4.12    0.30
   0  -7   3    3.42    0.44
   0  -7   3    3.88    0.37
   0  -7   3    4.09    0.72
   0  -7   3    3.35    0.54
   1   6  -2   13.02    0.63
   1   6  -2   13.61    0.54
  -1  -6   2   13.88    0.68
  -1  -6   2   12.59    0.68
  -1  -6   2   13.54    0.77
  -1  -6   2   13.93    0.63
  -1  -6   2   14.41    1.08
   2   5  -1   19.26    0.59
   2   5  -1   19.13    1.13
  -2  -5   1   18.93    0.78
  -2  -5   1   18.16    0.74
  -2  -5   1   17.40    0.84
  -2  -5   1   18.48    0.72
   3   4   0    4.15    0.43
   3   4   0    4.25    0.25
  -3  -4   0    3.50    0.26
  -3  -4   0    4.47    0.41
  -3  -4   0    4.38    0.34
  -3  -4   0    3.88    0.15
   4   3   1    0.43    0.13
   4   3   1    0.34    0.05
   4   3   1    0.22    0.19
   4   3   1    0.25    0.11
  -4  -3  -1    0.19    0.13
  -4  -3  -1    0.08    0.10
  -4  -3  -1    0.20    0.14
  -4  -3  -1    0.14    0.07
  -4  -3  -1    0.25    0.09
  -4  -3  -1    0.43    0.14
   5   2   2   11.32    0.57
   5   2   2    9.49    0.56
   5   2   2    9.67    0.80
   5   2   2    9.44    0.44
  -5  -2  -2    9.89    0.82
  -5  -2  -2   10.70    0.99
  -5  -2  -2   10.35    0.45
  -5  -2  -2   10.01    0.68
   6   1   3    3.30    0.62
   6   1   3    4.17    0.34
   6   1   3    3.64    0.39
   6   1   3    4.16    0.45
   6   1   3    3.85    0.24
  -6  -1  -3    3.79    0.31
  -6  -1  -3    4.18    0.61
   7   0   4    2.39    0.39
   7   0   4    2.83    0.31
   7   0   4    3.67    0.77
   7   0   4    2.52    0.35
   7   0   4    2.76    0.31
   8  -1   5   -0.01    0.11
  -2   9  -4    0.24    0.17
   2  -9   4    0.30    0.12
   2  -9   4    0.50    0.24
   2  -9   4    0.86    0.29
  -1   8  -3   11.03    0.58
   1  -8   3   10.99    0.74
   1  -8   3   12.23    0.80
   1  -8   3   10.36    0.56
   0   7  -2   11.45    0.66
   0   7  -2   11.60    0.53
   0  -7   2    9.56    0.53
   0  -7   2    9.82    0.78
   0  -7   2   10.44    0.66
   0  -7   2   11.07    1.00
   0  -7   2   11.38    0.66
   1   6  -1   11.36    0.51
   1   6  -1   11.46    0.46
  -1  -6   1   11.71    0.54
  -1  -6   1   10.45    0.69
  -1  -6   1   11.06    0.57
  -1  -6   1   11.28    0.60
  -1  -6   1   11.13    0.88
   2   5   0    0.50    0.23
   2   5   0    0.58    0.06
   2   5   0    0.36    0.07
  -2  -5   0    0.57    0.13
  -2  -5   0    0.22    0.14
  -2  -5   0    0.44    0.13
  -2  -5   0    0.54    0.12
   3   4   1    0.42    0.17
   3   4   1    0.60    0.11
   3   4   1    0.26    0.10
  -3  -4  -1    0.40    0.08
  -3  -4  -1    0.52    0.16
  -3  -4  -1    0.43    0.12
  -3  -4  -1    0.43    0.11
   4   3   2   11.13    0.54
   4   3   2   11.06    0.59
   4   3   2   10.42    0.33
  -4  -3  -2   10.99    0.57
  -4  -3  -2   10.99    0.74
  -4  -3  -2   11.20    0.81
  -4  -3  -2   10.65    0.59
  -4  -3  -2   10.48    0.44
   5   2   3   75.88    2.53
   5   2   3   75.97    2.08
   5   2   3   73.17    2.51
   5   2   3   73.95    3.56
  -5  -2  -3   73.99    2.57
  -5  -2  -3   75.48    2.08
  -5  -2  -3   68.24    3.77
  -5  -2  -3   74.44    3.57
   6   1   4   28.95    1.18
   6   1   4   31.06    1.90
   6   1   4   29.74    0.97
   6   1   4   29.04    1.26
   6   1   4   27.95    0.96
  -6  -1  -4   28.39    0.95
  -6  -1  -4   27.60    1.47
   7   0   5    1.81    0.38
   7   0   5    2.09    0.31
   7   0   5    2.16    0.62
   7   0   5    2.29    0.30
   8  -1   6    6.95    0.61
  -2   9  -3    3.79    0.41
   2  -9   3    3.97    0.52
   2  -9   3    4.01    0.29
   2  -9   3    4.27    0.57
  -1   8  -2    0.13    0.12
   1  -8   2    0.56    0.33
   1  -8   2    0.32    0.20
   1  -8   2    0.35    0.13
   1  -8   2    0.33    0.20
   0   7  -1    4.77    0.46
   0   7  -1    3.63    0.27
   0  -7   1    3.76    0.40
   0  -7   1    4.36    0.56
   0  -7   1    3.24    0.32
   0  -7   1    4.13    0.69
   0  -7   1    4.06    0.48
   1   6   0    8.32    0.37
  -1  -6   0    8.56    0.50
  -1  -6   0    7.98    0.70
  -1  -6   0    7.99    0.42
  -1  -6   0    8.07    0.59
  -1  -6   0    8.01    0.45
   2   5   1   32.95    0.89
   2   5   1   28.67    0.89
   2   5   1   33.12    1.58
  -2  -5  -1   31.49    1.24
  -2  -5  -1   31.21    1.04
  -2  -5  -1   31.45    1.13
  -2  -5  -1   30.07    1.03
   3   4   2    8.36    0.35
   3   4   2    7.49    0.55
   3   4   2    6.97    0.45
  -3  -4  -2    7.55    0.41
  -3  -4  -2    7.52    0.47
  -3  -4  -2    7.90    0.43
   4   3   3    2.38    0.12
   4   3   3    2.38    0.34
   4   3   3    2.72    0.26
   4   3   3    2.03    0.30
  -4  -3  -3    2.69    0.27
  -4  -3  -3    2.37    0.41
  -4  -3  -3    2.90    0.32
  -4  -3  -3    2.26    0.20
   5   2   4    4.67    0.25
   5   2   4    4.67    0.30
   5   2   4    4.84    0.49
   5   2   4    4.50    0.62
  -5  -2  -4    4.88    0.34
  -5  -2  -4    4.42    0.60
  -5  -2  -4    4.20    0.24
   6   1   5    3.56    0.32
   6   1   5    4.20    0.31
   6   1   5    3.39    0.24
   6   1   5    3.39    0.64
   6   1   5    3.79    0.48
  -6  -1  -5    4.16    0.24
   7   0   6    0.96    0.30
   7   0   6    0.58    0.17
   7   0   6    1.04    0.45
   8  -1   7   -0.09    0.17
   8  -1   7   -0.10    0.12
  -2   9  -2    0.10    0.14
   2  -9   2    0.07    0.15
   2  -9   2   -0.04    0.07
   2  -9   2    0.08    0.17
  -1   8  -1   17.25    0.76
   1  -8   1   19.15    1.52
   1  -8   1   17.37    0.76
   1  -8   1   19.27    0.94
   1  -8   1   17.50    0.98
   0   7   0    1.89    0.22
   0  -7   0    1.97    0.24
   0  -7   0    1.65    0.45
   0  -7   0    2.05    0.27
   0  -7   0    2.36    0.35
   0  -7   0    1.99    0.39
   1   6   1    0.41    0.23
   1   6   1    0.10    0.08
  -1  -6  -1   -0.02    0.14
  -1  -6  -1    0.26    0.12
  -1  -6  -1    0.05    0.14
  -1  -6  -1    0.14    0.09
  -1  -6  -1    0.24    0.09
   2   5   2    0.64    0.22
  -2  -5  -2    1.10    0.22
  -2  -5  -2    0.89    0.15
  -2  -5  -2    0.64    0.14
  -2  -5  -2    0.96    0.21
  -2  -5  -2    0.78    0.13
  -2  -5  -2    0.86    0.10
   3   4   3    3.28    0.32
   3   4   3    3.57    0.21
   3   4   3    3.51    0.38
  -3  -4  -3    3.79    0.28
  -3  -4  -3    3.68    0.26
  -3  -4  -3    3.48    0.27
   4   3   4   44.86    2.09
   4   3   4   42.60    1.23
   4   3   4   43.73    1.64
  -4  -3  -4   45.56    1.53
  -4  -3  -4   42.59    1.25
  -4  -3  -4   43.05    2.23
  -4  -3  -4   43.37    2.09
   5   2   5    0.43    0.18
   5   2   5    0.66    0.10
   5   2   5    0.59    0.12
   5   2   5    0.92    0.29
  -5  -2  -5    0.78    0.11
  -5  -2  -5    0.83    0.15
  -5  -2  -5    0.60    0.24
   6   1   6    0.17    0.07
   6   1   6    0.24    0.15
   6   1   6    0.32    0.12
   6   1   6    0.41    0.26
   6   1   6    0.34    0.10
   7   0   7    4.06    0.84
   7   0   7    4.73    0.47
   7   0   7    3.15    0.51
   8  -1   8    0.61    0.23
   8  -1   8    0.97    0.34
  -2   9  -1    2.31    0.31
   2  -9   1    1.88    0.23
   2  -9   1    2.40    0.43
  -1   8   0    9.95    0.52
   1  -8   0    9.26    0.67
   1  -8   0   11.15    1.10
   1  -8   0   11.73    0.53
   1  -8   0    7.60    0.58
   0   7   1    1.81    0.22
   0  -7  -1    1.82    0.45
   0  -7  -1    2.15    0.27
   0  -7  -1    2.70    0.37
   0  -7  -1    1.66    0.22
   0  -7  -1    2.19    0.39
   1   6   2   73.41    2.17
  -1  -6  -2   67.52    2.66
  -1  -6  -2   73.11    3.41
  -1  -6  -2   72.19    2.23
  -1  -6  -2   77.36    2.25
  -1  -6  -2   70.73    2.32
  -1  -6  -2   75.77    2.21
   2   5   3    4.83    0.37
   2   5   3    5.24    0.38
  -2  -5  -3    5.51    0.37
  -2  -5  -3    5.26    0.30
  -2  -5  -3    4.97    0.33
  -2  -5  -3    5.23    0.40
  -2  -5  -3    5.70    0.28
   3   4   4    0.79    0.12
   3   4   4    0.51    0.16
  -3  -4  -4    0.86    0.09
  -3  -4  -4    0.80    0.07
  -3  -4  -4    0.63    0.10
  -3  -4  -4    0.68    0.15
   4   3   5   44.96    1.69
   4   3   5   40.38    1.27
   4   3   5   43.89    2.12
  -4  -3  -5   45.48    1.24
  -4  -3  -5   45.98    1.51
  -4  -3  -5   45.06    2.08
   5   2   6    1.46    0.37
   5   2   6    1.68    0.18
   5   2   6    1.38    0.30
  -5  -2  -6    1.34    0.16
  -5  -2  -6    1.33    0.12
  -5  -2  -6    1.54    0.35
   6   1   7    0.37    0.25
   6   1   7    0.49    0.22
   7   0   8   11.38    1.04
   7   0   8   12.40    1.29
   7   0   8   13.09    0.73
   8  -1   9    0.34    0.23
   8  -1   9    0.20    0.19
  -2   9   0    0.43    0.18
   2  -9   0    0.36    0.11
   2  -9   0    0.40    0.21
   2  -9   0    0.43    0.12
  -1   8   1    5.00    0.37
   1  -8  -1    7.17    0.39
   1  -8  -1    6.23    0.63
   1  -8  -1    4.59    0.84
   1  -8  -1    5.15    0.57
   1  -8  -1    6.05    0.46
   0   7   2   22.81    0.87
   0  -7  -2   22.57    0.92
   0  -7  -2   25.16    0.91
   0  -7  -2   23.55    1.10
   0  -7  -2   24.85    1.03
   0  -7  -2   23.88    1.12
   1   6   3   26.03    0.88
  -1  -6  -3   27.17    0.99
  -1  -6  -3   24.81    0.97
  -1  -6  -3   25.75    0.98
  -1  -6  -3   26.20    1.17
   2   5   4    1.75    0.11
   2   5   4    1.73    0.10
   2   5   4    1.70    0.27
   2   5   4    1.72    0.17
  -2  -5  -4    1.78    0.29
  -2  -5  -4    1.27    0.15
  -2  -5  -4    1.66    0.15
  -2  -5  -4    1.97    0.21
   3   4   5   63.00    2.22
  -3  -4  -5   64.14    2.16
  -3  -4  -5   62.29    1.83
   4   3   6   27.80    0.91
   4   3   6   28.14    1.26
   4   3   6   28.90    1.50
  -4  -3  -6   29.80    1.46
  -4  -3  -6   27.97    0.82
  -4  -3  -6   29.29    1.00
   5   2   7    3.67    0.58
   5   2   7    3.25    0.28
   5   2   7    2.98    0.45
   6   1   8    2.03    0.55
   6   1   8    1.52    0.37
   7   0   9    3.97    0.50
   7   0   9    4.45    0.64
   8  -1  10    0.42    0.25
   8  -1  10    0.06    0.21
  -2   9   1    0.72    0.21
   2  -9  -1    0.62    0.14
   2  -9  -1    0.44    0.12
   2  -9  -1    0.65    0.26
  -1   8   2   13.51    0.65
   1  -8  -2   15.94    0.87
   1  -8  -2   14.73    0.71
   1  -8  -2   12.80    0.82
   1  -8  -2   14.35    0.64
   1  -8  -2   14.24    1.24
   0   7   3    5.89    0.36
   0  -7  -3    6.04    0.36
   0  -7  -3    6.46    0.38
   0  -7  -3    5.79    0.47
   0  -7  -3    7.09    0.69
   0  -7  -3    6.02    0.52
   0  -7  -3    7.01    0.65
   1   6   4    0.59    0.23
   1   6   4    0.36    0.13
  -1  -6  -4    0.25    0.11
  -1  -6  -4    0.27    0.10
  -1  -6  -4    0.55    0.19
  -1  -6  -4    0.68    0.19
  -1  -6  -4    0.42    0.12
   2   5   5    0.01    0.07
   2   5   5    0.02    0.09
   2   5   5   -0.01    0.05
  -2  -5  -5    0.01    0.05
  -2  -5  -5    0.12    0.07
  -2  -5  -5    0.18    0.12
   3   4   6  164.68    4.52
   3   4   6  166.08    5.20
  -3  -4  -6  165.98    5.29
  -3  -4  -6  168.30    4.72
   4   3   7    0.29    0.09
   4   3   7    0.55    0.19
   4   3   7    0.38    0.16
  -4  -3  -7    0.23    0.08
  -4  -3  -7   -0.13    0.10
  -4  -3  -7    0.32    0.05
  -4  -3  -7    0.31    0.06
  -4  -3  -7    0.31    0.06
   5   2   8    0.40    0.21
   5   2   8    0.03    0.12
   6   1   9    9.33    0.99
   6   1   9    8.48    0.88
   7   0  10   -0.02    0.17
   7   0  10   -0.25    0.11
  -2   9   2    1.29    0.26
   2  -9  -2    1.78    0.22
   2  -9  -2    2.38    0.43
  -1   8   3    0.80    0.21
   1  -8  -3    0.53    0.14
   1  -8  -3    0.94    0.19
   1  -8  -3    0.43    0.22
   1  -8  -3    0.64    0.22
   1  -8  -3    0.59    0.30
   0   7   4    1.15    0.20
   0   7   4    1.51    0.36
   0  -7  -4    1.43    0.27
   0  -7  -4    1.65    0.21
   0  -7  -4    1.27    0.26
   0  -7  -4    1.48    0.31
   0  -7  -4    1.26    0.35
   0  -7  -4    1.64    0.22
   1   6   5   22.59    1.18
   1   6   5   21.92    0.81
   1   6   5   23.21    0.99
  -1  -6  -5   22.94    1.21
  -1  -6  -5   23.04    0.90
  -1  -6  -5   22.76    0.91
  -1  -6  -5   23.78    1.02
  -1  -6  -5   22.94    0.84
   2   5   6   34.07    1.05
   2   5   6   33.88    1.37
  -2  -5  -6   34.09    1.12
  -2  -5  -6   35.59    1.29
  -2  -5  -6   32.26    1.13
   3   4   7   19.40    0.98
   3   4   7   19.92    0.96
  -3  -4  -7   24.28    0.73
  -3  -4  -7   19.24    0.94
  -3  -4  -7   18.87    0.76
   4   3   8    1.76    0.35
   4   3   8    2.10    0.36
  -4  -3  -8    2.22    0.16
  -4  -3  -8    2.05    0.18
   5   2   9    7.61    0.79
   5   2   9    8.37    0.81
   6   1  10    6.37    1.02
   6   1  10    7.98    0.87
   7   0  11    4.14    0.71
   7   0  11    2.86    0.47
  -2   9   3   -0.12    0.15
   2  -9  -3   -0.04    0.25
   2  -9  -3    0.11    0.18
   2  -9  -3   -0.02    0.08
  -1   8   4    5.57    0.40
   1  -8  -4    5.10    0.35
   1  -8  -4    6.34    0.65
   1  -8  -4    5.68    0.36
   1  -8  -4    5.45    0.83
   0   7   5    3.64    0.51
   0   7   5    3.60    0.32
   0  -7  -5    3.35    0.52
   0  -7  -5    3.94    0.49
   0  -7  -5    3.83    0.28
   0  -7  -5    2.84    0.36
   0  -7  -5    3.68    0.28
   0  -7  -5    3.56    0.44
   0  -7  -5    3.51    0.35
   1   6   6    0.33    0.14
   1   6   6    0.28    0.13
   1   6   6    0.26    0.15
   1   6   6    0.26    0.13
  -1  -6  -6    0.25    0.09
  -1  -6  -6    0.37    0.12
  -1  -6  -6    0.21    0.11
   2   5   7   31.02    0.96
   2   5   7   29.15    1.26
  -2  -5  -7   30.44    1.16
  -2  -5  -7   27.50    1.02
  -2  -5  -7   28.74    1.02
   3   4   8   11.80    0.65
   3   4   8   10.68    0.71
  -3  -4  -8   10.56    0.47
  -3  -4  -8   10.87    0.62
  -3  -4  -8   11.54    0.41
  -3  -4  -8   11.31    0.49
  -3  -4  -8   11.62    0.48
   4   3   9    0.15    0.16
   4   3   9    0.14    0.13
  -4  -3  -9    0.01    0.06
   5   2  10    0.60    0.27
   5   2  10    0.98    0.35
   6   1  11    7.03    0.87
   6   1  11    6.29    1.02
   7   0  12    7.05    0.77
   7   0  12    8.73    1.05
  -2   9   4    9.99    0.61
   2  -9  -4   10.30    0.50
   2  -9  -4    9.36    0.78
  -1   8   5    2.29    0.31
   1  -8  -5    2.19    0.26
   1  -8  -5    2.77    0.44
   1  -8  -5    2.12    0.51
   0   7   6    2.68    0.30
   0   7   6    3.39    0.62
   0  -7  -6    3.10    0.33
   0  -7  -6    3.02    0.29
   0  -7  -6    3.02    0.47
   0  -7  -6    2.44    0.37
   0  -7  -6    2.67    0.28
   0  -7  -6    2.78    0.28
   0  -7  -6    2.56    0.34
   1   6   7    0.85    0.20
   1   6   7    0.84    0.22
   1   6   7    0.98    0.20
   1   6   7    0.97    0.20
  -1  -6  -7    0.78    0.15
  -1  -6  -7    1.04    0.20
  -1  -6  -7    1.06    0.17
  -1  -6  -7    0.72    0.19
  -1  -6  -7    1.04    0.17
   2   5   8    2.15    0.35
   2   5   8    2.03    0.19
   2   5   8    1.24    0.21
   2   5   8    2.13    0.23
  -2  -5  -8    2.12    0.26
  -2  -5  -8    1.97    0.22
  -2  -5  -8    2.12    0.22
  -2  -5  -8    1.68    0.20
   3   4   9   10.44    0.65
   3   4   9   10.45    0.72
  -3  -4  -9   10.67    0.48
  -3  -4  -9    9.75    0.38
  -3  -4  -9    9.86    0.46
   4   3  10   11.21    0.83
   4   3  10   11.46    0.82
  -4  -3 -10    9.49    0.48
   5   2  11    2.58    0.50
   6   1  12    1.76    0.48
  -2   9   5    0.12    0.20
   2  -9  -5    0.21    0.19
   2  -9  -5    0.12    0.09
  -1   8   6    0.03    0.17
   1  -8  -6   -0.07    0.06
   1  -8  -6   -0.05    0.12
   0   7   7   27.33    1.09
   0   7   7   23.53    0.97
   0  -7  -7   26.08    0.99
   0  -7  -7   26.49    1.02
   0  -7  -7   24.17    1.21
   0  -7  -7   26.28    0.99
   1   6   8    2.41    0.36
   1   6   8    2.75    0.31
  -1  -6  -8    2.17    0.25
  -1  -6  -8    2.16    0.26
  -1  -6  -8    1.90    0.30
   2   5   9   10.34    0.50
   2   5   9    9.09    0.66
  -2  -5  -9   10.39    0.51
  -2  -5  -9   11.27    0.48
  -2  -5  -9   11.12    0.58
   3   4  10    7.33    0.75
  -3  -4 -10    7.65    0.41
   4   3  11    0.12    0.18
  -4  -3 -11   -0.05    0.07
   5   2  12    1.21    0.40
   6   1  13    0.81    0.39
  -2   9   6    0.67    0.26
   2  -9  -6    0.39    0.22
   2  -9  -6    0.42    0.13
  -1   8   7    0.48    0.22
   1  -8  -7    0.71    0.16
   1  -8  -7    0.23    0.17
   0   7   8    5.21    0.44
   0  -7  -8    5.04    0.57
   0  -7  -8    4.94    0.35
   0  -7  -8    4.58    0.43
   1   6   9    0.63    0.22
   1   6   9    0.59    0.20
  -1  -6  -9    0.41    0.13
  -1  -6  -9    0.35    0.16
  -1  -6  -9    0.54    0.14
   2   5  10    0.75    0.20
   2   5  10    1.13    0.29
  -2  -5 -10    1.01    0.18
  -2  -5 -10    0.84    0.15
  -2  -5 -10    0.87    0.19
   3   4  11    3.42    0.53
  -3  -4 -11    3.69    0.33
   4   3  12   14.95    1.05
  -4  -3 -12   14.07    0.67
   5   2  13    5.99    0.83
   6   1  14    0.01    0.29
  -2   9   7   -0.13    0.22
   2  -9  -7    0.12    0.09
   2  -9  -7    0.29    0.20
  -1   8   8   -0.25    0.17
   1  -8  -8   -0.04    0.15
   1  -8  -8    0.05    0.09
   0   7   9   24.78    1.01
   0  -7  -9   24.44    0.98
   0  -7  -9   24.47    1.24
   0  -7  -9   23.92    1.01
   1   6  10    4.19    0.44
   1   6  10    4.99    0.55
  -1  -6 -10    3.92    0.37
  -1  -6 -10    4.03    0.39
  -1  -6 -10    4.02    0.47
   2   5  11    5.09    0.63
   2   5  11    5.68    0.42
  -2  -5 -11    5.63    0.38
   3   4  12    0.35    0.24
  -3  -4 -12    0.48    0.15
   4   3  13    4.47    0.70
  -4  -3 -13    3.67    0.37
   5   2  14    1.32    0.47
  -2   9   8   -0.14    0.25
   2  -9  -8    1.04    0.34
   2  -9  -8    0.80    0.16
  -1   8   9    0.02    0.21
   1  -8  -9   -0.10    0.07
   1  -8  -9   -0.17    0.13
   0   7  10    4.36    0.45
   0  -7 -10    3.48    0.36
   0  -7 -10    4.12    0.53
   1   6  11    2.04    0.35
   1   6  11    1.62    0.36
  -1  -6 -11    1.98    0.26
  -1  -6 -11    2.09    0.34
   2   5  12    1.87    0.26
   2   5  12    1.51    0.37
  -2  -5 -12    1.87    0.27
   3   4  13    0.31    0.23
  -3  -4 -13    0.28    0.14
   4   3  14    2.96    0.59
  -4  -3 -14    3.50    0.38
   5   2  15    0.05    0.27
  -2   9   9    0.13    0.27
   2  -9  -9    0.29    0.12
   2  -9  -9    0.45    0.29
  -1   8  10    2.03    0.38
   1  -8 -10    1.98    0.27
   1  -8 -10    3.06    0.53
   0   7  11    0.75    0.30
   0  -7 -11    0.76    0.26
   0  -7 -11    0.60    0.17
   1   6  12    2.69    0.41
   1   6  12    3.64    0.52
  -1  -6 -12    3.05    0.35
   2   5  13    0.03    0.17
   2   5  13    0.22    0.22
  -2  -5 -13    0.05    0.11
   3   4  14    0.75    0.31
  -3  -4 -14    0.58    0.18
   4   3  15    0.17    0.26
  -4  -3 -15    0.41    0.18
  -1   8  11    0.22    0.28
   1  -8 -11    0.19    0.13
   1  -8 -11    0.44    0.28
   0   7  12    0.94    0.34
   0  -7 -12    1.00    0.21
   0  -7 -12    1.36    0.34
   1   6  13    1.04    0.36
  -1  -6 -13    1.17    0.23
   2   5  14    2.45    0.51
  -2  -5 -14    2.02    0.30
   3   4  15    1.82    0.50
  -3  -4 -15    1.77    0.29
  -1   8  12    1.56    0.42
   1  -8 -12    2.02    0.45
   1  -8 -12    2.02    0.27
   0   7  13    1.03    0.39
   0  -7 -13    0.31    0.14
   1   6  14    0.19    0.33
  -1  -6 -14   -0.11    0.09
   2   5  15    0.84    0.35
  -2  -5 -15    0.61    0.19
   0   7  14   -0.18    0.37
   0  -7 -14    0.38    0.16
   1   6  15    0.28    0.32
  -1  -6 -15    0.07    0.14
   5   3 -11    0.17    0.22
   5   3 -11   -0.38    0.17
  -5  -3  11   -0.32    0.31
  -5  -3  11    0.02    0.16
   6   2 -10    0.81    0.32
   6   2 -10    0.40    0.22
  -6  -2  10    1.20    0.39
   7   1  -9    0.70    0.30
   7   1  -9    0.56    0.22
  -4  -4  11    0.88    0.28
  -4  -4  11    0.30    0.36
  -4  -4  11    0.61    0.24
   5   3 -10    0.17    0.22
   5   3 -10   -0.13    0.16
  -5  -3  10    0.31    0.22
   6   2  -9    2.00    0.35
   6   2  -9    3.26    0.54
  -6  -2   9    2.15    0.51
   7   1  -8    3.77    0.62
   7   1  -8    4.11    0.48
   8   0  -7    4.29    0.71
   8   0  -7    6.26    0.59
  -3  -5  11    0.88    0.28
  -3  -5  11    0.23    0.33
  -4  -4  10    2.97    0.50
  -4  -4  10    3.04    0.46
  -4  -4  10    4.29    0.58
   5   3  -9    1.11    0.32
   5   3  -9    0.76    0.24
  -5  -3   9    1.33    0.37
   6   2  -8    0.62    0.20
   6   2  -8    0.56    0.28
  -6  -2   8    0.53    0.26
   7   1  -7    0.12    0.20
   7   1  -7    0.31    0.17
   8   0  -6    2.51    0.36
   8   0  -6    3.16    0.60
  -2  -6  11    0.59    0.25
  -2  -6  11    0.56    0.31
  -3  -5  10    1.59    0.35
  -3  -5  10    1.85    0.41
  -3  -5  10    1.75    0.35
  -4  -4   9    3.37    0.49
  -4  -4   9    3.42    0.52
  -4  -4   9    3.52    0.47
   5   3  -8    0.67    0.26
   5   3  -8    1.08    0.25
  -5  -3   8    0.52    0.25
  -5  -3   8    0.89    0.20
   6   2  -7    0.15    0.11
   6   2  -7    0.22    0.19
   7   1  -6    2.07    0.31
   7   1  -6    2.65    0.47
   8   0  -5    0.38    0.24
   8   0  -5    0.14    0.12
   9  -1  -4    0.85    0.35
   9  -1  -4    0.90    0.23
   2   6 -10    1.52    0.19
  -2  -6  10    1.48    0.37
  -2  -6  10    2.16    0.44
  -3  -5   9    0.04    0.14
  -3  -5   9    0.13    0.16
  -3  -5   9    0.34    0.27
   4   4  -8    1.94    0.37
  -4  -4   8    1.61    0.36
  -4  -4   8    1.27    0.32
  -4  -4   8    2.29    0.36
   5   3  -7    4.56    0.57
   5   3  -7    4.09    0.43
  -5  -3   7    4.38    0.75
  -5  -3   7    4.71    0.47
  -5  -3   7    3.62    0.58
   6   2  -6    0.23    0.19
   6   2  -6   -0.03    0.10
   7   1  -5    0.09    0.09
   7   1  -5   -0.04    0.14
   8   0  -4    0.08    0.17
   8   0  -4    0.15    0.12
   9  -1  -3    0.50    0.30
   9  -1  -3    0.22    0.16
   1   7 -10    6.27    0.41
  -1  -7  10    6.86    0.84
  -1  -7  10    7.23    0.65
   2   6  -9    0.22    0.10
  -2  -6   9   -0.24    0.18
  -2  -6   9   -0.02    0.21
  -2  -6   9    0.36    0.22
  -3  -5   8    8.16    0.63
  -3  -5   8    7.06    0.64
  -3  -5   8    7.46    0.71
   4   4  -7    7.82    0.62
  -4  -4   7    5.20    0.93
  -4  -4   7    8.75    0.68
  -4  -4   7    6.71    0.50
  -4  -4   7    6.87    0.53
   5   3  -6    0.09    0.15
   5   3  -6    0.03    0.11
  -5  -3   6    0.34    0.21
  -5  -3   6    0.09    0.12
  -5  -3   6    0.10    0.15
   6   2  -5    1.43    0.34
   6   2  -5    1.61    0.24
   6   2  -5    1.62    0.28
  -6  -2   5    1.05    0.37
   7   1  -4    0.49    0.14
   7   1  -4    0.59    0.24
   8   0  -3    0.47    0.24
   8   0  -3    0.41    0.14
   9  -1  -2    0.03    0.12
   9  -1  -2   -0.14    0.17
   1   7  -9   -0.01    0.10
  -1  -7   9    0.10    0.20
  -1  -7   9    0.28    0.19
   2   6  -8    4.39    0.28
  -2  -6   8    4.98    0.57
  -2  -6   8    4.52    0.58
  -2  -6   8    3.97    0.49
  -3  -5   7    0.18    0.16
  -3  -5   7   -0.27    0.22
  -3  -5   7    0.15    0.23
  -3  -5   7    0.27    0.18
   4   4  -6   16.91    0.96
  -4  -4   6   18.12    0.80
  -4  -4   6   18.46    1.04
  -4  -4   6   17.59    0.87
  -4  -4   6   16.96    1.38
   5   3  -5    0.14    0.14
   5   3  -5    0.24    0.11
  -5  -3   5    0.25    0.16
  -5  -3   5    0.11    0.15
  -5  -3   5    0.07    0.11
   6   2  -4    0.11    0.09
   6   2  -4    0.21    0.15
   6   2  -4    0.23    0.13
  -6  -2   4    0.05    0.08
  -6  -2   4    0.49    0.27
   7   1  -3    5.08    0.34
   7   1  -3    5.16    0.64
  -7  -1   3    6.35    1.12
   8   0  -2    0.70    0.28
   8   0  -2    1.18    0.21
   9  -1  -1    1.09    0.36
   9  -1  -1    1.71    0.28
   1   7  -8    1.61    0.23
  -1  -7   8    1.05    0.40
  -1  -7   8    2.51    0.37
  -1  -7   8    1.77    0.39
   2   6  -7    0.41    0.11
  -2  -6   7    0.07    0.19
  -2  -6   7    0.36    0.21
  -2  -6   7    0.25    0.21
  -3  -5   6   23.95    1.18
  -3  -5   6   22.83    1.03
  -3  -5   6   25.94    1.15
   4   4  -5   14.21    0.84
  -4  -4   5   14.26    0.89
  -4  -4   5   14.52    0.72
  -4  -4   5   15.49    0.67
  -4  -4   5   14.07    1.15
   5   3  -4    0.03    0.09
   5   3  -4    0.21    0.13
   5   3  -4   -0.09    0.12
   5   3  -4    0.19    0.10
  -5  -3   4    0.17    0.10
  -5  -3   4    0.50    0.20
  -5  -3   4    0.17    0.15
   6   2  -3    0.06    0.11
   6   2  -3    0.39    0.14
   6   2  -3    0.05    0.07
  -6  -2   3    0.09    0.07
  -6  -2   3    0.08    0.20
   7   1  -2    3.29    0.49
   7   1  -2    3.10    0.39
  -7  -1   2    3.77    0.89
   8   0  -1   13.03    0.62
   8   0  -1   14.22    0.95
   9  -1   0    1.16    0.24
   9  -1   0    1.93    0.44
   0   8  -8    1.12    0.23
   0  -8   8    1.14    0.34
   0  -8   8    0.40    0.20
   1   7  -7    0.50    0.15
  -1  -7   7   -0.08    0.28
  -1  -7   7    0.44    0.24
  -1  -7   7    0.31    0.19
   2   6  -6    0.15    0.09
  -2  -6   6    0.57    0.24
  -2  -6   6    0.47    0.26
  -2  -6   6    0.40    0.21
  -2  -6   6   -0.11    0.30
  -3  -5   5  116.12    4.12
  -3  -5   5  123.22    3.66
  -3  -5   5  117.26    3.81
   4   4  -4    8.50    0.59
  -4  -4   4    8.56    0.49
  -4  -4   4    7.79    0.61
  -4  -4   4    9.74    0.86
  -4  -4   4    9.20    0.44
   5   3  -3   11.15    0.69
   5   3  -3    9.71    0.66
   5   3  -3   10.75    0.48
   5   3  -3   10.78    0.57
  -5  -3   3   10.49    0.52
  -5  -3   3   11.06    0.77
  -5  -3   3   11.65    0.96
   6   2  -2    1.24    0.22
   6   2  -2    1.14    0.16
   6   2  -2    1.40    0.29
  -6  -2   2    1.43    0.18
  -6  -2   2    0.88    0.40
   7   1  -1   13.24    0.55
   7   1  -1   14.86    0.73
   7   1  -1   12.62    0.83
  -7  -1   1   13.34    1.41
   8   0   0    5.34    0.36
   8   0   0    6.29    0.70
   9  -1   1    0.18    0.17
   9  -1   1   -0.01    0.10
   0   8  -7    1.92    0.27
   0  -8   7    2.62    0.47
   0  -8   7    3.08    0.67
   0  -8   7    1.61    0.28
   1   7  -6    0.43    0.13
  -1  -7   6    0.77    0.28
  -1  -7   6    0.05    0.28
  -1  -7   6    0.65    0.20
   2   6  -5   22.46    0.77
  -2  -6   5   21.43    0.96
  -2  -6   5   22.55    1.09
  -2  -6   5   21.62    1.08
  -3  -5   4    8.30    0.53
  -3  -5   4    9.52    0.53
  -3  -5   4    9.29    0.62
   4   4  -3   22.55    1.04
  -4  -4   3   21.78    1.36
  -4  -4   3   21.84    0.89
  -4  -4   3   20.95    1.08
  -4  -4   3   21.41    0.74
   5   3  -2    5.57    0.37
   5   3  -2    4.52    0.26
   5   3  -2    4.49    0.48
   5   3  -2    4.07    0.49
  -5  -3   2    5.18    0.58
  -5  -3   2    4.88    0.72
  -5  -3   2    4.58    0.31
   6   2  -1    4.88    0.24
   6   2  -1    3.97    0.38
   6   2  -1    4.32    0.49
  -6  -2   1    4.37    0.83
  -6  -2   1    4.37    0.29
   7   1   0    0.16    0.13
   7   1   0    0.25    0.09
   7   1   0    0.30    0.13
  -7  -1   0    0.18    0.31
  -7  -1   0    0.55    0.24
   8   0   1    3.00    0.31
   8   0   1    3.17    0.39
   8   0   1    2.92    0.49
   9  -1   2    1.05    0.23
   9  -1   2    1.43    0.36
   0   8  -6    0.00    0.12
   0  -8   6    0.02    0.13
   0  -8   6    1.37    0.54
   0  -8   6   -0.11    0.14
   1   7  -5    2.27    0.24
  -1  -7   5    2.59    0.67
  -1  -7   5    2.81    0.43
  -1  -7   5    1.49    0.37
  -1  -7   5    2.35    0.32
   2   6  -4    1.78    0.16
  -2  -6   4    1.57    0.32
  -2  -6   4    0.25    0.34
  -2  -6   4    2.26    0.32
  -2  -6   4    2.53    0.35
  -3  -5   3    5.91    0.40
  -3  -5   3    5.56    0.47
  -3  -5   3    6.48    0.41
   4   4  -2    6.86    0.49
   4   4  -2    7.41    0.44
  -4  -4   2    7.62    0.66
  -4  -4   2    6.99    0.28
  -4  -4   2    7.87    0.42
  -4  -4   2    8.32    0.56
   5   3  -1   18.45    0.62
   5   3  -1   18.88    0.94
   5   3  -1   19.50    0.77
   5   3  -1   19.69    0.93
  -5  -3   1   17.80    0.99
  -5  -3   1   18.81    0.75
  -5  -3   1   17.79    1.29
   6   2   0    0.50    0.13
   6   2   0    0.44    0.15
   6   2   0    0.61    0.16
   6   2   0    0.34    0.07
  -6  -2   0    0.27    0.25
  -6  -2   0    0.73    0.15
  -6  -2   0    0.57    0.20
   7   1   1    0.17    0.11
   7   1   1    0.11    0.07
   7   1   1   -0.04    0.13
   7   1   1    0.12    0.11
   7   1   1    0.06    0.08
  -7  -1  -1    0.05    0.25
  -7  -1  -1    0.08    0.18
   8   0   2   -0.02    0.08
   8   0   2    0.06    0.11
   8   0   2    0.05    0.13
   9  -1   3    4.32    0.45
  -1   9  -6    3.08    0.37
   1  -9   6    4.91    0.66
   1  -9   6    2.81    0.34
   0   8  -5   -0.06    0.09
   0  -8   5    0.50    0.42
   0  -8   5    0.05    0.19
   0  -8   5    0.10    0.12
   1   7  -4    2.00    0.23
  -1  -7   4    1.96    0.29
  -1  -7   4    2.47    0.60
  -1  -7   4    1.68    0.37
  -1  -7   4    2.78    0.43
   2   6  -3   17.61    0.61
  -2  -6   3   18.18    0.84
  -2  -6   3   16.95    0.77
  -2  -6   3   17.51    0.89
  -3  -5   2   17.22    0.76
  -3  -5   2   18.40    0.88
  -3  -5   2   17.39    0.70
   4   4  -1    0.03    0.06
   4   4  -1    0.18    0.10
   4   4  -1    0.04    0.13
   4   4  -1    0.05    0.10
  -4  -4   1    0.21    0.13
  -4  -4   1    0.07    0.09
  -4  -4   1    0.07    0.07
  -4  -4   1    0.02    0.07
   5   3   0   16.22    0.83
   5   3   0   17.19    0.89
   5   3   0   16.95    0.53
  -5  -3   0   16.84    0.90
  -5  -3   0   15.91    1.20
  -5  -3   0   17.60    0.71
  -5  -3   0   17.13    0.69
   6   2   1    1.14    0.10
   6   2   1    1.25    0.20
   6   2   1    0.92    0.21
   6   2   1    1.17    0.23
  -6  -2  -1    1.67    0.34
  -6  -2  -1    1.44    0.48
   7   1   2    2.71    0.31
   7   1   2    3.12    0.26
   7   1   2    3.35    0.44
   7   1   2    3.98    0.44
   7   1   2    3.00    0.63
  -7  -1  -2    4.12    0.96
  -7  -1  -2    3.23    0.54
   8   0   3   12.79    0.65
   8   0   3   11.09    0.58
   8   0   3   11.30    0.76
   9  -1   4    7.77    0.55
  -1   9  -5    2.18    0.31
   1  -9   5    2.49    0.31
   1  -9   5    2.49    0.46
   1  -9   5    2.85    0.51
   0   8  -4   13.88    0.64
   0  -8   4   12.95    0.67
   0  -8   4   13.69    1.00
   0  -8   4   13.99    0.86
   1   7  -3    0.95    0.16
  -1  -7   3    0.81    0.30
  -1  -7   3    1.34    0.28
  -1  -7   3    0.84    0.20
  -1  -7   3    1.03    0.40
   2   6  -2    2.97    0.18
  -2  -6   2    2.99    0.33
  -2  -6   2    2.71    0.37
  -2  -6   2    3.23    0.32
   3   5  -1    0.89    0.25
   3   5  -1    1.17    0.20
   3   5  -1    1.10    0.11
  -3  -5   1    0.93    0.17
  -3  -5   1    1.10    0.22
  -3  -5   1    0.95    0.17
   4   4   0    4.77    0.26
   4   4   0    4.50    0.36
   4   4   0    5.18    0.69
  -4  -4   0    5.03    0.32
  -4  -4   0    4.33    0.43
  -4  -4   0    4.75    0.30
  -4  -4   0    4.73    0.38
   5   3   1   11.07    0.32
   5   3   1   10.34    0.58
   5   3   1   10.33    0.33
   5   3   1    9.96    0.58
  -5  -3  -1   10.66    0.84
  -5  -3  -1   10.91    0.53
  -5  -3  -1    9.78    0.60
  -5  -3  -1    9.60    0.62
  -5  -3  -1    9.89    0.89
  -5  -3  -1   10.41    0.48
   6   2   2    6.33    0.70
   6   2   2    8.23    0.53
   6   2   2    7.56    0.51
   6   2   2    6.76    0.40
   6   2   2    8.12    0.28
  -6  -2  -2    8.16    1.13
  -6  -2  -2    8.46    0.79
  -6  -2  -2    8.30    0.42
   7   1   3   19.41    0.80
   7   1   3   21.41    1.00
   7   1   3   19.92    0.98
   7   1   3   19.48    1.50
   7   1   3   19.30    0.72
  -7  -1  -3   18.10    1.74
  -7  -1  -3   21.64    1.28
   8   0   4    2.04    0.28
   8   0   4    1.89    0.34
   9  -1   5    0.70    0.23
  -1   9  -4    2.01    0.29
   1  -9   4    2.50    0.30
   1  -9   4    1.82    0.42
   1  -9   4    2.26    0.42
   0   8  -3    3.26    0.32
   0  -8   3    3.55    0.36
   0  -8   3    3.58    0.49
   0  -8   3    3.53    0.61
   0  -8   3    4.55    0.81
   1   7  -2   10.66    0.48
  -1  -7   2   10.21    0.76
  -1  -7   2   11.17    0.63
  -1  -7   2   10.20    0.95
  -1  -7   2   10.91    0.56
   2   6  -1    3.34    0.18
   2   6  -1    3.07    0.21
   2   6  -1    3.16    0.16
  -2  -6   1    3.07    0.31
  -2  -6   1    3.58    0.41
  -2  -6   1    3.90    0.38
  -2  -6   1    2.81    0.31
   3   5   0    2.88    0.42
  -3  -5   0    3.07    0.22
  -3  -5   0    3.23    0.31
  -3  -5   0    2.82    0.33
   4   4   1    0.00    0.05
   4   4   1    0.14    0.15
   4   4   1   -0.06    0.06
  -4  -4  -1    0.03    0.07
  -4  -4  -1    0.03    0.07
  -4  -4  -1   -0.02    0.04
  -4  -4  -1   -0.01    0.05
  -4  -4  -1    0.09    0.09
   5   3   2   62.29    2.14
   5   3   2   59.64    2.09
  -5  -3  -2   62.91    2.22
  -5  -3  -2   54.26    2.91
  -5  -3  -2   58.62    2.05
  -5  -3  -2   59.04    3.08
  -5  -3  -2   60.98    1.76
   6   2   3    1.95    0.27
   6   2   3    0.92    0.23
   6   2   3    1.43    0.13
   6   2   3    1.69    0.41
   6   2   3    1.32    0.19
  -6  -2  -3    1.46    0.19
  -6  -2  -3    2.13    0.44
  -6  -2  -3    1.62    0.53
   7   1   4    6.38    0.46
   7   1   4    6.90    0.65
   7   1   4    6.76    0.37
   7   1   4    7.09    1.01
   7   1   4    6.74    0.40
  -7  -1  -4    4.47    0.73
   8   0   5    2.57    0.43
   8   0   5    1.52    0.26
   9  -1   6    1.27    0.29
  -1   9  -3   -0.09    0.12
   1  -9   3    0.35    0.25
   1  -9   3    0.17    0.12
   1  -9   3    0.05    0.20
   0   8  -2    2.94    0.30
   0  -8   2    3.62    0.57
   0  -8   2    2.80    0.32
   0  -8   2    2.14    0.39
   0  -8   2    2.49    0.60
   1   7  -1    2.76    0.28
   1   7  -1    3.01    0.25
  -1  -7   1    2.43    0.44
  -1  -7   1    3.33    0.32
  -1  -7   1    2.97    0.55
  -1  -7   1    3.20    0.36
   2   6   0    4.16    0.59
   2   6   0    4.19    0.20
  -2  -6   0    3.21    0.54
  -2  -6   0    3.86    0.41
  -2  -6   0    4.21    0.30
  -2  -6   0    4.04    0.31
  -2  -6   0    4.32    0.40
   3   5   1    3.09    0.34
  -3  -5  -1    3.10    0.34
  -3  -5  -1    2.77    0.29
  -3  -5  -1    2.78    0.19
   4   4   2   21.20    0.92
   4   4   2   19.63    0.65
   4   4   2   19.17    1.25
  -4  -4  -2   20.42    1.12
  -4  -4  -2   20.33    0.72
  -4  -4  -2   19.34    0.87
  -4  -4  -2   20.30    0.81
  -4  -4  -2   20.75    1.13
   5   3   3   14.53    0.96
   5   3   3   14.05    0.41
   5   3   3   14.88    0.68
   5   3   3   14.65    0.76
  -5  -3  -3   13.87    0.71
  -5  -3  -3   13.59    1.08
  -5  -3  -3   14.17    0.82
  -5  -3  -3   15.12    0.57
  -5  -3  -3   14.61    0.99
   6   2   4   26.44    1.20
   6   2   4   26.75    1.67
   6   2   4   26.27    0.89
   6   2   4   26.36    1.08
  -6  -2  -4   26.54    0.89
  -6  -2  -4   26.21    1.37
   7   1   5    3.46    0.32
   7   1   5    3.03    0.29
   7   1   5    2.62    0.32
   7   1   5    3.35    0.47
   7   1   5    2.56    0.61
   8   0   6    1.20    0.24
   8   0   6    0.68    0.27
   9  -1   7    0.21    0.19
  -1   9  -2    3.57    0.37
   1  -9   2    3.31    0.34
   1  -9   2    4.53    0.56
   1  -9   2    3.87    0.54
   0   8  -1   22.64    0.87
   0  -8   1   19.50    1.53
   0  -8   1   21.86    1.21
   0  -8   1   22.73    0.91
   1   7   0    1.35    0.17
  -1  -7   0    0.87    0.21
  -1  -7   0    0.87    0.18
  -1  -7   0    1.29    0.37
  -1  -7   0    1.38    0.35
  -1  -7   0    1.41    0.24
   2   6   1   26.78    0.80
   2   6   1   21.44    1.39
  -2  -6  -1   26.72    0.93
  -2  -6  -1   26.35    0.96
  -2  -6  -1   26.35    1.14
  -2  -6  -1   25.48    1.00
  -2  -6  -1   26.26    1.43
   3   5   2    1.42    0.25
   3   5   2    1.39    0.24
  -3  -5  -2    1.42    0.14
  -3  -5  -2    1.15    0.21
  -3  -5  -2    1.29    0.20
   4   4   3   57.69    1.63
   4   4   3   57.87    2.06
  -4  -4  -3   57.22    2.68
  -4  -4  -3   60.60    2.70
  -4  -4  -3   57.41    2.03
   5   3   4    0.36    0.12
   5   3   4    0.10    0.11
   5   3   4    0.15    0.04
   5   3   4    0.22    0.13
  -5  -3  -4    0.09    0.08
  -5  -3  -4    0.15    0.07
  -5  -3  -4    0.20    0.14
  -5  -3  -4    0.21    0.19
   6   2   5    0.19    0.08
   6   2   5    0.15    0.09
   6   2   5    0.21    0.19
   6   2   5    0.11    0.13
   6   2   5    0.09    0.06
  -6  -2  -5    0.35    0.09
  -6  -2  -5    0.25    0.12
   7   1   6    1.61    0.24
   7   1   6    1.22    0.32
   7   1   6    1.99    0.55
   8   0   7    1.56    0.29
   8   0   7    1.11    0.34
  -2  10  -2    2.53    0.36
   2 -10   2    2.52    0.48
   2 -10   2    2.47    0.26
  -1   9  -1    3.48    0.36
   1  -9   1    3.03    0.47
   1  -9   1    3.12    0.44
   1  -9   1    3.07    0.32
   0   8   0    0.51    0.15
   0  -8   0    0.70    0.33
   0  -8   0    0.80    0.21
   0  -8   0    0.55    0.16
   0  -8   0    0.89    0.31
   1   7   1   60.75    1.85
  -1  -7  -1   61.77    1.93
  -1  -7  -1   57.76    2.37
  -1  -7  -1   59.73    2.01
  -1  -7  -1   59.41    3.00
  -1  -7  -1   59.59    1.98
   2   6   2   43.36    1.26
  -2  -6  -2   45.44    1.25
  -2  -6  -2   43.00    2.06
  -2  -6  -2   41.78    1.48
  -2  -6  -2   40.54    1.68
  -2  -6  -2   42.60    1.39
  -2  -6  -2   39.75    1.37
   3   5   3   -0.03    0.04
   3   5   3    0.16    0.09
   3   5   3    0.14    0.10
  -3  -5  -3    0.27    0.13
  -3  -5  -3    0.13    0.08
  -3  -5  -3    0.41    0.08
   4   4   4   27.03    1.20
   4   4   4   28.62    0.88
  -4  -4  -4   27.52    1.41
  -4  -4  -4   30.58    1.10
  -4  -4  -4   29.54    1.46
   5   3   5   11.39    0.81
   5   3   5   10.56    0.40
   5   3   5   10.76    0.68
  -5  -3  -5   10.94    0.42
  -5  -3  -5   10.47    0.76
  -5  -3  -5   11.11    0.52
   6   2   6   13.88    0.60
   6   2   6   13.43    0.52
   6   2   6   13.29    1.08
   6   2   6   13.04    0.83
  -6  -2  -6   13.26    0.63
   7   1   7    0.62    0.23
   7   1   7    0.76    0.19
   7   1   7    1.14    0.46
   8   0   8    2.87    0.52
   8   0   8    2.04    0.35
  -2  10  -1    0.14    0.17
   2 -10   1    0.26    0.12
   2 -10   1    0.36    0.12
   2 -10   1    0.33    0.24
  -1   9   0    3.72    0.38
   1  -9   0    3.89    0.36
   1  -9   0    3.66    0.52
   1  -9   0    3.83    0.49
   1  -9   0    4.29    0.85
   0   8   1   35.45    1.24
   0  -8  -1   35.42    2.17
   0  -8  -1   35.53    1.58
   0  -8  -1   36.08    1.36
   1   7   2    0.74    0.32
   1   7   2   -0.01    0.09
  -1  -7  -2    0.12    0.15
  -1  -7  -2   -0.02    0.07
  -1  -7  -2   -0.14    0.06
  -1  -7  -2    0.02    0.10
  -1  -7  -2   -0.18    0.15
   2   6   3    1.03    0.12
   2   6   3    0.43    0.24
   2   6   3    0.82    0.11
  -2  -6  -3    0.80    0.23
  -2  -6  -3    0.84    0.14
  -2  -6  -3    0.86    0.16
  -2  -6  -3    0.66    0.16
  -2  -6  -3    1.23    0.23
   3   5   4   34.61    1.36
  -3  -5  -4   33.75    1.46
  -3  -5  -4   33.17    1.47
  -3  -5  -4   34.36    1.06
  -3  -5  -4   33.72    1.30
   4   4   5   10.12    0.63
   4   4   5    9.04    0.39
  -4  -4  -5    9.24    0.61
  -4  -4  -5   10.08    0.47
  -4  -4  -5    8.48    0.53
   5   3   6    0.11    0.06
   5   3   6    0.14    0.12
   5   3   6    0.00    0.10
  -5  -3  -6    0.00    0.04
  -5  -3  -6    0.04    0.12
  -5  -3  -6    0.06    0.06
   6   2   7   27.52    1.36
   6   2   7   27.61    1.77
   7   1   8    1.30    0.26
   7   1   8    1.37    0.38
   7   1   8    1.36    0.49
   8   0   9    0.57    0.21
   8   0   9    0.69    0.34
  -2  10   0    4.86    0.47
   2 -10   0    5.05    0.33
   2 -10   0    4.85    0.32
   2 -10   0    4.48    0.64
  -1   9   1    1.81    0.27
   1  -9  -1    1.85    0.57
   1  -9  -1    2.33    0.27
   1  -9  -1    2.56    0.38
   1  -9  -1    2.03    0.38
   0   8   2    8.16    0.44
   0  -8  -2    7.40    0.46
   0  -8  -2    9.22    0.88
   0  -8  -2    8.12    0.61
   0  -8  -2    7.72    0.45
   1   7   3    8.96    0.43
  -1  -7  -3    9.95    0.48
  -1  -7  -3   10.74    0.59
  -1  -7  -3    9.27    0.54
  -1  -7  -3    9.62    0.65
  -1  -7  -3    9.63    0.51
   2   6   4    9.28    0.57
   2   6   4   10.08    0.37
  -2  -6  -4    9.42    0.59
  -2  -6  -4   10.42    0.53
  -2  -6  -4    9.91    0.49
  -2  -6  -4    9.35    0.63
  -2  -6  -4   10.50    0.46
   3   5   5    1.99    0.22
   3   5   5    1.53    0.28
  -3  -5  -5    2.22    0.30
  -3  -5  -5    2.04    0.15
   4   4   6    0.49    0.12
   4   4   6    0.45    0.17
   4   4   6    0.34    0.10
  -4  -4  -6    0.41    0.06
  -4  -4  -6    0.26    0.14
  -4  -4  -6    0.51    0.12
  -4  -4  -6    0.38    0.16
   5   3   7   30.34    1.41
   5   3   7   27.22    1.67
   5   3   7   30.66    1.01
  -5  -3  -7   34.12    1.68
  -5  -3  -7   31.58    1.05
  -5  -3  -7   30.28    0.87
   6   2   8    0.00    0.13
   6   2   8    0.22    0.23
   7   1   9    2.70    0.38
   7   1   9    2.12    0.45
   7   1   9    3.63    0.78
   8   0  10   -0.21    0.18
   8   0  10    0.21    0.20
  -2  10   1   -0.18    0.17
   2 -10  -1    0.03    0.08
   2 -10  -1   -0.25    0.09
  -1   9   2   11.05    0.60
   1  -9  -2   11.76    0.58
   1  -9  -2   11.66    0.80
   1  -9  -2   12.25    1.19
   0   8   3    0.10    0.13
   0  -8  -3    0.15    0.10
   0  -8  -3    0.11    0.09
   0  -8  -3    0.18    0.21
   0  -8  -3   -0.24    0.10
   1   7   4    0.93    0.31
   1   7   4    1.37    0.19
  -1  -7  -4    1.62    0.26
  -1  -7  -4    1.54    0.22
  -1  -7  -4    1.47    0.32
  -1  -7  -4    1.18    0.28
  -1  -7  -4    1.22    0.19
  -1  -7  -4    1.73    0.28
   2   6   5    0.30    0.11
   2   6   5    0.10    0.14
   2   6   5    0.33    0.10
   2   6   5    0.34    0.15
  -2  -6  -5    0.31    0.09
  -2  -6  -5    0.27    0.09
  -2  -6  -5    0.40    0.19
  -2  -6  -5    0.25    0.11
   3   5   6   59.84    2.12
   3   5   6   58.15    1.76
  -3  -5  -6   56.42    1.74
  -3  -5  -6   55.20    2.04
   4   4   7    2.81    0.28
   4   4   7    4.24    0.51
   4   4   7    4.25    0.34
  -4  -4  -7    3.63    0.27
  -4  -4  -7    3.83    0.20
   5   3   8   27.59    1.60
   5   3   8   27.21    1.36
   6   2   9    0.85    0.31
   6   2   9    0.65    0.33
   7   1  10   20.57    1.02
   7   1  10   23.05    1.37
   7   1  10   21.57    1.74
   8   0  11    0.38    0.24
   8   0  11    0.49    0.32
  -2  10   2   -0.21    0.18
   2 -10  -2    0.26    0.11
   2 -10  -2    0.18    0.19
  -1   9   3    4.19    0.40
   1  -9  -3    3.61    0.52
   1  -9  -3    3.40    0.72
   1  -9  -3    3.87    0.36
   0   8   4    2.89    0.31
   0  -8  -4    2.94    0.31
   0  -8  -4    3.10    0.31
   0  -8  -4    3.12    0.43
   0  -8  -4    3.46    0.60
   1   7   5    0.95    0.30
   1   7   5    1.09    0.19
  -1  -7  -5    1.46    0.26
  -1  -7  -5    0.90    0.24
  -1  -7  -5    1.00    0.23
  -1  -7  -5    0.87    0.18
  -1  -7  -5    1.16    0.18
   2   6   6   21.92    1.01
   2   6   6   21.91    0.74
  -2  -6  -6   21.18    0.80
  -2  -6  -6   23.00    0.88
  -2  -6  -6   21.27    0.96
   3   5   7    1.72    0.32
  -3  -5  -7    1.41    0.16
  -3  -5  -7    1.79    0.23
   4   4   8   21.90    1.14
   4   4   8   20.13    1.08
  -4  -4  -8   21.02    0.77
   5   3   9    2.65    0.48
   5   3   9    3.51    0.55
   6   2  10    0.55    0.26
   6   2  10    0.28    0.26
   7   1  11    0.37    0.21
   7   1  11    0.60    0.31
  -2  10   3    0.17    0.22
   2 -10  -3   -0.01    0.18
   2 -10  -3    0.33    0.11
  -1   9   4    5.94    0.46
   1  -9  -4    8.01    0.44
   1  -9  -4    6.91    0.42
   1  -9  -4    8.19    0.80
   0   8   5    0.00    0.15
   0  -8  -5    0.10    0.09
   0  -8  -5   -0.06    0.08
   0  -8  -5   -0.04    0.07
   1   7   6    1.26    0.25
   1   7   6    1.32    0.22
   1   7   6    1.23    0.32
  -1  -7  -6    1.27    0.26
  -1  -7  -6    1.08    0.20
  -1  -7  -6    1.05    0.23
  -1  -7  -6    1.21    0.19
   2   6   7    4.83    0.52
   2   6   7    4.47    0.28
  -2  -6  -7    4.10    0.28
  -2  -6  -7    4.72    0.36
   3   5   8  104.71    3.57
  -3  -5  -8  107.33    3.45
  -3  -5  -8  104.13    3.13
   4   4   9    2.52    0.44
  -4  -4  -9    2.65    0.24
  -4  -4  -9    3.25    0.22
   5   3  10    3.85    0.59
   6   2  11    7.27    0.88
   7   1  12    0.60    0.25
   7   1  12    0.62    0.34
  -2  10   4   -0.21    0.19
   2 -10  -4   -0.03    0.16
   2 -10  -4    0.44    0.13
  -1   9   5    8.44    0.55
   1  -9  -5    8.84    0.49
   1  -9  -5    9.42    0.74
   0   8   6    0.09    0.18
   0  -8  -6    0.05    0.09
   0  -8  -6    0.10    0.10
   0  -8  -6    0.06    0.14
   0  -8  -6    0.05    0.10
   0  -8  -6    0.09    0.09
   1   7   7    3.98    0.45
   1   7   7    3.54    0.33
  -1  -7  -7    3.71    0.34
  -1  -7  -7    3.27    0.33
  -1  -7  -7    3.86    0.45
  -1  -7  -7    3.88    0.38
   2   6   8   10.07    0.66
   2   6   8   10.19    0.46
  -2  -6  -8    9.73    0.48
  -2  -6  -8    9.64    0.47
  -2  -6  -8    9.76    0.57
   3   5   9    0.24    0.17
  -3  -5  -9    0.57    0.11
  -3  -5  -9    0.56    0.14
  -3  -5  -9    0.42    0.11
  -3  -5  -9    0.23    0.09
   4   4  10    5.59    0.67
  -4  -4 -10    4.51    0.30
   5   3  11    7.08    0.82
   6   2  12   11.01    1.13
   7   1  13    3.10    0.66
   7   1  13    3.75    0.57
  -2  10   5    1.37    0.33
   2 -10  -5    1.93    0.45
   2 -10  -5    2.05    0.24
  -1   9   6    2.28    0.34
   1  -9  -6    2.77    0.30
   1  -9  -6    2.76    0.48
   0   8   7    5.74    0.46
   0  -8  -7    5.47    0.38
   0  -8  -7    5.71    0.63
   1   7   8   13.36    0.77
   1   7   8   14.42    0.65
  -1  -7  -8   12.96    0.77
  -1  -7  -8   14.96    0.65
  -1  -7  -8   12.89    0.63
  -1  -7  -8   12.97    0.62
   2   6   9   35.38    1.21
   2   6   9   36.04    1.56
  -2  -6  -9   36.77    1.46
  -2  -6  -9   35.60    1.27
  -2  -6  -9   37.54    1.29
  -2  -6  -9   36.71    1.20
   3   5  10    0.69    0.25
  -3  -5 -10    1.02    0.17
   4   4  11    4.47    0.64
  -4  -4 -11    4.16    0.31
   5   3  12    0.22    0.19
   6   2  13    0.53    0.31
  -2  10   6    0.44    0.28
   2 -10  -6    0.95    0.17
   2 -10  -6    0.87    0.33
  -1   9   7    0.05    0.20
   1  -9  -7    0.01    0.09
   1  -9  -7    0.16    0.19
   0   8   8    0.47    0.23
   0  -8  -8    0.55    0.21
   0  -8  -8    0.39    0.14
   1   7   9   15.36    0.75
   1   7   9   15.09    0.85
  -1  -7  -9   16.04    0.73
  -1  -7  -9   16.69    0.90
  -1  -7  -9   16.25    0.73
   2   6  10   10.95    0.74
   2   6  10    9.36    0.49
  -2  -6 -10    9.15    0.48
  -2  -6 -10    8.68    0.56
  -2  -6 -10    9.29    0.50
   3   5  11    0.17    0.17
  -3  -5 -11    0.23    0.11
   4   4  12    0.22    0.21
  -4  -4 -12    0.22    0.11
   5   3  13    0.15    0.22
   6   2  14    0.07    0.22
  -2  10   7    5.36    0.56
   2 -10  -7    5.51    0.36
   2 -10  -7    4.84    0.72
  -1   9   8    3.17    0.40
   1  -9  -8    3.11    0.33
   1  -9  -8    2.48    0.49
   0   8   9    0.14    0.22
   0  -8  -9    0.00    0.12
   0  -8  -9    0.10    0.10
   1   7  10   -0.07    0.22
   1   7  10   -0.03    0.16
  -1  -7 -10    0.16    0.10
  -1  -7 -10    0.10    0.14
  -1  -7 -10    0.05    0.10
   2   6  11    0.42    0.22
   2   6  11    0.00    0.21
  -2  -6 -11    0.11    0.10
   3   5  12   -0.06    0.16
  -3  -5 -12   -0.08    0.08
   4   4  13    0.71    0.32
  -4  -4 -13    1.34    0.24
   5   3  14    0.05    0.19
  -1   9   9    0.10    0.26
   1  -9  -9    0.16    0.12
   1  -9  -9    0.35    0.25
   0   8  10    0.57    0.28
   0  -8 -10    0.53    0.15
   0  -8 -10    0.35    0.21
   1   7  11    1.87    0.35
  -1  -7 -11    1.87    0.28
  -1  -7 -11    1.74    0.34
  -1  -7 -11    2.27    0.29
   2   6  12    3.44    0.33
   2   6  12    3.56    0.54
  -2  -6 -12    3.13    0.35
   3   5  13    1.03    0.35
  -3  -5 -13    0.87    0.20
   4   4  14    3.36    0.64
  -4  -4 -14    2.81    0.35
   5   3  15    1.41    0.46
  -1   9  10    0.53    0.32
   1  -9 -10    0.71    0.29
   1  -9 -10    0.61    0.18
   0   8  11    0.21    0.28
   0  -8 -11    0.46    0.15
   0  -8 -11    0.58    0.26
   1   7  12    0.39    0.29
  -1  -7 -12    0.66    0.18
   2   6  13    0.02    0.17
   2   6  13    0.06    0.16
  -2  -6 -13    0.04    0.11
   3   5  14    9.85    1.03
  -3  -5 -14   10.03    0.60
   4   4  15    0.04    0.27
  -4  -4 -15    0.08    0.13
  -1   9  11    3.77    0.52
   1  -9 -11    3.65    0.61
   1  -9 -11    3.58    0.37
   0   8  12    0.15    0.32
   0  -8 -12   -0.06    0.18
   0  -8 -12    0.12    0.13
   1   7  13   -0.24    0.30
  -1  -7 -13   -0.06    0.11
   2   6  14    0.09    0.21
  -2  -6 -14    0.23    0.14
   3   5  15   -0.12    0.19
  -3  -5 -15    0.01    0.12
   0   8  13    1.23    0.42
   0  -8 -13    2.02    0.30
   1   7  14    0.09    0.34
  -1  -7 -14    0.29    0.15
  -2  -6 -15    4.21    0.45
  -5  -4  11    3.15    0.56
  -5  -4  11    2.71    0.54
   6   3 -10    0.35    0.23
   6   3 -10    0.62    0.29
  -6  -3  10    0.59    0.30
   7   2  -9    0.41    0.29
   7   2  -9    0.59    0.23
  -7  -2   9    0.79    0.38
  -4  -5  11    0.26    0.17
  -4  -5  11    0.27    0.35
   5   4 -10    0.08    0.25
  -5  -4  10    1.09    0.35
   6   3  -9    0.73    0.23
   6   3  -9    1.31    0.33
  -6  -3   9    0.78    0.32
   7   2  -8    0.30    0.25
   7   2  -8    0.08    0.16
  -7  -2   8    0.09    0.23
   8   1  -7    4.80    0.72
   8   1  -7    6.09    0.56
  -4  -5  10    0.43    0.33
  -4  -5  10    0.29    0.18
  -4  -5  10    0.25    0.15
   5   4  -9    0.21    0.23
  -5  -4   9    0.48    0.18
  -5  -4   9    0.21    0.19
   6   3  -8    3.77    0.59
   6   3  -8    4.11    0.46
  -6  -3   8    4.35    0.69
   7   2  -7    0.57    0.28
   7   2  -7    0.45    0.18
   8   1  -6    1.14    0.25
   8   1  -6    1.06    0.37
   9   0  -5    3.88    0.67
   9   0  -5    4.96    0.50
  -3  -6  10    1.14    0.32
  -3  -6  10    1.11    0.37
  -4  -5   9    5.04    0.60
  -4  -5   9    6.54    0.73
  -4  -5   9    7.51    0.72
   5   4  -8    1.60    0.30
   5   4  -8    0.96    0.29
  -5  -4   8    1.82    0.32
  -5  -4   8    1.65    0.39
   6   3  -7    0.89    0.29
   6   3  -7    1.56    0.28
  -6  -3   7    1.96    0.45
   7   2  -6    1.42    0.36
   7   2  -6    1.22    0.23
   8   1  -5    1.20    0.25
   8   1  -5    1.75    0.41
   9   0  -4    0.34    0.15
   9   0  -4    0.27    0.25
  -2  -7  10    0.66    0.28
  -2  -7  10    0.10    0.16
  -3  -6   9    2.49    0.43
  -3  -6   9    1.94    0.40
  -3  -6   9    1.89    0.40
  -4  -5   8    0.58    0.23
  -4  -5   8    0.41    0.29
  -4  -5   8    0.63    0.24
   5   4  -7    0.26    0.16
   5   4  -7    0.58    0.25
  -5  -4   7    0.55    0.26
  -5  -4   7    0.58    0.21
   6   3  -6    0.08    0.11
   6   3  -6    0.30    0.19
  -6  -3   6    0.14    0.16
   7   2  -5    0.84    0.18
   7   2  -5    0.97    0.28
   8   1  -4    0.18    0.19
   8   1  -4    0.15    0.12
   9   0  -3    1.92    0.43
   9   0  -3    2.01    0.30
   2   7  -9   13.46    0.55
  -2  -7   9   13.78    0.96
  -2  -7   9   12.96    0.83
  -3  -6   8    1.66    0.35
  -3  -6   8    2.14    0.40
  -3  -6   8    2.11    0.40
  -4  -5   7   -0.07    0.14
  -4  -5   7    0.28    0.18
  -4  -5   7    0.13    0.23
   5   4  -6    0.01    0.14
   5   4  -6   -0.08    0.09
  -5  -4   6    0.13    0.17
  -5  -4   6   -0.13    0.32
  -5  -4   6    0.08    0.14
   6   3  -5    2.02    0.27
   6   3  -5    1.45    0.34
  -6  -3   5    2.25    0.48
  -6  -3   5    2.00    0.44
  -6  -3   5    1.14    0.22
   7   2  -4    0.11    0.14
   7   2  -4   -0.05    0.09
   8   1  -3    7.28    0.43
   8   1  -3    6.11    0.74
   9   0  -2   -0.02    0.09
   9   0  -2    0.01    0.15
   1   8  -9    1.67    0.24
  -1  -8   9    1.68    0.35
  -1  -8   9    3.35    0.57
   2   7  -8    0.42    0.12
  -2  -7   8    0.36    0.29
  -2  -7   8    0.57    0.26
  -2  -7   8    0.48    0.24
  -3  -6   7    7.40    0.65
  -3  -6   7    8.16    0.64
  -3  -6   7    7.87    0.73
  -4  -5   6   12.31    0.68
  -4  -5   6   12.37    0.82
  -4  -5   6   11.90    0.73
   5   4  -5    3.98    0.50
   5   4  -5    3.68    0.37
  -5  -4   5    3.87    0.40
  -5  -4   5    5.02    0.77
  -5  -4   5    4.98    0.63
   6   3  -4    0.17    0.15
   6   3  -4    0.24    0.10
   6   3  -4    0.13    0.13
  -6  -3   4    0.11    0.14
  -6  -3   4    0.17    0.10
  -6  -3   4    0.66    0.25
   7   2  -3    0.49    0.22
   7   2  -3    0.54    0.14
  -7  -2   3    0.34    0.28
   8   1  -2    3.21    0.52
   9   0  -1    1.68    0.40
   9   0  -1    1.25    0.22
   1   8  -8   -0.14    0.12
  -1  -8   8   -0.08    0.17
  -1  -8   8    0.04    0.21
   2   7  -7    2.54    0.23
  -2  -7   7    2.74    0.40
  -2  -7   7    2.81    0.48
  -2  -7   7    2.20    0.43
  -3  -6   6   -0.16    0.26
  -3  -6   6    1.33    0.31
  -3  -6   6    1.83    0.35
  -3  -6   6    0.88    0.27
  -4  -5   5    0.54    0.34
  -4  -5   5    1.85    0.29
  -4  -5   5    1.77    0.29
  -4  -5   5    1.43    0.32
   5   4  -4    9.21    0.61
   5   4  -4    8.48    0.48
   5   4  -4    9.31    0.65
  -5  -4   4    8.53    0.69
  -5  -4   4    9.83    0.53
  -5  -4   4    9.23    0.86
   6   3  -3    1.40    0.25
   6   3  -3    1.28    0.18
   6   3  -3    1.77    0.34
  -6  -3   3    2.23    0.55
  -6  -3   3    2.04    0.42
  -6  -3   3    1.86    0.23
   7   2  -2    4.71    0.58
   7   2  -2    3.82    0.43
   7   2  -2    5.16    0.30
  -7  -2   2    6.20    1.04
   8   1  -1   27.00    0.96
   8   1  -1   27.33    1.41
   9   0   0    0.55    0.16
   9   0   0    0.40    0.23
   1   8  -7    6.06    0.39
  -1  -8   7    5.82    0.70
  -1  -8   7    6.05    0.56
  -1  -8   7    5.49    0.78
   2   7  -6    0.93    0.14
  -2  -7   6    1.05    0.31
  -2  -7   6    1.50    0.31
  -2  -7   6    0.27    0.25
  -3  -6   5    0.07    0.19
  -3  -6   5    0.14    0.20
  -3  -6   5    0.09    0.15
  -3  -6   5   -0.14    0.13
  -4  -5   4    0.08    0.08
  -4  -5   4   -0.12    0.13
  -4  -5   4   -0.08    0.23
  -4  -5   4   -0.05    0.10
   5   4  -3    1.91    0.33
   5   4  -3    2.36    0.36
   5   4  -3    1.84    0.23
  -5  -4   3    1.57    0.33
  -5  -4   3    1.82    0.25
  -5  -4   3    2.55    0.47
   6   3  -2    1.85    0.34
   6   3  -2    1.72    0.38
   6   3  -2    1.94    0.21
   6   3  -2    2.10    0.29
  -6  -3   2    2.58    0.60
  -6  -3   2    1.98    0.41
  -6  -3   2    1.93    0.23
   7   2  -1   48.75    2.05
   7   2  -1   53.76    1.49
   7   2  -1   47.57    1.68
  -7  -2   1   48.67    1.65
  -7  -2   1   48.19    3.07
   8   1   0    6.08    0.67
   8   1   0    5.46    0.33
   9   0   1    0.10    0.11
   9   0   1    0.13    0.16
   0   9  -7    0.03    0.13
   0  -9   7    0.09    0.15
   0  -9   7    0.09    0.17
   1   8  -6    1.95    0.24
  -1  -8   6    2.05    0.43
  -1  -8   6    1.37    0.49
  -1  -8   6    1.72    0.30
   2   7  -5    4.02    0.24
  -2  -7   5    3.65    0.43
  -2  -7   5    4.05    0.52
  -2  -7   5    3.92    0.51
  -2  -7   5    2.47    0.72
  -3  -6   4   20.03    0.90
  -3  -6   4   20.75    0.96
  -3  -6   4   19.09    1.01
  -4  -5   3    0.13    0.12
  -4  -5   3    0.01    0.21
  -4  -5   3    0.02    0.06
  -4  -5   3    0.03    0.12
   5   4  -2    5.33    0.53
   5   4  -2    5.82    0.32
   5   4  -2    4.95    0.52
  -5  -4   2    6.36    0.39
  -5  -4   2    5.93    0.61
  -5  -4   2    5.29    0.58
   6   3  -1    6.46    0.43
   6   3  -1    7.55    0.76
   6   3  -1    7.34    0.32
   6   3  -1    7.45    0.56
  -6  -3   1    7.45    0.42
  -6  -3   1    8.24    0.87
  -6  -3   1    7.01    0.73
   7   2   0   39.51    1.19
   7   2   0   38.58    1.47
   7   2   0   40.34    1.72
   7   2   0   42.58    1.44
  -7  -2   0   41.03    1.40
  -7  -2   0   38.52    2.64
   8   1   1    0.14    0.08
   8   1   1    0.05    0.10
   8   1   1    0.13    0.13
   8   1   1   -0.07    0.17
  -8  -1  -1    0.15    0.39
   9   0   2    0.15    0.16
   9   0   2    0.11    0.11
   0   9  -6    2.97    0.34
   0  -9   6    3.26    0.71
   0  -9   6    3.45    0.55
   0  -9   6    2.71    0.35
   1   8  -5    5.67    0.35
  -1  -8   5    5.69    0.65
  -1  -8   5    4.89    0.67
  -1  -8   5    5.03    0.49
   2   7  -4    0.43    0.11
  -2  -7   4    0.35    0.19
  -2  -7   4    0.29    0.36
  -2  -7   4    0.74    0.24
  -2  -7   4    0.41    0.24
  -3  -6   3    0.83    0.19
  -3  -6   3    1.16    0.29
  -3  -6   3    1.10    0.24
   4   5  -2   14.09    0.62
  -4  -5   2   14.99    0.69
  -4  -5   2   13.92    0.56
  -4  -5   2   14.82    1.08
  -4  -5   2   14.93    0.82
   5   4  -1    5.07    0.50
   5   4  -1    4.97    0.50
  -5  -4   1    5.41    0.56
  -5  -4   1    4.63    0.53
  -5  -4   1    4.42    0.32
   6   3   0   47.91    1.35
   6   3   0   47.25    1.89
   6   3   0   48.88    1.56
  -6  -3   0   48.12    1.64
  -6  -3   0   45.64    2.73
  -6  -3   0   50.13    2.03
   7   2   1    0.08    0.12
   7   2   1    0.07    0.09
   7   2   1    0.08    0.10
   7   2   1    0.26    0.07
  -7  -2  -1    0.52    0.39
  -7  -2  -1    0.17    0.21
  -7  -2  -1    0.14    0.09
   8   1   2    0.20    0.23
   8   1   2    0.11    0.12
   8   1   2    0.14    0.08
   8   1   2    0.10    0.13
  -8  -1  -2    0.57    0.42
   9   0   3    2.54    0.43
   9   0   3    3.56    0.37
   0   9  -5    2.52    0.30
   0  -9   5    2.29    0.54
   0  -9   5    2.21    0.43
   0  -9   5    2.32    0.32
   1   8  -4    0.66    0.15
  -1  -8   4    0.50    0.18
  -1  -8   4    0.90    0.39
  -1  -8   4    0.63    0.27
  -1  -8   4    0.73    0.42
   2   7  -3    0.02    0.07
  -2  -7   3    0.18    0.16
  -2  -7   3   -0.15    0.27
  -2  -7   3    0.03    0.16
  -2  -7   3    0.20    0.19
  -3  -6   2    3.23    0.41
  -3  -6   2    3.27    0.33
  -3  -6   2    2.92    0.33
   4   5  -1    0.16    0.09
   4   5  -1    0.11    0.08
  -4  -5   1    0.11    0.07
  -4  -5   1    0.22    0.09
  -4  -5   1    0.27    0.24
  -4  -5   1    0.21    0.13
   5   4   0    3.83    0.41
   5   4   0    3.86    0.23
  -5  -4   0    2.98    0.52
  -5  -4   0    3.38    0.43
  -5  -4   0    3.73    0.29
   6   3   1   39.12    1.32
   6   3   1   40.88    1.10
   6   3   1   39.50    1.52
   6   3   1   39.40    1.61
  -6  -3  -1   39.55    1.71
  -6  -3  -1   40.49    1.44
  -6  -3  -1   41.45    2.44
  -6  -3  -1   39.54    1.58
   7   2   2   19.82    0.64
   7   2   2   19.74    1.00
   7   2   2   21.27    0.98
   7   2   2   19.66    0.83
   7   2   2   19.74    1.47
  -7  -2  -2   20.58    1.17
  -7  -2  -2   23.49    1.85
   8   1   3    0.10    0.11
   8   1   3   -0.06    0.06
   8   1   3   -0.07    0.10
   8   1   3    0.05    0.22
   8   1   3    0.02    0.15
  -8  -1  -3   -0.02    0.27
   9   0   4    0.86    0.20
   0   9  -4    0.89    0.20
   0  -9   4    0.57    0.29
   0  -9   4    1.19    0.51
   0  -9   4    1.18    0.23
   1   8  -3    2.41    0.25
  -1  -8   3    1.85    0.46
  -1  -8   3    2.24    0.39
  -1  -8   3    1.64    0.52
  -1  -8   3    2.34    0.30
   2   7  -2    2.06    0.18
  -2  -7   2    1.19    0.31
  -2  -7   2    1.80    0.27
  -2  -7   2    1.42    0.25
  -2  -7   2    1.66    0.48
  -3  -6   1   14.93    0.80
  -3  -6   1   15.37    0.66
  -3  -6   1   16.06    0.73
   4   5   0    0.07    0.15
   4   5   0    0.18    0.07
  -4  -5   0   -0.08    0.09
  -4  -5   0    0.09    0.04
  -4  -5   0    0.15    0.16
  -4  -5   0   -0.01    0.06
   5   4   1   13.87    0.73
   5   4   1   14.05    1.17
   5   4   1   14.61    0.51
   5   4   1   14.71    0.74
  -5  -4  -1   15.22    1.02
  -5  -4  -1   14.28    0.78
  -5  -4  -1   14.64    1.02
  -5  -4  -1   15.59    0.71
  -5  -4  -1   14.33    0.67
  -5  -4  -1   14.19    0.61
   6   3   2    1.63    0.28
   6   3   2    1.41    0.25
  -6  -3  -2    1.26    0.30
  -6  -3  -2    2.15    0.53
  -6  -3  -2    1.24    0.27
   7   2   3    9.68    0.95
   7   2   3   10.26    0.39
   7   2   3   10.51    0.66
   7   2   3   10.26    0.52
   7   2   3    9.58    0.61
  -7  -2  -3    8.96    0.91
  -7  -2  -3   10.31    1.45
   8   1   4    2.67    0.28
   8   1   4    2.75    0.40
   8   1   4    2.64    0.66
   8   1   4    3.07    0.34
   8   1   4    2.87    0.46
  -8  -1  -4    2.91    0.87
   9   0   5    0.71    0.19
  -1  10  -4    0.20    0.16
   1 -10   4    0.16    0.22
   1 -10   4    0.35    0.25
   1 -10   4    0.24    0.13
   0   9  -3   14.27    0.67
   0  -9   3   14.70    0.92
   0  -9   3   15.87    1.08
   0  -9   3   14.21    0.72
   1   8  -2    4.46    0.30
  -1  -8   2    4.28    0.66
  -1  -8   2    4.90    0.80
  -1  -8   2    4.41    0.48
  -1  -8   2    4.77    0.42
   2   7  -1    4.61    0.25
  -2  -7   1    5.43    0.38
  -2  -7   1    4.85    0.73
  -2  -7   1    5.16    0.55
  -2  -7   1    4.17    0.41
   3   6   0    4.27    0.44
  -3  -6   0    4.29    0.40
  -3  -6   0    4.60    0.47
  -3  -6   0    5.04    0.32
   4   5   1    2.05    0.23
   4   5   1    1.70    0.38
  -4  -5  -1    2.15    0.27
  -4  -5  -1    2.46    0.35
  -4  -5  -1    1.87    0.28
   5   4   2   29.79    0.90
   5   4   2   32.01    1.29
   5   4   2   30.10    1.88
   5   4   2   31.40    1.25
  -5  -4  -2   30.89    1.29
  -5  -4  -2   31.34    1.70
  -5  -4  -2   29.83    1.02
  -5  -4  -2   31.29    1.74
  -5  -4  -2   30.10    1.19
   6   3   3   10.83    0.61
   6   3   3   11.84    0.91
   6   3   3    9.14    0.63
  -6  -3  -3   10.57    1.04
  -6  -3  -3   11.44    0.51
  -6  -3  -3   11.43    0.79
  -6  -3  -3   11.71    0.67
   7   2   4    2.88    0.23
   7   2   4    2.33    0.26
   7   2   4    2.65    0.58
   7   2   4    2.87    0.35
   7   2   4    3.25    0.45
  -7  -2  -4    3.37    0.81
  -7  -2  -4    2.66    0.55
   8   1   5   11.04    0.77
   8   1   5   10.85    1.15
   8   1   5   10.41    0.54
   9   0   6    3.57    0.42
  -1  10  -3    6.47    0.47
   1 -10   3    5.68    0.70
   1 -10   3    6.94    0.74
   1 -10   3    6.45    0.43
   0   9  -2    2.27    0.28
   0  -9   2    2.47    0.31
   0  -9   2    2.87    0.45
   0  -9   2    2.17    0.49
   1   8  -1    1.19    0.18
  -1  -8   1    0.64    0.34
  -1  -8   1    0.82    0.22
  -1  -8   1    1.82    0.26
  -1  -8   1    1.26    0.42
   2   7   0   11.09    0.42
  -2  -7   0   10.85    0.55
  -2  -7   0   10.80    0.88
  -2  -7   0   10.74    0.58
  -2  -7   0   11.28    0.71
   3   6   1    7.85    0.46
   3   6   1    8.56    0.62
  -3  -6  -1    8.29    0.53
  -3  -6  -1    7.38    0.45
  -3  -6  -1    8.03    0.40
   4   5   2    0.02    0.05
   4   5   2    0.05    0.09
   4   5   2   -0.03    0.09
  -4  -5  -2   -0.07    0.08
  -4  -5  -2    0.00    0.07
  -4  -5  -2    0.00    0.07
  -4  -5  -2    0.08    0.12
   5   4   3    9.42    0.34
   5   4   3    9.42    0.60
  -5  -4  -3    9.42    0.61
  -5  -4  -3    9.07    0.43
  -5  -4  -3    9.63    0.77
  -5  -4  -3    9.48    0.55
  -5  -4  -3   10.94    0.76
   6   3   4    0.14    0.13
   6   3   4    0.17    0.10
   6   3   4    0.12    0.14
   6   3   4    0.16    0.04
  -6  -3  -4    0.14    0.12
  -6  -3  -4    0.00    0.17
  -6  -3  -4    0.25    0.09
  -6  -3  -4    0.00    0.16
   7   2   5    1.05    0.17
   7   2   5    0.84    0.26
   7   2   5    0.98    0.16
   7   2   5    0.79    0.35
   7   2   5    0.99    0.21
  -7  -2  -5    0.68    0.20
  -7  -2  -5    1.10    0.37
   8   1   6    4.63    0.61
   8   1   6    4.35    0.42
   8   1   6    4.39    0.87
   9   0   7    3.59    0.44
  -1  10  -2    4.37    0.43
   1 -10   2    4.72    0.59
   1 -10   2    4.45    0.60
   1 -10   2    4.89    0.37
   0   9  -1    2.35    0.28
   0  -9   1    2.02    0.29
   0  -9   1    2.29    0.39
   0  -9   1    2.63    0.50
   0  -9   1    2.12    0.59
   1   8   0   25.24    0.89
  -1  -8   0   22.77    0.95
  -1  -8   0   22.01    1.28
  -1  -8   0   23.84    1.03
  -1  -8   0   25.60    1.62
   2   7   1   15.69    0.56
  -2  -7  -1   16.01    0.91
  -2  -7  -1   18.34    1.11
  -2  -7  -1   15.78    0.75
  -2  -7  -1   16.62    0.70
   3   6   2    0.03    0.08
   3   6   2    0.02    0.07
  -3  -6  -2   -0.03    0.05
  -3  -6  -2   -0.05    0.08
  -3  -6  -2    0.09    0.12
   4   5   3    2.80    0.24
   4   5   3    3.20    0.40
   4   5   3    2.72    0.42
  -4  -5  -3    2.89    0.30
  -4  -5  -3    2.98    0.28
  -4  -5  -3    2.92    0.32
   5   4   4    4.64    0.22
   5   4   4    5.76    0.56
  -5  -4  -4    4.72    0.51
  -5  -4  -4    5.14    0.35
  -5  -4  -4    4.87    0.28
  -5  -4  -4    5.08    0.48
   6   3   5    3.48    0.46
   6   3   5    4.01    0.30
   6   3   5    3.46    0.19
   6   3   5    3.26    0.54
  -6  -3  -5    3.57    0.36
  -6  -3  -5    3.17    0.67
  -6  -3  -5    3.61    0.24
   7   2   6    0.31    0.26
   7   2   6    0.28    0.18
   8   1   7    0.90    0.21
   8   1   7    1.44    0.37
   8   1   7    0.48    0.36
   9   0   8    0.75    0.24
  -1  10  -1    3.99    0.40
   1 -10   1    3.60    0.55
   1 -10   1    3.00    0.33
   1 -10   1    3.64    0.52
   0   9   0    9.32    0.51
   0  -9   0    8.78    0.61
   0  -9   0    9.03    0.72
   0  -9   0    8.68    1.17
   0  -9   0   10.30    0.55
   1   8   1    0.65    0.16
  -1  -8  -1    0.73    0.18
  -1  -8  -1    0.57    0.17
  -1  -8  -1    0.43    0.33
  -1  -8  -1    0.33    0.23
   2   7   2   36.97    1.12
  -2  -7  -2   36.97    1.35
  -2  -7  -2   36.52    1.89
  -2  -7  -2   35.66    1.24
  -2  -7  -2   34.80    1.59
   3   6   3    3.60    0.42
   3   6   3    3.83    0.34
   3   6   3    4.03    0.37
  -3  -6  -3    4.09    0.37
  -3  -6  -3    4.19    0.39
  -3  -6  -3    4.54    0.37
  -3  -6  -3    4.36    0.26
   4   5   4   25.32    1.11
   4   5   4   23.69    0.82
  -4  -5  -4   22.17    1.16
  -4  -5  -4   25.13    1.13
  -4  -5  -4   22.98    0.97
   5   4   5    3.85    0.47
   5   4   5    4.12    0.39
   5   4   5    4.05    0.22
  -5  -4  -5    4.18    0.30
  -5  -4  -5    4.08    0.40
  -5  -4  -5    4.44    0.25
  -5  -4  -5    3.96    0.56
   6   3   6   14.11    0.51
   6   3   6   14.70    1.05
   6   3   6   12.66    0.82
  -6  -3  -6   13.38    0.63
  -6  -3  -6   13.57    0.51
   7   2   7    0.56    0.24
   7   2   7    0.87    0.37
   8   1   8    2.07    0.32
   8   1   8    1.70    0.42
   9   0   9    0.38    0.22
   9   0   9    0.62    0.31
  -1  10   0    0.08    0.16
   1 -10   0    0.21    0.13
   1 -10   0    1.07    0.31
   0   9   1   15.68    0.70
   0  -9  -1   13.89    1.27
   0  -9  -1   15.82    0.72
   0  -9  -1   14.73    0.79
   0  -9  -1   14.58    0.91
   1   8   2    2.12    0.24
  -1  -8  -2    0.99    0.35
  -1  -8  -2    1.96    0.45
  -1  -8  -2    2.33    0.27
  -1  -8  -2    2.93    0.34
   2   7   3    0.30    0.10
   2   7   3    0.14    0.26
  -2  -7  -3    0.46    0.13
  -2  -7  -3    0.24    0.10
  -2  -7  -3    0.29    0.16
  -2  -7  -3    0.43    0.23
  -2  -7  -3    0.35    0.12
   3   6   4   37.00    1.70
   3   6   4   36.25    1.27
   3   6   4   37.22    1.49
  -3  -6  -4   37.44    1.20
  -3  -6  -4   36.19    1.38
  -3  -6  -4   37.66    1.51
  -3  -6  -4   37.87    1.68
   4   5   5    5.46    0.56
   4   5   5    5.75    0.32
  -4  -5  -5    5.85    0.23
  -4  -5  -5    5.55    0.38
  -4  -5  -5    6.13    0.35
  -4  -5  -5    6.45    0.33
   5   4   6    9.62    0.68
   5   4   6   11.07    0.72
  -5  -4  -6   10.59    0.50
  -5  -4  -6   10.06    0.81
  -5  -4  -6   10.35    0.68
  -5  -4  -6   10.34    0.41
   6   3   7    2.38    0.42
   6   3   7    2.55    0.48
   7   2   8    4.23    0.62
   7   2   8    5.10    0.85
   8   1   9    0.45    0.27
   8   1   9    0.12    0.16
  -1  10   1    2.81    0.36
   1 -10  -1    2.28    0.29
   1 -10  -1    2.64    0.47
   0   9   2   -0.21    0.11
   0  -9  -2   -0.19    0.18
   0  -9  -2   -0.02    0.10
   0  -9  -2    0.18    0.11
   0  -9  -2    0.00    0.16
   1   8   3    4.55    0.33
  -1  -8  -3    5.19    0.60
  -1  -8  -3    4.11    0.37
  -1  -8  -3    4.49    0.41
  -1  -8  -3    4.49    0.65
   2   7   4    5.89    0.29
  -2  -7  -4    6.46    0.63
  -2  -7  -4    6.45    0.51
  -2  -7  -4    6.05    0.35
  -2  -7  -4    5.95    0.40
  -2  -7  -4    5.02    0.35
   3   6   5    4.57    0.50
  -3  -6  -5    5.16    0.28
  -3  -6  -5    4.92    0.50
   4   5   6    0.46    0.12
   4   5   6    0.25    0.15
  -4  -5  -6    0.42    0.14
  -4  -5  -6    0.31    0.07
   5   4   7   -0.04    0.10
   5   4   7    0.03    0.06
   5   4   7    0.09    0.11
  -5  -4  -7    0.02    0.04
  -5  -4  -7   -0.02    0.14
  -5  -4  -7    0.13    0.10
   6   3   8    4.27    0.66
   6   3   8    3.66    0.55
   7   2   9    2.51    0.60
   7   2   9    2.21    0.46
   8   1  10    3.46    0.47
   8   1  10    2.38    0.53
  -1  10   2    4.62    0.45
   1 -10  -2    3.83    0.37
   1 -10  -2    4.54    0.61
   0   9   3    8.11    0.49
   0  -9  -3    8.98    0.94
   0  -9  -3    9.08    0.53
   0  -9  -3    8.24    0.49
   0  -9  -3    9.45    0.68
   1   8   4    3.68    0.31
  -1  -8  -4    2.98    0.32
  -1  -8  -4    3.96    0.58
  -1  -8  -4    3.99    0.38
  -1  -8  -4    4.04    0.49
   2   7   5    1.10    0.15
   2   7   5    0.29    0.22
   2   7   5    1.28    0.26
  -2  -7  -5    1.39    0.31
  -2  -7  -5    1.01    0.21
  -2  -7  -5    1.19    0.18
  -2  -7  -5    1.02    0.21
   3   6   6    1.80    0.32
  -3  -6  -6    1.74    0.19
  -3  -6  -6    1.67    0.29
   4   5   7   24.95    1.23
  -4  -5  -7   27.51    0.87
  -4  -5  -7   24.57    1.06
   5   4   8   -0.02    0.12
   5   4   8    0.15    0.13
   6   3   9    8.44    0.81
   6   3   9    7.18    0.81
   7   2  10    1.93    0.46
   8   1  11    1.21    0.43
   8   1  11    1.58    0.37
  -1  10   3    1.43    0.29
   1 -10  -3    1.54    0.23
   1 -10  -3    1.34    0.23
   1 -10  -3    1.32    0.35
   0   9   4   24.16    0.98
   0  -9  -4   25.25    1.00
   0  -9  -4   26.39    1.04
   0  -9  -4   24.09    1.25
   1   8   5   25.44    0.92
  -1  -8  -5   24.11    1.01
  -1  -8  -5   25.20    0.97
  -1  -8  -5   24.28    1.17
   2   7   6   -0.02    0.09
   2   7   6   -0.02    0.11
  -2  -7  -6    0.19    0.09
  -2  -7  -6    0.14    0.10
  -2  -7  -6    0.00    0.12
   3   6   7   17.96    0.98
  -3  -6  -7   19.29    0.73
  -3  -6  -7   19.16    0.86
   4   5   8    0.56    0.22
  -4  -5  -8    0.79    0.16
  -4  -5  -8    0.90    0.13
   5   4   9    2.85    0.47
   6   3  10    2.04    0.45
   7   2  11   12.92    1.24
  -1  10   4    0.22    0.21
   1 -10  -4    0.30    0.13
   1 -10  -4    0.02    0.10
   1 -10  -4    0.23    0.19
   0   9   5    3.48    0.36
   0  -9  -5    3.34    0.49
   0  -9  -5    3.53    0.35
   1   8   6   44.00    1.42
  -1  -8  -6   38.93    1.71
  -1  -8  -6   41.61    1.51
  -1  -8  -6   41.87    1.45
   2   7   7    4.88    0.32
   2   7   7    4.95    0.54
  -2  -7  -7    5.14    0.41
  -2  -7  -7    4.93    0.32
   3   6   8    1.67    0.34
  -3  -6  -8    1.73    0.25
  -3  -6  -8    1.36    0.19
   4   5   9    2.48    0.45
  -4  -5  -9    2.69    0.25
   5   4  10    7.20    0.80
   6   3  11    6.67    0.84
   7   2  12    0.43    0.32
  -1  10   5   -0.07    0.20
   1 -10  -5    0.06    0.15
   1 -10  -5    0.07    0.10
   0   9   6    0.06    0.19
   0  -9  -6    0.00    0.08
   0  -9  -6    0.07    0.10
   0  -9  -6    0.17    0.17
   1   8   7    5.14    0.39
  -1  -8  -7    4.68    0.35
  -1  -8  -7    5.43    0.57
  -1  -8  -7    5.50    0.39
  -1  -8  -7    5.60    0.47
   2   7   8    7.53    0.40
   2   7   8    6.57    0.64
  -2  -7  -8    6.52    0.49
  -2  -7  -8    7.07    0.41
  -2  -7  -8    6.56    0.40
   3   6   9   31.10    1.47
  -3  -6  -9   33.03    1.29
  -3  -6  -9   31.74    1.05
  -3  -6  -9   33.82    1.16
   4   5  10    1.97    0.40
  -4  -5 -10    2.04    0.23
  -4  -5 -10    2.00    0.23
   5   4  11    1.00    0.33
   6   3  12    0.51    0.29
   7   2  13    9.31    1.12
  -1  10   6    0.87    0.29
   1 -10  -6    1.10    0.34
   1 -10  -6    1.45    0.23
   0   9   7    5.24    0.46
   0  -9  -7    4.81    0.60
   0  -9  -7    4.93    0.37
   1   8   8    3.26    0.42
   1   8   8    2.65    0.32
  -1  -8  -8    3.01    0.35
  -1  -8  -8    3.07    0.33
  -1  -8  -8    3.11    0.33
  -1  -8  -8    2.99    0.43
  -1  -8  -8    3.76    0.39
   2   7   9    0.11    0.15
   2   7   9    0.24    0.18
  -2  -7  -9    0.05    0.09
  -2  -7  -9    0.05    0.08
  -2  -7  -9    0.42    0.16
  -2  -7  -9    0.05    0.09
   3   6  10    3.80    0.55
  -3  -6 -10    4.34    0.31
  -3  -6 -10    4.14    0.34
  -3  -6 -10    4.31    0.32
   4   5  11    0.33    0.22
  -4  -5 -11    0.13    0.09
   5   4  12   -0.02    0.18
   6   3  13    2.18    0.55
  -1  10   7    7.43    0.61
   1 -10  -7    6.66    0.80
   1 -10  -7    7.22    0.45
   0   9   8    0.26    0.24
   0  -9  -8    0.08    0.16
   0  -9  -8    0.21    0.12
   1   8   9    0.89    0.26
  -1  -8  -9    1.04    0.22
  -1  -8  -9    1.06    0.20
  -1  -8  -9    0.82    0.20
  -1  -8  -9    1.14    0.30
   2   7  10    8.46    0.78
   2   7  10    7.88    0.46
  -2  -7 -10    8.57    0.47
  -2  -7 -10    8.93    0.59
  -2  -7 -10    7.53    0.47
   3   6  11    0.66    0.26
  -3  -6 -11    0.36    0.13
   4   5  12   -0.06    0.15
  -4  -5 -12   -0.02    0.09
   5   4  13    5.69    0.80
   6   3  14    0.09    0.25
  -1  10   8    1.16    0.31
   1 -10  -8    0.49    0.28
   1 -10  -8    0.61    0.17
   0   9   9    0.11    0.25
   0  -9  -9    0.13    0.19
   0  -9  -9    0.20    0.12
   1   8  10    6.76    0.50
  -1  -8 -10    6.52    0.68
  -1  -8 -10    7.30    0.46
   2   7  11    2.40    0.30
   2   7  11    2.32    0.44
  -2  -7 -11    2.79    0.39
  -2  -7 -11    2.31    0.29
   3   6  12    7.99    0.84
  -3  -6 -12    8.00    0.49
   4   5  13    4.33    0.67
  -4  -5 -13    4.54    0.42
   5   4  14    0.44    0.32
  -1  10   9    0.36    0.31
   1 -10  -9   -0.02    0.20
   1 -10  -9    0.30    0.13
   0   9  10    2.58    0.40
   0  -9 -10    2.34    0.47
   0  -9 -10    2.29    0.31
   1   8  11    0.27    0.28
  -1  -8 -11    0.00    0.16
  -1  -8 -11    0.15    0.12
   2   7  12    0.98    0.23
   2   7  12    0.96    0.31
  -2  -7 -12    0.98    0.21
   3   6  13    0.31    0.24
  -3  -6 -13    0.26    0.13
   4   5  14    0.34    0.24
  -4  -5 -14    0.29    0.15
   5   4  15    3.77    0.72
   0   9  11    2.82    0.46
   0  -9 -11    1.24    0.35
   0  -9 -11    1.87    0.28
   1   8  12    3.64    0.46
  -1  -8 -12    4.17    0.56
  -1  -8 -12    3.65    0.40
   2   7  13    1.77    0.41
  -2  -7 -13    1.73    0.28
   3   6  14    1.69    0.45
  -3  -6 -14    1.90    0.31
   4   5  15    5.32    0.81
  -4  -5 -15    6.21    0.54
   0   9  12    0.52    0.36
   0  -9 -12    1.59    0.27
   0  -9 -12    1.10    0.36
   1   8  13    2.08    0.45
  -1  -8 -13    2.41    0.34
  -2  -7 -14   -0.13    0.11
   3   6  15    0.12    0.29
  -3  -6 -15    0.05    0.13
   1   8  14    2.73    0.47
  -2  -7 -15    0.72    0.21
   6   4 -10   -0.29    0.21
  -6  -4  10    0.41    0.23
   7   3  -9    0.08    0.23
   7   3  -9   -0.26    0.12
  -7  -3   9    0.06    0.26
  -5  -5  10    2.52    0.42
  -5  -5  10    1.85    0.41
   6   4  -9    0.88    0.27
   6   4  -9    1.22    0.39
  -6  -4   9    0.71    0.31
   7   3  -8    0.23    0.23
   7   3  -8    0.39    0.20
  -7  -3   8    0.15    0.21
   8   2  -7   -0.22    0.15
   8   2  -7   -0.02    0.12
  -8  -2   7    0.31    0.27
  -4  -6  10    0.80    0.36
  -4  -6  10    1.73    0.37
  -4  -6  10    0.91    0.30
  -5  -5   9    2.55    0.47
  -5  -5   9    1.99    0.36
   6   4  -8    1.83    0.32
   6   4  -8    1.87    0.41
  -6  -4   8    2.67    0.54
   7   3  -7    1.54    0.40
   7   3  -7    1.28    0.28
  -7  -3   7    0.58    0.31
   8   2  -6    1.61    0.41
   8   2  -6    1.72    0.29
   9   1  -5    0.41    0.24
   9   1  -5    0.16    0.15
  -3  -7  10    1.73    0.40
  -4  -6   9    2.32    0.43
  -4  -6   9    1.72    0.38
  -4  -6   9    1.58    0.35
  -5  -5   8    1.59    0.33
  -5  -5   8    1.24    0.34
   6   4  -7    0.41    0.18
   6   4  -7    0.62    0.29
  -6  -4   7    0.54    0.22
  -6  -4   7    0.72    0.29
   7   3  -6    3.71    0.57
   7   3  -6    2.82    0.35
  -7  -3   6    3.00    0.61
   8   2  -5    0.51    0.25
   8   2  -5    0.38    0.15
   9   1  -4    0.78    0.19
   9   1  -4    0.41    0.25
  -3  -7   9    0.38    0.20
  -3  -7   9    0.72    0.30
  -3  -7   9    0.16    0.27
  -4  -6   8    0.82    0.33
  -4  -6   8    1.60    0.37
  -4  -6   8    1.88    0.38
  -5  -5   7    5.83    0.72
  -5  -5   7    5.63    0.59
   6   4  -6    0.42    0.17
   6   4  -6    0.81    0.27
  -6  -4   6    0.61    0.28
  -6  -4   6    0.18    0.16
   7   3  -5    4.81    0.63
  -7  -3   5    5.78    0.78
   8   2  -4    0.84    0.29
   8   2  -4    0.55    0.17
   9   1  -3    4.19    0.63
   9   1  -3    4.58    0.41
  -2  -8   9   -0.04    0.21
  -2  -8   9    0.46    0.24
  -3  -7   8    7.21    0.69
  -3  -7   8    8.25    0.81
  -3  -7   8    8.79    0.84
  -4  -6   7    2.48    0.43
  -4  -6   7    2.66    0.41
  -4  -6   7    2.84    0.47
   5   5  -6   -0.13    0.14
  -5  -5   6   -0.18    0.09
  -5  -5   6   -0.36    0.27
  -5  -5   6   -0.02    0.10
   6   4  -5    9.92    0.56
   6   4  -5    9.26    0.72
  -6  -4   5    8.73    0.55
  -6  -4   5   10.74    0.84
  -6  -4   5    9.48    0.93
   7   3  -4    4.38    0.58
   7   3  -4    4.00    0.36
  -7  -3   4    3.67    0.62
   8   2  -3    0.35    0.20
   8   2  -3    0.19    0.10
   9   1  -2    3.66    0.57
   9   1  -2    2.34    0.28
  -2  -8   8    4.34    0.69
  -2  -8   8    6.79    0.77
  -2  -8   8    5.65    0.58
  -3  -7   7    2.40    0.45
  -3  -7   7    1.97    0.40
  -3  -7   7    2.22    0.40
  -4  -6   6    0.03    0.21
  -4  -6   6    0.40    0.21
  -4  -6   6    0.85    0.27
  -4  -6   6    1.10    0.29
   5   5  -5    7.45    0.73
  -5  -5   5    9.19    1.00
  -5  -5   5    7.95    0.54
  -5  -5   5    7.67    0.78
   6   4  -4    7.03    0.44
   6   4  -4    7.87    0.63
  -6  -4   4    6.25    0.75
  -6  -4   4    7.88    0.48
  -6  -4   4    9.32    0.86
   7   3  -3    0.28    0.17
   7   3  -3    0.47    0.13
  -7  -3   3    0.79    0.28
  -7  -3   3    0.98    0.37
   8   2  -2    0.81    0.26
   8   2  -2    0.63    0.14
   9   1  -1    0.47    0.24
   9   1  -1    0.87    0.18
  10   0   0    0.35    0.14
  10   0   0    0.47    0.27
   2   8  -7    0.01    0.09
  -2  -8   7    0.14    0.19
  -2  -8   7   -0.22    0.17
  -2  -8   7   -0.41    0.24
  -3  -7   6    5.30    0.62
  -3  -7   6    4.86    0.53
  -3  -7   6    5.25    0.60
  -4  -6   5   14.36    0.88
  -4  -6   5   14.10    0.74
  -4  -6   5   12.43    0.74
   5   5  -4    6.91    0.59
  -5  -5   4    7.79    0.50
  -5  -5   4    8.04    0.65
  -5  -5   4    7.74    0.86
   6   4  -3    4.30    0.55
   6   4  -3    4.38    0.53
   6   4  -3    3.63    0.33
  -6  -4   3    3.88    0.57
  -6  -4   3    4.56    0.72
  -6  -4   3    3.98    0.37
   7   3  -2    0.52    0.20
   7   3  -2    0.40    0.11
   7   3  -2    0.46    0.17
  -7  -3   2    0.52    0.14
  -7  -3   2    0.29    0.20
  -7  -3   2    0.17    0.19
   8   2  -1    8.55    0.69
   8   2  -1    7.67    0.38
   9   1   0   -0.07    0.10
   9   1   0    0.08    0.08
  10   0   1    0.31    0.15
  10   0   1    0.60    0.28
   1   9  -7    0.52    0.17
  -1  -9   7    0.36    0.26
  -1  -9   7    1.52    0.64
  -1  -9   7    0.11    0.18
   2   8  -6    0.73    0.14
  -2  -8   6    1.55    0.39
  -2  -8   6    0.92    0.37
  -2  -8   6    1.25    0.28
  -3  -7   5    2.57    0.41
  -3  -7   5    2.19    0.35
  -3  -7   5    1.86    0.37
  -4  -6   4   25.20    1.02
  -4  -6   4   25.15    1.09
  -4  -6   4   23.45    1.21
   5   5  -3   11.98    0.76
   5   5  -3   11.76    0.66
  -5  -5   3   11.83    0.79
  -5  -5   3   11.60    0.62
  -5  -5   3   11.18    0.98
   6   4  -2    5.90    0.33
   6   4  -2    5.19    0.56
   6   4  -2    6.25    0.65
  -6  -4   2    4.67    0.60
  -6  -4   2    6.80    0.72
  -6  -4   2    6.23    0.40
   7   3  -1    0.38    0.10
   7   3  -1    0.34    0.14
   7   3  -1    0.26    0.17
  -7  -3   1    0.51    0.24
  -7  -3   1    0.29    0.12
  -7  -3   1    0.79    0.37
   8   2   0    0.54    0.11
   8   2   0    0.91    0.22
   8   2   0    1.07    0.29
  -8  -2   0    0.59    0.36
   9   1   1    1.04    0.18
   9   1   1    0.92    0.29
  10   0   2    1.58    0.26
  10   0   2    1.31    0.35
   1   9  -6    0.89    0.19
  -1  -9   6    0.78    0.23
  -1  -9   6    1.96    0.42
  -1  -9   6    1.00    0.57
   2   8  -5    0.19    0.10
  -2  -8   5    0.28    0.24
  -2  -8   5    0.31    0.18
  -2  -8   5    0.05    0.22
  -3  -7   4   -0.11    0.26
  -3  -7   4    0.19    0.21
  -3  -7   4    0.50    0.22
  -3  -7   4    0.26    0.16
  -4  -6   3   14.00    0.82
  -4  -6   3   12.47    0.64
  -4  -6   3   13.07    0.68
   5   5  -2    5.46    0.56
   5   5  -2    5.34    0.49
  -5  -5   2    4.65    0.55
  -5  -5   2    5.25    0.58
  -5  -5   2    4.41    0.41
   6   4  -1    8.45    0.37
   6   4  -1    8.85    0.77
   6   4  -1    8.44    0.60
  -6  -4   1    7.97    0.80
  -6  -4   1    7.36    0.45
  -6  -4   1    7.74    0.64
   7   3   0   18.72    1.00
   7   3   0   18.53    0.60
   7   3   0   17.47    0.80
  -7  -3   0   18.05    1.08
  -7  -3   0   16.20    1.47
  -7  -3   0   17.78    0.78
   8   2   1   19.15    0.85
   8   2   1   17.66    0.62
   8   2   1   16.35    0.98
  -8  -2  -1   18.97    1.76
   9   1   2    0.84    0.16
   9   1   2    0.89    0.27
  10   0   3    0.38    0.16
   1   9  -5    0.05    0.12
  -1  -9   5    0.20    0.27
  -1  -9   5    0.13    0.46
  -1  -9   5    0.15    0.14
   2   8  -4    0.32    0.11
  -2  -8   4    0.56    0.24
  -2  -8   4    0.46    0.19
  -2  -8   4    0.03    0.24
  -2  -8   4    0.37    0.38
  -3  -7   3    2.65    0.43
  -3  -7   3    3.48    0.41
  -3  -7   3    2.96    0.36
   4   6  -2    0.67    0.12
  -4  -6   2    0.66    0.17
  -4  -6   2    0.53    0.17
  -4  -6   2    0.52    0.21
  -4  -6   2    0.36    0.22
   5   5  -1   16.75    0.78
   5   5  -1   17.21    0.70
  -5  -5   1   18.05    0.79
  -5  -5   1   18.01    0.96
  -5  -5   1   16.28    1.12
   6   4   0   26.66    1.27
   6   4   0   28.30    0.88
  -6  -4   0   27.96    1.36
  -6  -4   0   31.01    1.85
  -6  -4   0   29.86    1.12
   7   3   1   11.55    0.60
   7   3   1   11.98    0.39
   7   3   1   12.00    0.68
   7   3   1   10.95    0.72
  -7  -3  -1   12.35    0.80
  -7  -3  -1   11.67    0.81
  -7  -3  -1   11.70    1.19
  -7  -3  -1   12.44    0.62
   8   2   2   25.00    1.80
   8   2   2   24.63    1.01
   8   2   2   24.17    0.80
   8   2   2   26.92    1.17
   8   2   2   25.23    1.24
  -8  -2  -2   24.95    2.11
   9   1   3    0.59    0.15
   9   1   3    0.85    0.27
  10   0   4    0.98    0.22
   0  10  -5   -0.01    0.14
   0 -10   5    0.10    0.25
   0 -10   5    0.16    0.15
   0 -10   5   -0.55    0.37
   1   9  -4    6.07    0.39
  -1  -9   4    6.60    0.89
  -1  -9   4    6.97    0.74
  -1  -9   4    7.14    0.50
   2   8  -3    0.91    0.15
  -2  -8   3    1.14    0.28
  -2  -8   3    1.07    0.23
  -2  -8   3    0.29    0.25
  -2  -8   3    0.56    0.38
  -3  -7   2    0.64    0.20
  -3  -7   2    0.59    0.26
  -3  -7   2    0.51    0.17
  -3  -7   2   -0.19    0.19
  -4  -6   1    9.63    0.63
  -4  -6   1    9.33    0.47
  -4  -6   1    9.69    0.55
   5   5   0    1.72    0.21
  -5  -5   0    1.58    0.24
  -5  -5   0    1.69    0.33
  -5  -5   0    1.50    0.29
   6   4   1    0.27    0.14
   6   4   1    0.59    0.18
   6   4   1    0.19    0.06
  -6  -4  -1    0.10    0.11
  -6  -4  -1    0.09    0.09
  -6  -4  -1    0.54    0.27
  -6  -4  -1    0.17    0.13
   7   3   2   22.59    0.89
   7   3   2   20.65    1.03
   7   3   2   23.09    1.09
  -7  -3  -2   22.18    1.16
  -7  -3  -2   22.51    1.19
  -7  -3  -2   22.14    1.73
   8   2   3    0.89    0.25
   8   2   3    0.67    0.35
   8   2   3    0.61    0.17
   8   2   3    0.64    0.11
   8   2   3    0.63    0.21
  -8  -2  -3    0.82    0.45
   9   1   4    4.77    0.40
  10   0   5    0.33    0.18
   0  10  -4    5.57    0.40
   0 -10   4    4.13    0.69
   0 -10   4    5.07    0.67
   0 -10   4    3.34    0.40
   1   9  -3    2.84    0.29
  -1  -9   3    3.00    0.47
  -1  -9   3    3.60    0.40
  -1  -9   3    2.95    0.59
   2   8  -2    8.97    0.40
  -2  -8   2   10.85    1.00
  -2  -8   2    8.91    0.70
  -2  -8   2    9.59    0.62
  -2  -8   2    9.14    0.55
  -3  -7   1    2.51    0.39
  -3  -7   1    3.20    0.33
  -3  -7   1    2.69    0.34
   4   6   0    1.22    0.20
  -4  -6   0    1.15    0.21
  -4  -6   0    1.24    0.18
  -4  -6   0    1.09    0.25
   5   5   1    1.87    0.47
   5   5   1    1.91    0.20
  -5  -5  -1    2.14    0.36
  -5  -5  -1    1.50    0.24
  -5  -5  -1    1.74    0.30
  -5  -5  -1    2.04    0.40
   6   4   2   13.76    0.45
   6   4   2   15.16    0.77
   6   4   2   14.20    0.78
  -6  -4  -2   13.57    1.11
  -6  -4  -2   13.84    0.79
  -6  -4  -2   14.25    0.70
  -6  -4  -2   15.36    0.83
   7   3   3    2.94    0.57
   7   3   3    3.09    0.43
   7   3   3    2.84    0.38
  -7  -3  -3    2.77    0.69
  -7  -3  -3    3.19    0.45
  -7  -3  -3    3.13    0.51
   8   2   4    3.08    0.46
   8   2   4    3.25    0.26
   8   2   4    3.37    0.72
   8   2   4    2.70    0.38
   8   2   4    2.74    0.31
  -8  -2  -4    3.03    0.85
   9   1   5    1.12    0.21
   0  10  -3    0.35    0.17
   0 -10   3    0.40    0.31
   0 -10   3    0.59    0.19
   0 -10   3    0.07    0.31
   1   9  -2    0.95    0.18
  -1  -9   2    0.50    0.25
  -1  -9   2    0.68    0.43
  -1  -9   2    0.86    0.20
  -1  -9   2    1.08    0.45
   2   8  -1   11.17    0.45
  -2  -8   1   10.20    0.78
  -2  -8   1   11.24    0.59
  -2  -8   1   10.54    0.96
  -2  -8   1    9.63    0.60
  -3  -7   0    7.98    0.50
  -3  -7   0    8.50    0.48
  -3  -7   0    8.85    0.60
   4   6   1   12.07    0.87
   4   6   1   10.08    0.52
  -4  -6  -1   11.48    0.46
  -4  -6  -1   11.19    0.65
  -4  -6  -1   11.72    0.60
   5   5   2   50.61    1.86
   5   5   2   48.29    2.65
   5   5   2   46.44    1.44
  -5  -5  -2   47.08    1.86
  -5  -5  -2   50.46    2.41
  -5  -5  -2   51.28    1.62
  -5  -5  -2   49.74    2.45
  -5  -5  -2   49.86    1.75
   6   4   3    0.38    0.17
   6   4   3    0.43    0.06
   6   4   3    0.33    0.15
  -6  -4  -3    0.91    0.26
  -6  -4  -3    0.59    0.13
  -6  -4  -3    0.76    0.19
  -6  -4  -3    0.39    0.22
  -6  -4  -3    0.38    0.24
   7   3   4   39.25    2.22
   7   3   4   38.58    1.62
   7   3   4   37.09    1.05
   7   3   4   38.15    1.52
  -7  -3  -4   37.83    1.59
  -7  -3  -4   37.11    2.48
  -7  -3  -4   38.35    1.78
   8   2   5    0.15    0.09
   8   2   5    0.04    0.13
   8   2   5    0.06    0.20
   8   2   5    0.02    0.09
  -8  -2  -5    0.04    0.29
   9   1   6    9.24    0.54
   0  10  -2    4.87    0.42
   0 -10   2    5.47    0.48
   0 -10   2    4.68    0.60
   0 -10   2    4.44    0.65
   1   9  -1    2.25    0.26
  -1  -9   1    1.90    0.52
  -1  -9   1    2.02    0.34
  -1  -9   1    1.16    0.43
  -1  -9   1    3.04    0.34
   2   8   0    0.38    0.12
  -2  -8   0    0.16    0.23
  -2  -8   0    0.24    0.13
  -2  -8   0    0.24    0.13
  -2  -8   0    0.18    0.23
   3   7   1    0.08    0.14
  -3  -7  -1    0.09    0.08
  -3  -7  -1    0.08    0.12
  -3  -7  -1    0.16    0.18
  -3  -7  -1   -0.25    0.21
   4   6   2   26.33    0.91
   4   6   2   23.42    1.38
  -4  -6  -2   24.70    1.01
  -4  -6  -2   23.16    0.79
  -4  -6  -2   23.40    1.06
   5   5   3   19.44    0.67
   5   5   3   19.64    0.97
  -5  -5  -3   19.84    0.88
  -5  -5  -3   19.30    0.90
  -5  -5  -3   18.53    1.13
  -5  -5  -3   19.50    0.73
  -5  -5  -3   19.37    1.11
   6   4   4   -0.01    0.03
   6   4   4    0.07    0.10
   6   4   4   -0.02    0.10
  -6  -4  -4   -0.05    0.05
  -6  -4  -4   -0.08    0.14
  -6  -4  -4   -0.05    0.07
  -6  -4  -4    0.00    0.12
  -6  -4  -4    0.03    0.16
   7   3   5   12.78    0.44
   7   3   5   13.16    1.07
   7   3   5   12.35    0.81
   7   3   5   12.91    0.66
  -7  -3  -5   11.77    1.11
  -7  -3  -5   11.40    1.21
  -7  -3  -5   13.19    0.72
   8   2   6    5.55    0.93
   8   2   6    5.91    0.69
   8   2   6    6.37    0.38
  -8  -2  -6    4.85    1.06
   9   1   7   -0.09    0.18
   9   1   7    0.14    0.13
   0  10  -1    0.40    0.18
   0 -10   1    1.12    0.35
   0 -10   1    0.26    0.14
   0 -10   1    0.34    0.29
   1   9   0    5.61    0.36
  -1  -9   0    5.62    0.41
  -1  -9   0    6.57    0.94
  -1  -9   0    5.91    0.54
  -1  -9   0    6.44    0.76
   2   8   1    3.78    0.24
  -2  -8  -1    3.24    0.54
  -2  -8  -1    3.95    0.58
  -2  -8  -1    3.00    0.35
  -2  -8  -1    3.65    0.35
   3   7   2    3.50    0.38
  -3  -7  -2    3.68    0.31
  -3  -7  -2    3.61    0.44
  -3  -7  -2    3.65    0.38
  -3  -7  -2    3.71    0.50
   4   6   3    5.39    0.50
   4   6   3    5.20    0.53
   4   6   3    5.04    0.34
  -4  -6  -3    5.88    0.27
  -4  -6  -3    5.53    0.40
  -4  -6  -3    6.04    0.43
   5   5   4    1.05    0.24
   5   5   4    0.74    0.12
  -5  -5  -4    1.09    0.22
  -5  -5  -4    0.81    0.22
  -5  -5  -4    0.85    0.15
  -5  -5  -4    0.72    0.18
   6   4   5   30.73    1.70
   6   4   5   30.50    1.40
  -6  -4  -5   30.44    1.01
  -6  -4  -5   30.91    1.72
  -6  -4  -5   30.16    1.88
  -6  -4  -5   31.93    1.24
   7   3   6    0.62    0.24
   7   3   6    0.75    0.31
   7   3   6    0.61    0.15
   7   3   6    0.36    0.09
  -7  -3  -6    0.38    0.33
   8   2   7    0.51    0.27
   8   2   7    0.51    0.17
   8   2   7    0.36    0.34
   9   1   8    1.55    0.42
   9   1   8    1.15    0.26
   0  10   0    3.37    0.37
   0 -10   0    3.89    0.39
   0 -10   0    3.83    0.57
   0 -10   0    2.76    0.44
   1   9   1    0.01    0.14
  -1  -9  -1    0.47    0.30
  -1  -9  -1    0.24    0.22
  -1  -9  -1    0.32    0.14
  -1  -9  -1    0.29    0.15
   2   8   2    0.16    0.11
  -2  -8  -2    0.00    0.08
  -2  -8  -2   -0.04    0.08
  -2  -8  -2   -0.23    0.16
  -2  -8  -2    0.03    0.13
   3   7   3    0.05    0.09
  -3  -7  -3    0.09    0.13
  -3  -7  -3    0.22    0.10
  -3  -7  -3    0.20    0.10
  -3  -7  -3   -0.02    0.05
  -3  -7  -3    0.21    0.17
   4   6   4    4.84    0.52
   4   6   4    4.75    0.32
   4   6   4    4.94    0.43
  -4  -6  -4    4.41    0.35
  -4  -6  -4    4.05    0.41
  -4  -6  -4    5.09    0.25
  -4  -6  -4    5.37    0.41
   5   5   5    0.59    0.11
   5   5   5    0.46    0.19
  -5  -5  -5    0.54    0.17
  -5  -5  -5    0.75    0.18
  -5  -5  -5    0.59    0.17
   6   4   6   16.05    1.06
   6   4   6   16.44    0.57
   6   4   6   17.04    0.96
  -6  -4  -6   16.58    1.24
  -6  -4  -6   15.80    0.72
  -6  -4  -6   15.25    0.59
  -6  -4  -6   15.74    1.03
   7   3   7    6.84    0.76
   7   3   7    9.03    0.87
   8   2   8    9.66    1.06
   8   2   8    8.25    0.52
   8   2   8   10.00    0.98
   9   1   9    5.35    0.55
   9   1   9    3.78    0.66
  -1  11   0    2.78    0.39
   1 -11   0    3.39    0.54
   1 -11   0    2.80    0.33
   0  10   1    2.16    0.30
   0 -10  -1    2.14    0.42
   0 -10  -1    2.56    0.40
   0 -10  -1    2.33    0.30
   1   9   2    1.83    0.25
  -1  -9  -2    2.13    0.30
  -1  -9  -2    1.88    0.43
  -1  -9  -2    1.60    0.44
  -1  -9  -2    1.63    0.25
   2   8   3    0.24    0.12
   2   8   3    0.01    0.32
  -2  -8  -3    0.10    0.10
  -2  -8  -3    0.13    0.16
  -2  -8  -3    0.02    0.22
  -2  -8  -3    0.27    0.12
   3   7   4    0.30    0.15
   3   7   4    0.22    0.09
  -3  -7  -4    0.23    0.10
  -3  -7  -4    0.10    0.11
  -3  -7  -4    0.21    0.21
  -3  -7  -4    0.31    0.12
   4   6   5   14.61    0.83
   4   6   5   14.76    0.63
  -4  -6  -5   14.86    0.74
  -4  -6  -5   13.71    0.53
   5   5   6    2.02    0.37
   5   5   6    2.07    0.22
  -5  -5  -6    2.53    0.33
  -5  -5  -6    1.97    0.27
  -5  -5  -6    1.94    0.25
   6   4   7    7.92    0.41
   6   4   7    8.69    0.70
   6   4   7    6.93    0.73
  -6  -4  -7    7.84    0.82
   7   3   8   -0.01    0.17
   7   3   8   -0.08    0.13
   8   2   9   12.83    0.97
   8   2   9   10.72    0.64
   9   1  10    0.03    0.26
   9   1  10    0.11    0.17
  -1  11   1   -0.35    0.17
   1 -11  -1    0.17    0.13
   1 -11  -1    0.14    0.19
   0  10   2    1.44    0.27
   0 -10  -2    1.69    0.32
   0 -10  -2    1.49    0.24
   0 -10  -2    1.63    0.38
   1   9   3    5.45    0.36
  -1  -9  -3    4.72    0.42
  -1  -9  -3    5.87    0.65
  -1  -9  -3    4.36    0.44
   2   8   4   12.36    0.50
  -2  -8  -4   13.92    0.68
  -2  -8  -4   12.05    0.86
  -2  -8  -4   11.80    0.81
  -2  -8  -4   12.38    0.59
   3   7   5   20.97    1.03
   3   7   5   19.79    0.96
  -3  -7  -5   21.08    0.78
  -3  -7  -5   20.81    0.96
  -3  -7  -5   20.39    0.92
  -3  -7  -5   19.10    1.04
   4   6   6   22.30    1.13
  -4  -6  -6   23.53    1.06
  -4  -6  -6   22.83    0.79
   5   5   7    7.04    0.72
  -5  -5  -7    6.42    0.48
  -5  -5  -7    6.02    0.40
   6   4   8    8.08    0.82
   6   4   8    6.91    0.65
   7   3   9   20.62    1.23
   8   2  10    1.14    0.28
   8   2  10    1.72    0.48
  -1  11   2    1.09    0.29
   1 -11  -2    1.07    0.35
   1 -11  -2    0.93    0.20
   1 -11  -2    1.09    0.21
   0  10   3   -0.01    0.18
   0 -10  -3   -0.05    0.10
   0 -10  -3   -0.13    0.10
   1   9   4    4.37    0.36
  -1  -9  -4    3.86    0.40
  -1  -9  -4    3.22    0.47
  -1  -9  -4    3.93    0.37
   2   8   5   18.43    0.66
  -2  -8  -5   17.38    0.83
  -2  -8  -5   18.27    0.98
  -2  -8  -5   17.89    0.76
   3   7   6    0.38    0.18
  -3  -7  -6    0.57    0.13
  -3  -7  -6    0.34    0.19
   4   6   7    9.15    0.66
  -4  -6  -7    7.94    0.38
  -4  -6  -7    7.23    0.53
   5   5   8   16.86    1.00
  -5  -5  -8   15.43    0.72
   6   4   9    0.24    0.19
   7   3  10    1.81    0.45
   8   2  11    0.71    0.25
   8   2  11    0.86    0.39
  -1  11   3   -0.31    0.20
   1 -11  -3    0.19    0.12
   1 -11  -3    0.00    0.09
   1 -11  -3    0.16    0.21
   0  10   4    2.67    0.34
   0 -10  -4    1.70    0.26
   0 -10  -4    2.12    0.41
   1   9   5    2.17    0.28
  -1  -9  -5    2.08    0.27
  -1  -9  -5    2.30    0.30
  -1  -9  -5    2.00    0.36
   2   8   6    0.16    0.14
   2   8   6   -0.04    0.13
  -2  -8  -6    0.15    0.09
  -2  -8  -6    0.39    0.14
  -2  -8  -6    0.24    0.18
   3   7   7   29.16    1.34
  -3  -7  -7   29.41    1.06
  -3  -7  -7   29.92    1.26
   4   6   8   28.46    1.36
  -4  -6  -8   27.16    1.12
  -4  -6  -8   27.75    1.01
   5   5   9    4.18    0.58
   6   4  10    0.16    0.21
   7   3  11    0.48    0.28
   8   2  12    2.34    0.57
   8   2  12    2.63    0.44
  -1  11   4    0.02    0.25
   1 -11  -4    0.23    0.18
   1 -11  -4    0.06    0.11
   0  10   5   -0.34    0.17
   0 -10  -5   -0.05    0.12
   0 -10  -5   -0.01    0.09
   1   9   6    0.05    0.18
  -1  -9  -6    0.03    0.09
  -1  -9  -6    0.03    0.12
  -1  -9  -6   -0.07    0.07
   2   8   7    9.64    0.45
   2   8   7    8.68    0.62
  -2  -8  -7    8.70    0.55
  -2  -8  -7    9.04    0.61
   3   7   8   27.90    1.33
  -3  -7  -8   28.51    1.20
   4   6   9   44.74    1.91
  -4  -6  -9   44.27    1.61
   5   5  10   -0.05    0.12
   6   4  11    0.08    0.20
   7   3  12    9.08    1.06
  -1  11   5    4.10    0.47
   1 -11  -5    4.99    0.70
   1 -11  -5    4.32    0.40
   0  10   6    1.55    0.31
   0 -10  -6    0.97    0.21
   0 -10  -6    1.02    0.33
   0 -10  -6    1.65    0.26
   1   9   7    0.13    0.19
  -1  -9  -7    0.19    0.15
  -1  -9  -7    0.08    0.09
  -1  -9  -7    0.02    0.09
   2   8   8    2.60    0.30
   2   8   8    1.59    0.32
  -2  -8  -8    1.64    0.28
  -2  -8  -8    2.02    0.33
  -2  -8  -8    1.46    0.22
   3   7   9    5.11    0.61
  -3  -7  -9    4.52    0.38
  -3  -7  -9    4.78    0.33
[truncated: 95,027 more chars]
