# Supplementary material for: Crystal structure of azimsulfuron
Source: Acta Crystallogr E Crystallogr Commun. 2015 Jun 13;71(Pt 7):o470–1. doi: 10.1107/S2056989015010968 (PMC4518981; doi:10.1107/S2056989015010968)
Supplement: Supplementary file 2 [file e-71-0o470-Isup2.hkl]

#
# h,k,l, Fc-squared, Fo-squared, sigma(Fo-squared), status flag
#
data_I
_shelx_title ' JK650a in P-1'
_shelx_refln_list_code          4
_shelx_F_calc_maximum      164.19
_exptl_crystal_F_000       440.00
_reflns_d_resolution_high  0.7702

loop_
 _space_group_symop_operation_xyz
 'x, y, z'
 '-x, -y, -z'

_cell_length_a     8.5884
_cell_length_b     9.9165
_cell_length_c    12.2788
_cell_angle_alpha  73.190
_cell_angle_beta   75.819
_cell_angle_gamma  66.374

_shelx_F_squared_multiplier     1.000

loop_
 _refln_index_h
 _refln_index_k
 _refln_index_l
 _refln_F_squared_calc
 _refln_F_squared_meas
 _refln_F_squared_sigma
 _refln_observed_status
   1   0   0        504.38        467.09         4.66 o
   2   0   0       1154.05        932.02        10.29 o
   3   0   0        726.96        759.54         9.08 o
   4   0   0        163.20        140.40         4.16 o
   5   0   0        766.29        724.18        11.01 o
   6   0   0        891.61        940.39        15.73 o
   7   0   0        509.00        515.50        13.69 o
   8   0   0        140.38        147.00        12.55 o
   9   0   0         19.88         13.03         3.47 o
  10   0   0          6.33         10.33         3.28 o
  -9   1   0         29.75         37.37        10.17 o
  -8   1   0          4.82          9.03         3.04 o
  -7   1   0          0.12          1.29         1.41 o
  -6   1   0         30.23         28.27         2.80 o
  -5   1   0         25.97         33.12         3.15 o
  -4   1   0       1361.72       1517.54        18.02 o
  -3   1   0        755.23        673.83         8.64 o
  -2   1   0        118.57        141.70         2.27 o
  -1   1   0       1587.66       1482.41        14.34 o
   0   1   0        285.95        323.32         3.15 o
   1   1   0       4892.87       4828.66        41.58 o
   2   1   0       2055.70       2156.22        25.95 o
   3   1   0        749.79        671.36         7.98 o
   4   1   0        973.38        951.77        11.27 o
   5   1   0          0.05          1.98         0.70 o
   6   1   0        273.64        238.59         5.13 o
   7   1   0          5.10          7.16         1.61 o
   8   1   0        162.96        147.69         8.19 o
   9   1   0          0.03          0.35         1.98 o
  10   1   0         22.16         17.73         3.82 o
  -9   2   0         30.92         33.17         9.77 o
  -8   2   0         32.86         32.95         5.47 o
  -7   2   0        448.93        364.95        14.59 o
  -6   2   0          0.19          0.92         1.25 o
  -5   2   0          2.63          0.96         0.83 o
  -4   2   0          0.08          1.57         0.73 o
  -3   2   0        136.22        125.26         4.37 o
  -2   2   0         35.50         29.63         1.49 o
  -1   2   0         11.75          9.88         0.66 o
   0   2   0       1236.06       1316.14        14.97 o
   1   2   0          0.72          0.31         0.41 o
   2   2   0       1879.97       2074.80        21.21 o
   3   2   0       1192.43       1192.91        11.05 o
   4   2   0        244.47        186.05         3.20 o
   5   2   0        176.81        142.15         3.12 o
   6   2   0         12.99         12.69         1.35 o
   7   2   0       1074.01       1064.42        16.25 o
   8   2   0         13.05         18.68         3.24 o
   9   2   0          5.65          7.07         6.60 o
  10   2   0          4.21          1.23         3.43 o
  -8   3   0         56.98         46.90         6.74 o
  -7   3   0        157.55        146.16        19.15 o
  -6   3   0        995.05        910.24        20.43 o
  -5   3   0        141.72        141.37         6.61 o
  -4   3   0         21.63         25.49         2.16 o
  -3   3   0        178.49        203.96         4.43 o
  -2   3   0        997.80       1104.19        11.44 o
  -1   3   0        346.25        404.41         5.96 o
   0   3   0         45.81         45.27         1.59 o
   1   3   0         90.87         71.06         1.58 o
   2   3   0       2446.16       2320.87        30.74 o
   3   3   0        453.03        437.15         6.50 o
   4   3   0        899.91        942.17        11.53 o
   5   3   0        419.66        448.12         7.53 o
   6   3   0       1223.94       1273.01        18.73 o
   7   3   0        468.76        476.68         9.17 o
   8   3   0         66.48         66.20         3.99 o
   9   3   0        107.16        116.54         5.92 o
  10   3   0         13.96         15.92         2.79 o
  -8   4   0          1.17         -1.20         3.23 o
  -7   4   0         61.39         45.31         6.81 o
  -6   4   0         48.10         47.63         8.72 o
  -5   4   0        132.33        149.54         7.81 o
  -4   4   0         16.14         22.91         1.93 o
  -3   4   0          0.60          0.62         0.69 o
  -2   4   0        960.43        998.96        10.83 o
  -1   4   0        283.74        370.06         5.99 o
   0   4   0        393.10        394.79         6.79 o
   1   4   0         34.26         32.90         2.24 o
   2   4   0        300.28        325.05         5.84 o
   3   4   0        127.58        105.70         3.67 o
   4   4   0        113.17        125.52         3.47 o
   5   4   0         87.13         98.06         3.90 o
   6   4   0        710.49        755.15        17.28 o
   7   4   0        256.25        271.11         7.94 o
   8   4   0        106.70        121.57         8.59 o
   9   4   0          1.29         -1.12         1.69 o
  10   4   0         35.21         28.21         4.43 o
  -7   5   0          0.02         -1.72         5.81 o
  -6   5   0        154.35        147.84        11.94 o
  -5   5   0         26.95         28.01         5.20 o
  -4   5   0        169.92        175.51         6.01 o
  -3   5   0         26.10         33.41         2.34 o
  -2   5   0       1158.55       1249.68        15.48 o
  -1   5   0        292.01        301.28         5.73 o
   0   5   0          1.99          0.65         0.72 o
   1   5   0         45.47         44.74         2.14 o
   2   5   0          8.66         13.13         1.04 o
   3   5   0         88.35         80.29         3.90 o
   4   5   0          4.83          1.71         0.89 o
   5   5   0         41.56         43.25         3.38 o
   6   5   0        550.56        536.24        12.04 o
   7   5   0         57.94         79.88         7.32 o
   8   5   0          1.49          5.03         5.68 o
   9   5   0         34.20         31.06         4.60 o
  10   5   0         18.13         16.25         5.26 o
  -6   6   0          3.38          3.70         5.41 o
  -5   6   0        179.82        195.01        13.68 o
  -4   6   0         13.27         11.67         2.74 o
  -3   6   0          9.41          7.31         1.07 o
  -2   6   0         26.80         26.03         2.10 o
  -1   6   0        654.11        661.32        13.67 o
   0   6   0        194.43        208.94         4.73 o
   1   6   0        252.77        216.10         5.10 o
   2   6   0         97.01        108.63         3.28 o
   3   6   0        124.39        122.84         5.21 o
   4   6   0         32.95         31.44         2.72 o
   5   6   0        236.96        240.54        23.49 o
   6   6   0          7.14         14.28         4.98 o
   7   6   0         48.12         53.98         8.38 o
   8   6   0         43.48         50.27         5.53 o
   9   6   0         99.86        107.38         8.28 o
  10   6   0         37.76         36.38        10.17 o
  -6   7   0          0.02         -1.72         3.17 o
  -5   7   0         39.63         32.55         4.72 o
  -4   7   0        107.03        119.07         7.71 o
  -3   7   0        154.76        140.78         4.72 o
  -2   7   0        302.04        297.29         6.22 o
  -1   7   0          1.01          4.42         1.32 o
   0   7   0         56.98         52.83         3.13 o
   1   7   0         31.09         31.63         2.55 o
   2   7   0        295.30        289.81         6.77 o
   3   7   0        223.56        222.24         7.92 o
   4   7   0          5.16          2.15         1.60 o
   5   7   0        116.71        104.92         8.46 o
   6   7   0        375.24        368.36        19.03 o
   7   7   0         57.28         61.24         6.22 o
   8   7   0         25.82         34.56         7.04 o
   9   7   0         13.59         16.89         4.36 o
  10   7   0         66.63         82.14        15.05 o
  -5   8   0          0.47         -0.30         2.56 o
  -4   8   0          0.63         -0.10         2.22 o
  -3   8   0         27.09         27.51         4.16 o
  -2   8   0         97.89        102.78         6.16 o
  -1   8   0        298.12        266.44        16.26 o
   0   8   0         13.13         17.23         2.36 o
   1   8   0        667.81        632.28        16.27 o
   2   8   0          9.40          6.84         1.76 o
   3   8   0        265.05        260.88         9.51 o
   4   8   0         32.88         23.94         6.09 o
   5   8   0        120.12        111.79         9.29 o
   6   8   0        122.77        105.96         9.39 o
   7   8   0        685.93        646.17        57.55 o
   8   8   0         76.79         94.52         8.45 o
   9   8   0        109.40         86.87         9.32 o
  10   8   0          4.34          0.83         2.92 o
  -4   9   0        102.78        109.44        15.58 o
  -3   9   0          2.40          2.99         2.85 o
  -2   9   0          8.16         10.62         1.84 o
  -1   9   0         99.70        100.98         5.40 o
   0   9   0        253.26        248.75         7.47 o
   1   9   0        149.40        153.38         5.91 o
   2   9   0          8.78          6.74         2.06 o
   3   9   0         53.67         51.66         4.65 o
   4   9   0        322.00        311.80        18.03 o
   5   9   0          8.66         11.13         7.46 o
   6   9   0        324.36        329.72        15.18 o
   7   9   0        126.37        120.66        10.76 o
   8   9   0          0.20          2.02         5.94 o
   9   9   0          2.47         10.22         6.21 o
  -2  10   0        118.32        129.23         5.19 o
  -1  10   0         10.92          9.11         7.00 o
   0  10   0         86.80         92.48         6.06 o
   1  10   0          5.26          6.19         2.35 o
   2  10   0          3.43          3.97         1.96 o
   3  10   0          2.46          2.09         2.15 o
   4  10   0         25.16         25.87         3.98 o
   5  10   0         14.73          8.54         6.87 o
   6  10   0         12.20          4.98         3.42 o
   7  10   0         62.61         54.51         7.90 o
   8  10   0         29.41         34.04         6.47 o
  -1  11   0         63.94         77.04         6.03 o
   0  11   0         15.31         17.98         3.13 o
   1  11   0         71.54         77.18         5.43 o
   2  11   0          0.06          2.24         2.64 o
   3  11   0         33.41         40.27         5.34 o
   4  11   0         17.18         21.16         3.86 o
   5  11   0         95.82         90.72        10.21 o
   6  11   0          0.41         -1.50         3.02 o
   7  11   0         68.52         66.74         9.13 o
   2  12   0          5.62         -1.60         7.03 o
   3  12   0         63.89         52.90         8.14 o
   4  12   0         53.70         55.98         6.39 o
   5  12   0         10.38         10.88         5.20 o
  -4 -12   1         58.26         54.32        10.60 o
  -3 -12   1          5.55         12.33         4.07 o
  -7 -11   1         18.25         21.05         5.96 o
  -6 -11   1        111.45        103.34        11.05 o
  -5 -11   1          0.00          2.26         3.36 o
  -4 -11   1        109.16        104.81        14.37 o
  -3 -11   1          7.62         -4.83         5.09 o
  -2 -11   1         72.15         76.62         7.35 o
  -1 -11   1          4.13          1.31         2.56 o
   0 -11   1         62.67         77.71         5.63 o
  -8 -10   1         19.25         19.63         9.11 o
  -7 -10   1        258.37        239.56        22.71 o
  -6 -10   1          0.83          3.81         3.56 o
  -5 -10   1         36.17         40.30         6.39 o
  -4 -10   1         28.03         27.58         4.27 o
  -3 -10   1         21.81         19.16         3.93 o
  -2 -10   1        112.95         98.75         5.20 o
  -1 -10   1        214.91        206.94         8.34 o
   0 -10   1         16.10         11.92         3.90 o
   1 -10   1         95.59         92.96         5.58 o
   2 -10   1          9.60          7.28         1.91 o
  -9  -9   1         47.20         59.01         8.27 o
  -8  -9   1          7.65          7.78         3.71 o
  -7  -9   1         71.92         71.46         8.38 o
  -6  -9   1         30.74         33.43         6.87 o
  -5  -9   1          4.92         -0.10         2.95 o
  -4  -9   1         13.73         11.05         3.79 o
  -3  -9   1        133.89        133.00         7.51 o
  -2  -9   1          0.02         -1.65         1.65 o
  -1  -9   1         64.31         61.37         7.08 o
   0  -9   1         57.00         59.82         4.28 o
   1  -9   1         95.55         84.52         5.07 o
   2  -9   1         61.83         55.87         4.48 o
   3  -9   1         52.42         49.15        13.87 o
  -9  -8   1         73.84         76.96         8.80 o
  -8  -8   1         65.60         73.53        17.56 o
  -7  -8   1        261.71        229.84        18.38 o
  -6  -8   1         19.19         18.54         5.65 o
  -5  -8   1         60.62         66.49         9.24 o
  -4  -8   1         52.42         51.35         4.89 o
  -3  -8   1          0.61          0.01         3.32 o
  -2  -8   1        279.36        283.45         7.32 o
  -1  -8   1         31.73         33.16         4.45 o
   0  -8   1        612.71        586.39        15.29 o
   1  -8   1        501.70        472.19        11.03 o
   2  -8   1        137.15        129.65         5.99 o
   3  -8   1          6.95          5.30         2.45 o
   4  -8   1          8.26          6.53         2.89 o
   5  -8   1         36.95         41.97         5.43 o
 -10  -7   1         10.12         17.70         7.66 o
  -9  -7   1          6.56          9.46         4.09 o
  -8  -7   1        179.97        177.55        11.39 o
  -7  -7   1          0.42          1.90         2.73 o
  -6  -7   1        258.93        248.30        11.77 o
  -5  -7   1        197.02        203.52        10.38 o
  -4  -7   1        653.72        651.86        22.10 o
  -3  -7   1         69.42         75.64         5.38 o
  -2  -7   1        106.18        126.88         4.90 o
  -1  -7   1         79.37         79.28         3.57 o
   0  -7   1         97.25        101.94         4.36 o
   1  -7   1         36.88         33.92         2.51 o
   2  -7   1       1475.65       1375.77        27.42 o
   3  -7   1         60.42         60.47         2.83 o
   4  -7   1          9.23         10.30         2.78 o
   5  -7   1         27.69         27.41         5.18 o
   6  -7   1          3.87          7.20         4.05 o
 -10  -6   1         24.65         21.37         6.13 o
  -9  -6   1         58.48         70.33         6.96 o
  -8  -6   1        120.91         91.46         7.60 o
  -7  -6   1         46.59         46.16         5.15 o
  -6  -6   1        366.96        362.49        18.71 o
  -5  -6   1         16.52         21.86         3.56 o
  -4  -6   1        253.51        251.47         8.21 o
  -3  -6   1        385.99        409.09        11.03 o
  -2  -6   1         76.46         85.29         2.99 o
  -1  -6   1        279.39        298.22         5.73 o
   0  -6   1        749.75        715.84        15.05 o
   1  -6   1         56.35         55.13         2.97 o
   2  -6   1       1423.54       1397.38        19.25 o
   3  -6   1        787.04        748.06        13.20 o
   4  -6   1        128.98        135.05         7.46 o
   5  -6   1        226.95        262.10        14.80 o
   6  -6   1         85.50         86.86         9.69 o
 -10  -5   1          9.01         15.09         5.18 o
  -9  -5   1         57.22         67.57         9.42 o
  -8  -5   1         16.12         27.71         6.93 o
  -7  -5   1         84.72         71.32        10.91 o
  -6  -5   1         34.52         33.60         3.26 o
  -5  -5   1        474.27        457.78         9.86 o
  -4  -5   1          6.62          4.30         1.01 o
  -3  -5   1         19.97         27.70         1.81 o
  -2  -5   1        418.08        492.11         8.16 o
  -1  -5   1       2833.38       2809.87        33.74 o
   0  -5   1         20.37         25.96         1.85 o
   1  -5   1        295.70        304.78         9.44 o
   2  -5   1        339.88        339.53         6.46 o
   3  -5   1        356.35        378.05         7.69 o
   4  -5   1        337.58        331.02        10.44 o
   5  -5   1        396.09        397.35        12.72 o
   6  -5   1         20.23         34.83         8.85 o
   7  -5   1         86.75        103.06        14.79 o
 -10  -4   1          5.66         10.12         3.78 o
  -9  -4   1         39.34         40.59         4.18 o
  -8  -4   1          7.71         11.13         2.37 o
  -7  -4   1         82.71        102.25         4.64 o
  -6  -4   1        241.68        214.80         5.80 o
  -5  -4   1        123.48        126.82         5.33 o
  -4  -4   1          0.18          1.95         0.79 o
  -3  -4   1        175.51        222.30         5.26 o
  -2  -4   1        340.25        304.77         6.40 o
  -1  -4   1       1493.97       1553.31        21.77 o
   0  -4   1       1895.77       1797.27        21.95 o
   1  -4   1          5.69          4.31         0.92 o
   2  -4   1         25.50         22.87         1.54 o
   3  -4   1        159.37        167.94         4.33 o
   4  -4   1        206.95        208.71         5.25 o
   5  -4   1          0.25          0.05         1.39 o
   6  -4   1         34.86         33.52         5.41 o
   7  -4   1        162.09        172.53        12.74 o
   8  -4   1        115.93        131.17        11.69 o
 -10  -3   1         49.74         54.61         8.70 o
  -9  -3   1         75.75         81.52         5.85 o
  -8  -3   1        353.58        360.73        10.69 o
  -7  -3   1          7.28          9.98         1.58 o
  -6  -3   1        181.57        191.94         4.91 o
  -5  -3   1        454.87        496.48         8.36 o
  -4  -3   1       3655.54       3813.95        42.64 o
  -3  -3   1        436.21        535.29         7.79 o
  -2  -3   1        310.82        268.63         5.65 o
  -1  -3   1       2467.24       2535.33        30.33 o
   0  -3   1          8.50          8.67         1.06 o
   1  -3   1        417.93        448.40         7.36 o
   2  -3   1        252.22        257.43         3.79 o
   3  -3   1        109.40        126.77         3.48 o
   4  -3   1          6.66          7.37         1.12 o
   5  -3   1        269.59        273.05        11.77 o
   6  -3   1        369.12        353.51        10.81 o
   7  -3   1        187.26        196.43        12.82 o
   8  -3   1        236.61        244.38        13.07 o
 -10  -2   1         14.15         15.91         3.37 o
  -9  -2   1          9.94         10.12         2.57 o
  -8  -2   1        228.34        208.45        11.62 o
  -7  -2   1       1245.94       1321.49        28.21 o
  -6  -2   1        114.22        119.81         4.09 o
  -5  -2   1        255.12        276.18         5.80 o
  -4  -2   1          3.68          2.29         0.87 o
  -3  -2   1        657.45        640.92         8.10 o
  -2  -2   1        664.43        831.64        10.22 o
  -1  -2   1         85.57         89.61         1.94 o
   0  -2   1       2742.34       2759.07        34.25 o
   1  -2   1        273.97        282.55         4.50 o
   2  -2   1          8.47          6.86         0.73 o
   3  -2   1        333.22        380.67         6.10 o
   4  -2   1        258.39        302.89         5.66 o
   5  -2   1         34.99         49.39         3.18 o
   6  -2   1          2.51          2.11         1.40 o
   7  -2   1        219.90        208.40         8.87 o
   8  -2   1        203.63        217.29        12.15 o
   9  -2   1         89.94        101.48         9.51 o
 -10  -1   1         15.29         14.79         3.57 o
  -9  -1   1         17.37         19.62         5.28 o
  -8  -1   1        688.14        715.91        20.96 o
  -7  -1   1        377.80        359.12        10.88 o
  -6  -1   1        453.10        452.16         9.18 o
  -5  -1   1         51.78         67.10         2.74 o
  -4  -1   1       1148.29       1107.52        14.12 o
  -3  -1   1        493.46        468.40         6.48 o
  -2  -1   1        121.42        103.42         2.09 o
  -1  -1   1        872.18        913.95         9.52 o
   0  -1   1        828.15        881.49         9.40 o
   1  -1   1         34.16         44.28         0.92 o
   2  -1   1        444.58        462.57         5.77 o
   3  -1   1        109.53        137.08         3.07 o
   4  -1   1        815.40        986.76        13.33 o
   5  -1   1          7.55         12.47         1.83 o
   6  -1   1        464.44        448.19         9.26 o
   7  -1   1         61.41         52.68         5.43 o
   8  -1   1         14.65         16.61         5.41 o
   9  -1   1          0.88          1.59         2.51 o
  -9   0   1         48.13         36.30         5.68 o
  -8   0   1        389.65        354.12        15.72 o
  -7   0   1       1039.98       1011.69        27.11 o
  -6   0   1         19.89         12.93         2.03 o
  -5   0   1         33.28         37.54         2.23 o
  -4   0   1        407.16        408.45         5.73 o
  -3   0   1          4.66          7.25         0.68 o
  -2   0   1        140.76        129.77         2.35 o
  -1   0   1       9258.96       8608.85       142.08 o
   0   0   1        230.91        235.35         2.50 o
   1   0   1       1322.25       1351.34        16.71 o
   2   0   1       4703.27       4387.89        46.13 o
   3   0   1          0.53          2.23         0.52 o
   4   0   1         35.95         35.03         1.98 o
   5   0   1        661.37        626.40         9.40 o
   6   0   1          6.42          4.90         1.24 o
   7   0   1        424.65        405.74        10.81 o
   8   0   1         76.44         80.29         5.74 o
   9   0   1          3.42          2.96         2.39 o
  10   0   1          8.77         10.86         3.83 o
  -9   1   1         39.14         40.61         8.19 o
  -8   1   1         14.30         27.12         9.64 o
  -7   1   1        142.89        126.20         6.88 o
  -6   1   1         30.87         27.54         2.99 o
  -5   1   1         99.06         94.91         3.51 o
  -4   1   1         12.59         13.28         1.01 o
  -3   1   1        161.32        183.31         4.66 o
  -2   1   1          0.41          2.96         0.35 o
  -1   1   1       6952.08       6947.18        63.88 o
   0   1   1        963.32       1022.10        10.74 o
   1   1   1       1118.29       1161.91        13.92 o
   2   1   1        168.06        192.23         3.44 o
   3   1   1        172.49        189.10         3.71 o
   4   1   1         41.32         31.04         2.07 o
   5   1   1          7.94         14.55         1.29 o
   6   1   1        345.95        337.94         9.76 o
   7   1   1          0.88          2.25         1.05 o
   8   1   1          3.57          2.20         1.40 o
   9   1   1         24.03         26.66         4.04 o
  10   1   1          0.61          1.02         1.95 o
  -9   2   1         30.76         46.73         6.92 o
  -8   2   1         15.74         20.87         4.59 o
  -7   2   1          6.22          6.87         3.43 o
  -6   2   1        211.61        213.09         7.68 o
  -5   2   1        268.23        252.42         7.39 o
  -4   2   1        154.79        161.08         3.52 o
  -3   2   1         29.29         36.33         1.48 o
  -2   2   1        127.86        139.00         2.55 o
  -1   2   1       1104.10       1086.70        10.39 o
   0   2   1        776.32        890.49        11.27 o
   1   2   1        219.19        222.13         3.32 o
   2   2   1          0.12         -0.43         0.43 o
   3   2   1       2451.19       2319.07        27.95 o
   4   2   1        295.99        290.47         5.65 o
   5   2   1        362.25        320.58         5.27 o
   6   2   1         34.37         31.25         2.22 o
   7   2   1          5.86          4.25         1.14 o
   8   2   1        452.60        473.40        15.67 o
   9   2   1        105.16        111.32         6.25 o
  10   2   1         28.18         29.70         3.82 o
  -8   3   1          0.12         -0.53         2.43 o
  -7   3   1         15.02          9.45         3.61 o
  -6   3   1        509.89        458.08        13.96 o
  -5   3   1         82.53         73.55         5.14 o
  -4   3   1          5.02          7.47         1.07 o
  -3   3   1        397.27        453.26         7.06 o
  -2   3   1        128.99        140.48         2.43 o
  -1   3   1        168.33        203.17         4.01 o
   0   3   1       1894.53       1897.75        21.45 o
   1   3   1       1049.28       1021.90        13.80 o
   2   3   1         43.20         81.29         2.44 o
   3   3   1       2306.98       2131.39        26.34 o
   4   3   1          6.22          7.16         0.84 o
   5   3   1        264.69        276.66         4.13 o
   6   3   1       1002.61       1056.22        13.90 o
   7   3   1        325.72        314.08         5.93 o
   8   3   1          0.07          1.20         0.81 o
   9   3   1          2.20          1.00         1.36 o
  10   3   1         11.26          9.41         2.14 o
  -8   4   1         19.18         14.51         7.53 o
  -7   4   1          2.85          5.09         6.07 o
  -6   4   1         75.54         93.54        11.23 o
  -5   4   1        489.38        476.92        13.04 o
  -4   4   1        118.88         99.05         4.27 o
  -3   4   1        150.10        162.96         5.93 o
  -2   4   1         33.52         47.76         2.34 o
  -1   4   1        374.41        363.08         5.54 o
   0   4   1         75.01         70.91         3.08 o
   1   4   1         39.70         59.30         1.85 o
   2   4   1        873.89        828.46        11.80 o
   3   4   1         13.79         11.69         1.11 o
   4   4   1          0.34          0.22         0.55 o
   5   4   1        395.96        384.39         6.10 o
   6   4   1          2.51          5.95         1.66 o
   7   4   1        334.09        343.35        12.78 o
   8   4   1        176.31        171.22         5.41 o
   9   4   1         23.50         22.30         2.96 o
  10   4   1         32.64         31.02         4.95 o
  -7   5   1         35.21         37.62         6.65 o
  -6   5   1         11.97         20.07         4.67 o
  -5   5   1          0.42          2.75         2.54 o
  -4   5   1          3.02         -0.27         1.33 o
  -3   5   1        844.28        850.57        13.71 o
  -2   5   1        263.57        272.88         4.63 o
  -1   5   1        195.24        189.88         4.29 o
   0   5   1        568.37        654.88         9.35 o
   1   5   1         45.32         30.20         1.87 o
   2   5   1        731.83        822.28        12.45 o
   3   5   1         93.07         76.10         3.50 o
   4   5   1         51.05         54.73         3.40 o
   5   5   1         62.92         48.66         3.11 o
   6   5   1        348.07        405.06         9.18 o
   7   5   1          5.08          3.23         1.72 o
   8   5   1         79.01         86.65         7.74 o
   9   5   1         11.39         19.66         6.44 o
  10   5   1         26.49         22.35        13.73 o
  -6   6   1         14.83          9.80         4.49 o
  -5   6   1         38.81         34.38         5.98 o
  -4   6   1        173.56        165.63         7.71 o
  -3   6   1       1054.52       1016.54        15.68 o
  -2   6   1        576.28        557.80         8.27 o
  -1   6   1        588.53        623.87        10.59 o
   0   6   1       1519.15       1497.80        23.67 o
   1   6   1          1.55          4.13         1.23 o
   2   6   1        706.52        688.48        11.30 o
   3   6   1        199.88        210.45         5.62 o
   4   6   1        294.62        296.44         7.33 o
   5   6   1        433.49        457.16        12.55 o
   6   6   1         73.98         76.76         4.68 o
   7   6   1          0.05          0.41         2.11 o
   8   6   1        287.68        328.29        34.80 o
   9   6   1         98.93        102.67         8.08 o
  10   6   1          2.94          1.90         3.68 o
  -6   7   1         13.86         19.12         5.39 o
  -5   7   1         37.26         29.21         4.29 o
  -4   7   1          2.13          2.91         2.37 o
  -3   7   1        321.09        328.12         8.64 o
  -2   7   1         46.80         52.58         3.09 o
  -1   7   1       1520.36       1431.65        21.18 o
   0   7   1         50.03         52.93         3.45 o
   1   7   1       1697.43       1586.51        22.71 o
   2   7   1        438.76        428.80         9.81 o
   3   7   1          4.47          1.42         1.45 o
   4   7   1         36.60         39.82         3.54 o
   5   7   1        270.24        280.99        12.26 o
   6   7   1        156.88        156.92         9.18 o
   7   7   1         74.77         77.46         9.04 o
   8   7   1        119.14        106.77        19.68 o
   9   7   1        281.19        323.31        38.54 o
  10   7   1         11.03         18.15         4.82 o
  -5   8   1          0.45         -2.03         2.37 o
  -4   8   1         24.98         26.41         4.28 o
  -3   8   1          4.20          1.96         2.22 o
  -2   8   1         49.34         48.73         3.58 o
  -1   8   1        144.29        158.65         9.27 o
   0   8   1       1012.43        941.73        19.66 o
   1   8   1         15.81         15.42         2.29 o
   2   8   1        108.01         94.85         4.17 o
   3   8   1         24.17         21.01         2.96 o
   4   8   1         14.94         12.01         3.96 o
   5   8   1         26.15         31.11         4.93 o
   6   8   1        407.10        398.37        16.24 o
   7   8   1         36.56         39.27         6.33 o
   8   8   1        160.26        157.63        12.18 o
   9   8   1        100.49        105.54        32.62 o
  10   8   1          0.06          5.90         3.22 o
  -4   9   1          0.52         -2.50         2.78 o
  -3   9   1         18.83         19.31         5.55 o
  -2   9   1         11.96         15.34         2.10 o
  -1   9   1         51.97         57.12         3.97 o
   0   9   1        421.44        401.69         9.71 o
   1   9   1          5.64          6.37         1.98 o
   2   9   1        165.32        165.31         7.82 o
   3   9   1         60.60         53.60         4.63 o
   4   9   1         54.67         60.45         5.02 o
   5   9   1        878.60        877.81        38.17 o
   6   9   1       1225.31       1257.71        36.51 o
   7   9   1          3.21          2.15         2.85 o
   8   9   1        122.08        128.75        11.35 o
   9   9   1          6.42          8.06         4.09 o
  -2  10   1          0.72         -2.13         2.13 o
  -1  10   1         57.83         67.09         5.38 o
   0  10   1         58.25         60.62         4.52 o
   1  10   1          4.48          4.80         2.33 o
   2  10   1         73.09         76.51         5.18 o
   3  10   1        846.65        788.06        20.49 o
   4  10   1        179.83        192.96         9.43 o
   5  10   1         17.87         17.23         4.88 o
   6  10   1        411.27        442.62        18.71 o
   7  10   1         95.22         93.46         9.77 o
   8  10   1         50.42         39.93         6.72 o
   9  10   1         16.77         21.85         9.77 o
  -1  11   1          3.34         -0.02         4.11 o
   0  11   1          4.84          6.50         2.65 o
   1  11   1          0.57          3.13         2.26 o
   2  11   1         12.60         11.56         3.30 o
   3  11   1          0.75          0.63         2.66 o
   4  11   1        216.78        225.65        10.24 o
   5  11   1         53.98         40.15         6.85 o
   6  11   1         54.31         54.46         7.82 o
   7  11   1         51.95         57.08        10.83 o
   8  11   1          0.02          5.11         4.05 o
   1  12   1          4.19          3.63         2.68 o
   2  12   1        134.76        127.69         9.08 o
   3  12   1         38.92         43.36         5.63 o
   4  12   1         19.12         19.56         5.61 o
   5  12   1          1.21          1.52         4.89 o
   6  12   1          0.01          0.26         3.67 o
  -6 -11   2          0.50          3.24         4.62 o
  -5 -11   2         88.08         84.88        10.15 o
  -4 -11   2         53.94         69.85         7.31 o
  -3 -11   2         26.33         17.22         4.45 o
  -2 -11   2          1.67          4.66         3.29 o
  -1 -11   2        100.72         98.19         6.31 o
   0 -11   2         46.48         45.45         4.58 o
  -8 -10   2         79.89         93.21        10.52 o
  -7 -10   2         10.14          8.66         4.44 o
  -6 -10   2        225.98        213.55        15.15 o
  -5 -10   2          0.31         -1.45         4.75 o
  -4 -10   2         18.62          7.39         3.16 o
  -3 -10   2         40.19         41.30         5.09 o
  -2 -10   2         93.49         92.32         6.44 o
  -1 -10   2          4.03          5.41         2.52 o
   0 -10   2        133.56        131.19         6.78 o
   1 -10   2        119.18        122.95         6.16 o
   2 -10   2         60.75         65.91         5.10 o
  -8  -9   2         80.62         82.19         9.70 o
  -7  -9   2          0.73          0.33         2.92 o
  -6  -9   2          6.49          6.69         5.15 o
  -5  -9   2         17.24          8.83         9.00 o
  -4  -9   2        119.10        118.81        15.55 o
  -3  -9   2          0.49         -1.47         1.85 o
  -2  -9   2        376.32        350.00         8.87 o
  -1  -9   2         17.97         22.21         2.91 o
   0  -9   2         66.28         64.28         4.65 o
   1  -9   2        100.75         97.62         5.79 o
   2  -9   2          0.63          0.84         1.44 o
   3  -9   2         94.70        113.98         9.48 o
  -9  -8   2          0.01          3.77         4.09 o
  -8  -8   2         24.21         30.92         5.76 o
  -7  -8   2         48.71         41.72         6.39 o
  -6  -8   2        453.34        469.16        26.02 o
  -5  -8   2        320.16        292.31        14.26 o
  -4  -8   2         35.79         39.16         4.51 o
  -3  -8   2        491.32        525.70        14.84 o
  -2  -8   2        266.03        244.43         7.06 o
  -1  -8   2        136.44        119.90         5.28 o
   0  -8   2         74.88         74.61         5.16 o
   1  -8   2         11.31          7.93         1.93 o
   2  -8   2        122.96        125.16         5.51 o
   3  -8   2         12.66          8.95         2.81 o
   4  -8   2          8.00         12.23         3.40 o
  -9  -7   2          8.45          8.93         3.52 o
  -8  -7   2        109.60        115.27        10.47 o
  -7  -7   2        147.74        157.34        10.58 o
  -6  -7   2         38.24         29.76         4.82 o
  -5  -7   2        538.64        500.23        18.09 o
  -4  -7   2       1083.70       1097.48        24.34 o
  -3  -7   2         17.39          9.98         4.48 o
  -2  -7   2         41.84         47.41         3.66 o
  -1  -7   2        271.18        283.44         7.36 o
   0  -7   2        307.25        285.49         7.50 o
   1  -7   2        341.26        337.10         7.27 o
   2  -7   2          4.56          5.09         1.33 o
   3  -7   2          8.65          9.82         2.16 o
   4  -7   2          6.24          8.16         2.76 o
   5  -7   2          0.23          0.18         2.25 o
 -10  -6   2         99.82        119.06        20.73 o
  -9  -6   2          0.95          2.15         5.02 o
  -8  -6   2         18.67         17.41         3.65 o
  -7  -6   2        317.63        308.75        16.20 o
  -6  -6   2        333.88        317.03        12.31 o
  -5  -6   2        935.77        884.98        41.07 o
  -4  -6   2         11.11         15.60         1.96 o
  -3  -6   2         76.75         82.84         5.36 o
  -2  -6   2         71.67         79.00         3.49 o
  -1  -6   2        323.68        356.98         6.74 o
   0  -6   2          0.22         -0.76         0.88 o
   1  -6   2       1844.61       1765.60        23.28 o
   2  -6   2        319.29        301.02         6.44 o
   3  -6   2          3.55          5.41         1.12 o
   4  -6   2        173.24        168.85         6.77 o
   5  -6   2         18.46         16.77         4.67 o
   6  -6   2         13.20         15.29         4.76 o
 -10  -5   2          2.36          0.74         3.47 o
  -9  -5   2         11.98         13.91         6.21 o
  -8  -5   2        327.18        315.52        13.49 o
  -7  -5   2          1.69          9.07         6.09 o
  -6  -5   2        138.44        133.51         6.12 o
  -5  -5   2        144.81        131.68         5.97 o
  -4  -5   2        380.11        380.87         8.26 o
  -3  -5   2        465.81        464.92        11.74 o
  -2  -5   2          3.63          4.49         0.97 o
  -1  -5   2         46.67         54.99         2.76 o
   0  -5   2        134.38        133.03         7.78 o
   1  -5   2        620.40        619.54         9.94 o
   2  -5   2         40.02         31.67         2.08 o
   3  -5   2       1371.39       1373.14        19.14 o
   4  -5   2        315.38        310.91         8.68 o
   5  -5   2         13.00         13.51         3.99 o
   6  -5   2         77.80         74.49         8.57 o
   7  -5   2          7.77         11.20         4.47 o
 -10  -4   2         70.50         75.27        13.20 o
  -9  -4   2          0.08          1.10         2.87 o
  -8  -4   2         62.93         57.33         5.10 o
  -7  -4   2        354.97        380.90         9.43 o
  -6  -4   2        139.90        156.20         6.93 o
  -5  -4   2        148.63        152.26         5.00 o
  -4  -4   2        169.02        195.19         5.10 o
  -3  -4   2         24.23         15.24         1.42 o
  -2  -4   2        135.19        133.94         2.69 o
  -1  -4   2       1582.57       1555.56        22.04 o
   0  -4   2        342.43        385.55        13.07 o
   1  -4   2       1689.50       1753.91        22.21 o
   2  -4   2        122.28        103.39         3.21 o
   3  -4   2        466.47        458.45         8.14 o
   4  -4   2         97.87         86.38         3.84 o
   5  -4   2       1232.26       1175.69        23.97 o
   6  -4   2         20.48         14.59         3.03 o
   7  -4   2         18.36         25.72         5.26 o
   8  -4   2         21.27         27.28         8.58 o
 -10  -3   2          1.14         -1.94         2.45 o
  -9  -3   2        109.26        101.50         8.42 o
  -8  -3   2         26.75         23.39         3.23 o
  -7  -3   2         11.01         10.73         1.68 o
  -6  -3   2         66.31         52.04         2.99 o
  -5  -3   2        124.63        125.60         4.20 o
  -4  -3   2          0.15          2.85         1.25 o
  -3  -3   2          0.05          1.80         0.67 o
  -2  -3   2         19.65         29.29         1.73 o
  -1  -3   2         79.50         80.70         2.43 o
   0  -3   2       1528.75       1386.25        18.74 o
   1  -3   2        269.28        373.27         6.34 o
   2  -3   2        787.30        838.50        10.55 o
   3  -3   2         63.91         54.53         4.63 o
   4  -3   2        111.87        127.07         3.91 o
   5  -3   2        128.98        120.80         5.38 o
   6  -3   2         34.01         35.90         3.92 o
   7  -3   2          2.17          0.28         2.22 o
   8  -3   2         65.62         62.15         8.72 o
 -10  -2   2         56.76         47.40         6.34 o
  -9  -2   2          5.15          7.88         2.62 o
  -8  -2   2         18.68         17.93         3.26 o
  -7  -2   2        131.32        128.71        10.79 o
  -6  -2   2         28.91         33.49         2.53 o
  -5  -2   2        100.98        127.82         4.41 o
  -4  -2   2        181.17        189.16         4.07 o
  -3  -2   2       2601.21       2871.97        32.44 o
  -2  -2   2       1242.21       1197.41        14.36 o
  -1  -2   2       2762.11       2633.98        30.28 o
   0  -2   2       1415.77       1539.90        23.20 o
   1  -2   2        136.62        124.45         2.45 o
   2  -2   2         88.29         77.68         1.33 o
   3  -2   2        196.42        209.66         4.30 o
   4  -2   2        224.62        217.73         4.72 o
   5  -2   2        351.24        329.33         8.41 o
   6  -2   2        123.46        107.58         6.27 o
   7  -2   2          0.09          4.06         2.22 o
   8  -2   2         15.90         27.75         5.00 o
   9  -2   2          9.90          6.48         3.42 o
 -10  -1   2         18.28         15.46        12.81 o
  -9  -1   2        113.37         71.36        17.43 o
  -8  -1   2        121.45         84.78        13.73 o
  -7  -1   2         81.66         85.82         7.62 o
  -6  -1   2        139.24        115.68         4.22 o
  -5  -1   2         73.06         79.02         3.08 o
  -4  -1   2        854.25        944.52        14.22 o
  -3  -1   2          2.05          3.62         0.81 o
  -2  -1   2        310.87        297.05         5.23 o
  -1  -1   2      21516.46      18639.02       172.38 o
   0  -1   2       1835.25       1779.55        22.18 o
   1  -1   2       1547.96       1607.53        17.07 o
   2  -1   2        855.60        876.90        11.38 o
   3  -1   2        706.28        862.35        11.11 o
   4  -1   2       1096.37       1155.31        15.27 o
   5  -1   2        334.35        348.58         6.64 o
   6  -1   2          4.29          6.66         1.47 o
   7  -1   2        676.05        645.52        15.14 o
   8  -1   2         40.26         44.05         5.62 o
   9  -1   2         19.40         31.32         5.12 o
  -9   0   2          0.09         -0.23         2.04 o
  -8   0   2         25.14         27.54         6.34 o
  -7   0   2          9.83          7.67         2.37 o
  -6   0   2        535.32        525.61        12.76 o
  -5   0   2        163.46        174.56         4.68 o
  -4   0   2        462.28        464.54         7.42 o
  -3   0   2        484.36        540.30         7.46 o
  -2   0   2          1.76         11.25         0.78 o
  -1   0   2         55.25         30.29         1.29 o
   0   0   2        262.77        229.58         2.44 o
   1   0   2       2241.75       2303.30        29.92 o
   2   0   2       7750.77       7706.96        88.62 o
   3   0   2        378.33        358.14         6.16 o
   4   0   2        691.51        833.24        11.06 o
   5   0   2          0.17          2.35         0.74 o
   6   0   2        109.00        112.69         4.48 o
   7   0   2        395.57        368.98         8.68 o
   8   0   2          1.00          0.61         1.53 o
   9   0   2          5.57          3.34         2.39 o
  10   0   2         37.75         39.49         5.51 o
  -9   1   2          1.39         -1.07         2.59 o
  -8   1   2         14.68          9.08         3.12 o
  -7   1   2          4.72          6.97         2.78 o
  -6   1   2          0.63          0.81         1.34 o
  -5   1   2          3.69          1.91         1.15 o
  -4   1   2        230.02        245.47         5.22 o
  -3   1   2        466.23        449.61         6.63 o
  -2   1   2        126.93        123.79         2.60 o
  -1   1   2       1314.91       1192.79        10.68 o
   0   1   2         92.95         98.34         1.30 o
   1   1   2         53.21         36.61         1.34 o
   2   1   2        130.79        142.81         2.13 o
   3   1   2        444.40        392.00         6.57 o
   4   1   2        197.22        238.20         5.16 o
   5   1   2        197.77        198.64         4.23 o
   6   1   2         55.29         49.38         2.81 o
   7   1   2         83.88         85.31         4.05 o
   8   1   2          3.26          4.24         1.53 o
   9   1   2         29.28         22.54         3.64 o
  10   1   2          2.22          1.06         2.10 o
  -9   2   2          2.53         13.31         4.11 o
  -8   2   2         32.07         35.46         5.51 o
  -7   2   2         61.29         49.34         6.20 o
  -6   2   2        248.75        249.61         8.46 o
  -5   2   2         68.88         70.16         4.64 o
  -4   2   2       1346.91       1285.87        19.75 o
  -3   2   2          5.99         13.49         1.20 o
  -2   2   2        267.05        299.41         3.89 o
  -1   2   2        697.79        669.58         7.62 o
   0   2   2       1943.22       1746.73        21.20 o
   1   2   2       3528.64       3512.23        40.29 o
   2   2   2       6176.04       5994.25        89.85 o
   3   2   2       1134.18       1179.51        14.49 o
   4   2   2        808.25        852.28        11.11 o
   5   2   2        243.17        266.72         5.56 o
   6   2   2        214.90        207.00         6.17 o
   7   2   2        519.32        534.39        10.19 o
   8   2   2        647.63        660.53        12.51 o
   9   2   2        339.16        309.96        31.96 o
  10   2   2         49.34         48.39         4.67 o
  -8   3   2         26.17         32.16         5.77 o
  -7   3   2          2.29          3.04         2.61 o
  -6   3   2        124.32        115.58         9.38 o
  -5   3   2        195.01        189.25         7.59 o
  -4   3   2        196.96        165.50         4.94 o
  -3   3   2         16.78         18.79         1.74 o
  -2   3   2       4207.41       4690.01        44.86 o
  -1   3   2        243.81        264.87         3.73 o
   0   3   2        703.70        763.92         9.50 o
   1   3   2          0.04          0.69         0.57 o
   2   3   2        635.84        662.36        12.12 o
   3   3   2       2291.91       2297.18        33.04 o
   4   3   2        308.57        283.58         4.83 o
   5   3   2       1515.79       1591.04        22.89 o
   6   3   2         40.68         38.93         3.55 o
   7   3   2        572.12        586.94        12.02 o
   8   3   2        599.76        600.84        13.58 o
   9   3   2          0.54         -0.67         1.17 o
  10   3   2         41.66         42.81         4.29 o
  -8   4   2         19.91         35.46         6.91 o
  -7   4   2        249.97        256.89        24.43 o
  -6   4   2        144.53        133.55        13.73 o
  -5   4   2         85.05         77.37         5.57 o
  -4   4   2          5.94          9.41         1.78 o
  -3   4   2        431.64        436.19         7.87 o
  -2   4   2        165.40        171.07         3.16 o
  -1   4   2         21.85         39.26         1.81 o
   0   4   2       1640.46       1770.23        20.65 o
   1   4   2         17.98         15.71         1.43 o
   2   4   2         92.58        105.68         2.61 o
   3   4   2        250.60        204.47         4.65 o
   4   4   2        508.35        531.61         8.13 o
   5   4   2        760.68        807.75        11.06 o
   6   4   2        405.61        375.97         7.02 o
   7   4   2        233.53        237.97         7.19 o
   8   4   2       1316.49       1265.24        21.87 o
   9   4   2        247.36        251.44         8.99 o
  10   4   2         14.20         14.36         5.03 o
  11   4   2          3.96          3.32         4.19 o
  -7   5   2         23.44         14.57        10.83 o
  -6   5   2        258.91        279.48        14.21 o
  -5   5   2        193.91        172.52        14.08 o
  -4   5   2          0.28         -0.30         1.17 o
  -3   5   2          2.69          4.15         0.88 o
  -2   5   2        682.85        673.39         9.52 o
  -1   5   2          0.62          0.38         0.63 o
   0   5   2        335.23        353.54         6.69 o
   1   5   2        104.43        123.48         3.05 o
   2   5   2         12.06         22.21         1.48 o
   3   5   2         44.81         35.73         2.30 o
   4   5   2          0.44          0.12         0.74 o
   5   5   2       1255.43       1297.20        17.61 o
   6   5   2        268.49        293.70         6.61 o
   7   5   2          3.90          6.29         1.99 o
   8   5   2         63.04         67.64         5.52 o
   9   5   2        444.61        448.33        22.64 o
  10   5   2          1.59          7.27         4.10 o
  11   5   2         24.11         34.73         7.10 o
  -6   6   2        169.90        153.66        13.01 o
  -5   6   2        153.69        142.04        11.77 o
  -4   6   2        493.84        450.96        15.94 o
  -3   6   2        163.59        165.47         4.59 o
  -2   6   2        229.34        227.69         5.71 o
  -1   6   2         80.88         81.79         3.20 o
   0   6   2         39.06         44.95         2.31 o
   1   6   2       1893.79       1934.77        25.02 o
   2   6   2       1121.89       1125.48        15.01 o
   3   6   2          1.72          0.07         0.84 o
   4   6   2        586.36        642.30        14.18 o
   5   6   2          6.91         12.04         1.49 o
   6   6   2         49.64         65.90         3.55 o
   7   6   2        246.24        225.20         9.66 o
   8   6   2          4.41          5.24         2.00 o
   9   6   2          5.29          2.49         2.90 o
  10   6   2         59.38         64.37         6.79 o
  -6   7   2         44.43         53.63         8.50 o
  -5   7   2         14.18         19.06         3.79 o
  -4   7   2         20.79         15.45         3.18 o
  -3   7   2          4.48          8.33         2.20 o
  -2   7   2       1847.42       1793.64        25.60 o
  -1   7   2        114.13        110.44         4.00 o
   0   7   2        622.92        628.59        10.54 o
   1   7   2          1.57         -0.24         1.88 o
   2   7   2       1071.79        958.78        16.16 o
   3   7   2         92.41         95.89         4.57 o
   4   7   2          0.03          2.28         2.02 o
   5   7   2         40.27         32.15         4.18 o
   6   7   2        521.27        523.42        16.23 o
   7   7   2          2.32          5.98         4.65 o
   8   7   2        211.37        220.56        19.68 o
   9   7   2          0.17          3.95         2.97 o
  10   7   2          0.39          3.67         2.98 o
  -5   8   2          0.44          3.39         2.94 o
  -4   8   2         66.48         63.46         6.15 o
  -3   8   2         34.92         34.18         4.45 o
  -2   8   2          4.75          0.63         1.81 o
  -1   8   2        373.32        376.69         8.80 o
   0   8   2        228.96        209.92         6.42 o
   1   8   2         63.74         59.76         6.48 o
   2   8   2          0.94         -0.14         1.23 o
   3   8   2         56.42         49.90         3.79 o
   4   8   2         45.97         37.14         3.37 o
   5   8   2         96.51        107.08         8.80 o
   6   8   2          3.40          3.77         2.08 o
   7   8   2          4.69          3.35         2.51 o
   8   8   2          0.06          3.68         2.39 o
   9   8   2          4.99          5.07         2.96 o
  10   8   2          4.62         12.37         5.81 o
  -4   9   2         12.02         11.55         4.44 o
  -3   9   2         23.96         29.88         5.37 o
  -2   9   2         40.79         46.39         6.93 o
  -1   9   2        304.57        305.07         9.33 o
   0   9   2          0.05         -1.01         1.58 o
   1   9   2         47.17         48.47         3.60 o
   2   9   2          4.67          1.74         1.71 o
   3   9   2        289.06        293.21        10.64 o
   4   9   2         21.47         23.66         3.53 o
   5   9   2        306.14        286.70        13.41 o
   6   9   2         39.23         35.56         5.84 o
   7   9   2          4.67          0.23         4.23 o
   8   9   2         33.24         26.20         5.41 o
   9   9   2         58.34         60.85         9.11 o
  10   9   2         34.02         35.39         6.25 o
  -2  10   2          7.24          2.84         3.38 o
  -1  10   2        102.94        112.35         6.84 o
   0  10   2         58.07         40.75         3.82 o
   1  10   2        145.77        145.13        13.00 o
   2  10   2        177.89        193.23         7.43 o
   3  10   2        153.58        153.75        10.65 o
   4  10   2        176.80        159.72         8.36 o
   5  10   2         71.68         57.29         7.61 o
   6  10   2         14.87          9.93         5.41 o
   7  10   2         76.19         71.41         8.75 o
   8  10   2          8.19         10.30         4.11 o
   9  10   2          4.59         11.43         4.25 o
  -1  11   2         24.29         27.31         3.21 o
   0  11   2          0.59          2.64         2.42 o
   1  11   2          0.04         -1.16         2.05 o
   2  11   2         27.37         24.77         5.84 o
   3  11   2        198.13        189.33         9.73 o
   4  11   2         77.72         79.55         8.42 o
   5  11   2         12.62         19.10         5.37 o
   6  11   2         11.98          5.56         3.97 o
   7  11   2          0.02         -2.60         2.60 o
   8  11   2         20.13         14.18         6.60 o
   1  12   2          1.85          6.08         4.73 o
   2  12   2         58.30         52.71         5.81 o
   3  12   2        117.38        102.10         8.12 o
   4  12   2          7.08          6.36         2.97 o
   5  12   2         10.60          1.52         3.91 o
   6  12   2         42.58         46.30         8.12 o
   7  12   2          7.51         13.66         5.13 o
  -5 -11   3         54.49         68.28        10.96 o
  -4 -11   3         18.98         24.92         7.70 o
  -3 -11   3         10.95          8.24         4.20 o
  -2 -11   3         14.26         21.42         5.10 o
  -1 -11   3         56.10         56.67         5.04 o
  -7 -10   3         14.03         11.77         4.44 o
  -6 -10   3          6.38          2.99         3.60 o
  -5 -10   3         67.05         84.55         9.85 o
  -4 -10   3         44.46         51.08         6.31 o
  -3 -10   3          0.20         -3.60         3.60 o
  -2 -10   3         11.23         16.11         3.39 o
  -1 -10   3        152.69        166.96         9.10 o
   0 -10   3         10.84         10.08         2.90 o
   1 -10   3        161.41        169.72         7.11 o
  -8  -9   3         77.06         81.29         9.52 o
  -7  -9   3         21.66         22.89         9.11 o
  -6  -9   3         33.65         30.97         6.13 o
  -5  -9   3         22.61         26.86         5.45 o
  -4  -9   3         59.84         63.32         6.11 o
  -3  -9   3        176.94        180.28        11.56 o
  -2  -9   3          0.40          0.72         1.94 o
  -1  -9   3         82.76         81.82         5.23 o
   0  -9   3        386.61        384.98        10.61 o
   1  -9   3          1.67          2.38         2.13 o
   2  -9   3         98.18        105.34         5.32 o
   3  -9   3         43.88         52.35        10.04 o
  -9  -8   3         30.18         32.38         6.15 o
  -8  -8   3          1.19          2.93         3.47 o
  -7  -8   3        147.39        148.57        11.99 o
  -6  -8   3         22.48         34.70         5.78 o
  -5  -8   3         22.09         24.05         7.03 o
  -4  -8   3          0.29         -2.10         2.10 o
  -3  -8   3          2.09         -2.02         3.16 o
  -2  -8   3         20.73         23.03         3.69 o
  -1  -8   3         75.77         59.75         4.07 o
   0  -8   3        102.55         93.17         5.19 o
   1  -8   3        289.72        291.32         8.55 o
   2  -8   3          6.48          9.23         1.93 o
   3  -8   3        166.26        173.50        13.34 o
   4  -8   3          0.18         -1.18         2.15 o
  -9  -7   3         10.09         33.01        10.30 o
  -8  -7   3          0.83          2.05         2.72 o
  -7  -7   3         71.96         68.46         7.93 o
  -6  -7   3         33.99         30.33         6.80 o
  -5  -7   3        404.85        390.27        15.78 o
  -4  -7   3        794.03        796.10        22.86 o
  -3  -7   3         80.97         81.06         6.05 o
  -2  -7   3          3.83          1.55         1.47 o
  -1  -7   3         23.65         26.10         2.72 o
   0  -7   3         95.43        102.11         4.91 o
   1  -7   3        516.06        492.52         9.60 o
   2  -7   3        209.03        191.02         9.69 o
   3  -7   3         45.87         41.62         5.60 o
   4  -7   3        218.72        231.63        10.02 o
   5  -7   3          2.36          2.01         2.45 o
  -9  -6   3          7.36          6.58         4.81 o
  -8  -6   3         69.03         56.84         6.17 o
  -7  -6   3         11.55         21.95         3.68 o
  -6  -6   3        215.24        203.56        10.24 o
  -5  -6   3         58.20         68.87         9.63 o
  -4  -6   3        354.78        345.57        10.70 o
  -3  -6   3         30.34         26.51         3.50 o
  -2  -6   3        474.25        463.75         9.94 o
  -1  -6   3         29.17         29.27         2.44 o
   0  -6   3         69.87         74.24         3.59 o
   1  -6   3        280.27        298.07         6.63 o
   2  -6   3         18.93         16.12         1.85 o
   3  -6   3          0.10          0.23         0.84 o
   4  -6   3         32.06         32.17         3.01 o
   5  -6   3          0.20         -0.29         3.30 o
   6  -6   3          0.96          1.08         3.22 o
  -9  -5   3         42.85         40.77         8.12 o
  -8  -5   3         22.28         22.73         4.05 o
  -7  -5   3         57.06         56.48         5.45 o
  -6  -5   3         27.15         27.77         4.27 o
  -5  -5   3        321.97        309.22         8.67 o
  -4  -5   3          0.13          1.19         1.26 o
  -3  -5   3        142.15        159.55         6.54 o
  -2  -5   3        770.84        761.06        11.16 o
  -1  -5   3         67.68         81.19         4.47 o
   0  -5   3          0.15          0.71         1.04 o
   1  -5   3        108.53        103.75         3.87 o
   2  -5   3          0.05         -0.89         0.90 o
   3  -5   3        406.40        399.20         8.00 o
   4  -5   3         67.15         62.99         3.62 o
   5  -5   3         19.82         23.13         3.61 o
   6  -5   3         30.67         30.90         5.88 o
   7  -5   3         15.13         13.47         6.34 o
 -10  -4   3          5.34         10.87         7.04 o
  -9  -4   3        100.56         87.35        12.93 o
  -8  -4   3         86.82         82.01         6.48 o
  -7  -4   3         16.44         18.63         5.24 o
  -6  -4   3         96.01        105.83         4.96 o
  -5  -4   3         39.89         51.63         3.31 o
  -4  -4   3        559.01        572.62        11.35 o
  -3  -4   3         16.90         17.01         2.21 o
  -2  -4   3        458.16        481.02         8.46 o
  -1  -4   3         16.00         10.97         2.17 o
   0  -4   3        245.64        232.82         5.25 o
   1  -4   3        488.99        505.21         9.11 o
   2  -4   3        217.80        220.58         4.30 o
   3  -4   3         86.89         80.48         3.94 o
   4  -4   3        342.87        326.35         7.01 o
   5  -4   3        170.37        162.76         6.86 o
   6  -4   3        236.32        241.98         9.95 o
   7  -4   3         15.26         22.66         5.68 o
   8  -4   3         82.19         82.41        12.94 o
 -10  -3   3          0.81          3.22         2.18 o
  -9  -3   3        132.49        136.27         8.66 o
  -8  -3   3          0.15         -0.43         1.59 o
  -7  -3   3         16.28         14.14         3.89 o
  -6  -3   3         59.08         43.14         3.85 o
  -5  -3   3        313.95        283.15         6.18 o
  -4  -3   3         43.38         43.53         2.08 o
  -3  -3   3        236.25        285.76         5.26 o
  -2  -3   3        254.94        205.78         4.72 o
  -1  -3   3        106.61         82.79         3.52 o
   0  -3   3       1677.62       1888.12        26.19 o
   1  -3   3       1671.18       1667.05        22.59 o
   2  -3   3        112.52        127.96         2.89 o
   3  -3   3         34.10         39.76         2.70 o
   4  -3   3         15.88         14.93         1.52 o
   5  -3   3          0.44          1.51         1.20 o
   6  -3   3        110.80         99.40         6.27 o
   7  -3   3        381.70        366.84        15.63 o
   8  -3   3         74.76         57.84        10.04 o
  -9  -2   3         16.40         17.36         3.87 o
  -8  -2   3         10.49          6.43         2.36 o
  -7  -2   3         11.87         12.83         2.87 o
  -6  -2   3          4.20          3.04         1.20 o
  -5  -2   3        746.20        794.23        13.01 o
  -4  -2   3         12.58          7.83         1.13 o
  -3  -2   3        554.59        552.86         7.39 o
  -2  -2   3         28.58         50.04         1.87 o
  -1  -2   3        148.76        141.03         2.74 o
   0  -2   3        317.84        291.16         5.46 o
   1  -2   3        120.20        125.37         3.06 o
   2  -2   3        355.69        370.81         6.02 o
   3  -2   3        215.17        202.01         4.37 o
   4  -2   3         39.43         54.09         2.49 o
   5  -2   3          5.38          5.51         1.40 o
   6  -2   3         57.77         48.62         3.67 o
   7  -2   3          4.25          2.62         1.85 o
   8  -2   3         93.12         83.09        16.90 o
   9  -2   3         39.31         36.18         7.92 o
  -9  -1   3        118.87        118.09         9.08 o
  -8  -1   3        189.77        185.46        15.45 o
  -7  -1   3        156.36        137.36         8.16 o
  -6  -1   3        778.26        753.93        16.47 o
  -5  -1   3        154.65        130.85         5.32 o
  -4  -1   3        212.25        211.50         4.89 o
  -3  -1   3        189.23        194.94         3.58 o
  -2  -1   3       6753.19       6669.59        70.18 o
  -1  -1   3      11023.29      11207.79        99.86 o
   0  -1   3        731.20        714.43        11.84 o
   1  -1   3        531.75        541.48         7.24 o
   2  -1   3         29.11         21.64         1.18 o
   3  -1   3       1084.27       1143.04        15.00 o
   4  -1   3        738.59        720.37        10.33 o
   5  -1   3        126.89        137.31         4.58 o
   6  -1   3        429.22        397.50         8.91 o
   7  -1   3        638.89        586.44        14.08 o
   8  -1   3        139.85        135.29         9.96 o
   9  -1   3        106.29        114.10        11.89 o
  -9   0   3         40.14         52.33         6.50 o
  -8   0   3         13.69         11.41         3.19 o
  -7   0   3         66.07         64.55         6.93 o
  -6   0   3       2106.23       2087.57        36.86 o
  -5   0   3         95.64         88.47         3.64 o
  -4   0   3        421.80        405.01         9.35 o
  -3   0   3        332.70        355.73         5.80 o
  -2   0   3        976.03        926.37        11.26 o
  -1   0   3       2602.80       2887.01        27.32 o
   0   0   3       3566.19       3304.70        31.95 o
   1   0   3          1.71         -0.19         0.63 o
   2   0   3          4.53          7.90         0.72 o
   3   0   3        156.63        141.50         3.18 o
   4   0   3        323.05        349.17         5.98 o
   5   0   3         15.39         12.44         1.35 o
   6   0   3         21.51         33.87         2.26 o
   7   0   3          8.97          9.06         1.78 o
   8   0   3        316.38        310.63        13.45 o
   9   0   3         73.47         84.71        13.47 o
  10   0   3          4.74         10.04         4.23 o
  -9   1   3          8.07          8.38         3.73 o
  -8   1   3         76.26         85.28         8.30 o
  -7   1   3        113.97        107.71        10.17 o
  -6   1   3        106.62         99.84         7.13 o
  -5   1   3          6.64          2.58         1.32 o
  -4   1   3        163.95        152.96         4.21 o
  -3   1   3        155.86        171.67         3.72 o
  -2   1   3         76.47         58.48         2.07 o
  -1   1   3         97.91         93.47         1.68 o
   0   1   3        876.89        875.42         9.37 o
   1   1   3       8133.75       8095.34        75.72 o
   2   1   3       6033.22       6445.85        74.75 o
   3   1   3       1006.40       1025.21        14.29 o
   4   1   3        887.01        851.26        12.94 o
   5   1   3        227.00        270.71         5.45 o
   6   1   3        106.37        102.90         3.62 o
   7   1   3        558.02        526.39        10.21 o
   8   1   3          1.23         -0.26         1.14 o
   9   1   3         18.62         17.70         3.46 o
  10   1   3          9.30         16.38         3.96 o
  -8   2   3         20.83         16.06         4.15 o
  -7   2   3        280.17        259.85        12.49 o
  -6   2   3        235.38        226.25         9.85 o
  -5   2   3        240.70        250.24         8.09 o
  -4   2   3        677.77        676.08        11.95 o
  -3   2   3        689.81        695.28         9.98 o
  -2   2   3         81.48         75.31         2.01 o
  -1   2   3        621.95        601.26         7.02 o
   0   2   3        292.66        240.64         3.45 o
   1   2   3      26957.72      24365.42       370.32 o
   2   2   3       9298.69       9243.06       153.89 o
   3   2   3       1213.70       1125.60        14.98 o
   4   2   3         24.64         31.67         2.21 o
   5   2   3       2118.43       1969.07        24.56 o
   6   2   3         40.75         39.32         2.82 o
   7   2   3        264.83        266.41         6.22 o
   8   2   3         21.50         17.85         2.03 o
   9   2   3         42.04         37.10         4.14 o
  10   2   3         22.94         16.78         7.26 o
  -8   3   3          5.13         10.83         4.75 o
  -7   3   3         10.16          9.50         6.74 o
  -6   3   3          7.95          9.24         3.30 o
  -5   3   3          1.78          3.86         1.73 o
  -4   3   3         31.80         33.22         2.60 o
  -3   3   3        625.78        734.38        11.88 o
  -2   3   3        262.27        260.13         3.72 o
  -1   3   3        127.90        134.73         3.01 o
   0   3   3       1652.67       1591.83        19.94 o
   1   3   3          2.61          4.03         0.55 o
   2   3   3       2239.20       2233.14        39.48 o
   3   3   3        513.41        537.40        12.43 o
   4   3   3         76.14         64.58         2.22 o
   5   3   3        357.81        380.56         6.00 o
   6   3   3        285.91        291.46         7.46 o
   7   3   3         78.03         79.58         5.15 o
   8   3   3         56.13         59.03         2.62 o
   9   3   3        330.57        314.51         7.66 o
  10   3   3         20.12         24.52         2.59 o
  -7   4   3          3.35          6.30         3.42 o
  -6   4   3        180.87        169.71        25.22 o
  -5   4   3         11.30          5.44         2.48 o
  -4   4   3        471.07        462.80         9.99 o
  -3   4   3        766.19        804.92        13.90 o
  -2   4   3         40.05         32.12         1.64 o
  -1   4   3          2.47          6.14         0.77 o
   0   4   3        117.72        124.48         2.75 o
   1   4   3       1973.47       2126.68        24.27 o
   2   4   3         31.85         36.45         1.50 o
   3   4   3         82.79         94.44         2.94 o
   4   4   3       1597.09       1531.36        24.83 o
   5   4   3        240.98        250.60         5.16 o
   6   4   3         10.33         12.92         1.66 o
   7   4   3         24.91         13.70         2.52 o
   8   4   3        253.27        279.68         9.58 o
   9   4   3         12.13         16.83         2.99 o
  10   4   3         37.73         41.49         7.22 o
  -7   5   3         24.98         31.22         6.25 o
  -6   5   3          0.00          3.88         3.23 o
  -5   5   3        133.96        130.30        10.15 o
  -4   5   3        430.92        407.17         9.61 o
  -3   5   3        102.56         95.41         3.07 o
  -2   5   3        411.22        432.06         6.83 o
  -1   5   3       1401.38       1434.30        15.53 o
   0   5   3        183.96        199.68         4.00 o
   1   5   3        553.04        671.49         9.61 o
   2   5   3        113.99        139.91         3.39 o
   3   5   3         18.36          4.48         1.22 o
   4   5   3         56.07         76.83         3.33 o
   5   5   3        498.97        513.30         8.67 o
   6   5   3        111.88        126.84         4.44 o
   7   5   3        901.47        920.91        14.18 o
   8   5   3        142.65        151.49         4.38 o
   9   5   3        123.63        151.53        12.81 o
  10   5   3          8.96         13.98         6.41 o
  11   5   3         73.83        100.81        11.21 o
  -6   6   3          4.16          2.25         3.53 o
  -5   6   3          0.14          2.90         3.04 o
  -4   6   3        165.70        158.80         7.78 o
  -3   6   3        580.78        601.37        11.10 o
  -2   6   3        106.63         98.74         4.04 o
  -1   6   3        138.38        154.33         3.84 o
   0   6   3        231.50        206.23         4.49 o
   1   6   3        624.89        686.55        11.64 o
   2   6   3         26.08         23.23         1.71 o
   3   6   3         84.91        109.66         3.48 o
   4   6   3        128.42        147.70         4.10 o
   5   6   3          0.02          1.66         0.94 o
   6   6   3          0.37          0.07         0.94 o
   7   6   3         23.03         29.95         3.19 o
   8   6   3        651.74        699.07        18.84 o
   9   6   3         45.23         51.08         5.66 o
  10   6   3         25.34         32.14         5.68 o
  11   6   3          2.80          6.13         4.24 o
  -5   7   3         10.28          9.50         3.04 o
  -4   7   3        128.87        134.02         8.35 o
  -3   7   3        188.96        205.59         8.89 o
  -2   7   3          1.38         -0.87         0.87 o
  -1   7   3        604.28        607.25         9.41 o
   0   7   3        153.68        164.00         4.67 o
   1   7   3        278.90        254.83         5.60 o
   2   7   3         12.78          8.51         1.32 o
   3   7   3          0.88          2.57         1.00 o
   4   7   3        168.49        165.26         5.82 o
   5   7   3         20.66         23.97         3.12 o
   6   7   3        151.43        152.71         7.70 o
   7   7   3        239.59        228.43         8.81 o
   8   7   3         40.26         47.35         6.24 o
   9   7   3          2.69          3.03         2.39 o
  10   7   3          2.06          5.49         3.70 o
  -5   8   3          0.25          0.96         3.00 o
  -4   8   3         10.02         13.80         3.71 o
  -3   8   3         36.65         42.24         5.35 o
  -2   8   3        116.64        126.48         5.44 o
  -1   8   3         19.36         17.97         2.13 o
   0   8   3          3.70          1.18         1.71 o
   1   8   3        116.23        118.84         5.03 o
   2   8   3          9.42          4.02         1.50 o
   3   8   3         73.76         72.82         4.73 o
   4   8   3        265.63        264.41        10.25 o
   5   8   3        340.77        313.17        13.43 o
   6   8   3          0.13          0.15         2.39 o
   7   8   3          8.35         10.55         3.66 o
   8   8   3          0.20          1.64         2.66 o
   9   8   3          0.91          0.51         2.15 o
  10   8   3         75.77         76.40         8.75 o
  -4   9   3          0.48         -3.23         3.53 o
  -3   9   3         99.78        104.77         9.37 o
  -2   9   3          0.05         -0.55         1.68 o
  -1   9   3        107.23        102.85         5.97 o
   0   9   3        225.27        228.72         6.78 o
   1   9   3        133.87        134.35         8.54 o
   2   9   3        797.13        727.46        14.63 o
   3   9   3        171.29        170.05         8.29 o
   4   9   3        137.05        123.16         6.92 o
   5   9   3         63.30         73.44         7.84 o
   6   9   3        118.41        130.59        10.52 o
   7   9   3        381.94        387.16        16.70 o
   8   9   3         89.26         94.47         9.52 o
   9   9   3          0.01          7.92         3.61 o
  10   9   3         56.98         56.31         7.93 o
  -2  10   3          5.91          5.12         2.28 o
  -1  10   3         29.76         37.68         3.47 o
   0  10   3          0.56         -1.74         1.74 o
   1  10   3         11.89         12.16         2.40 o
   2  10   3         54.78         54.99         4.25 o
   3  10   3        307.32        305.46        25.37 o
   4  10   3        165.18        159.04         8.41 o
   5  10   3        302.87        307.41        14.96 o
   6  10   3        344.68        343.88        16.03 o
   7  10   3        106.20        112.07        10.60 o
   8  10   3        172.39        176.18        19.81 o
   9  10   3        114.77        128.61        13.87 o
  -1  11   3          1.32          0.72         2.52 o
   0  11   3         16.03         17.20         3.39 o
   1  11   3          2.41          0.80         2.17 o
   2  11   3        151.83        153.17         9.06 o
   3  11   3          0.50         -1.06         4.05 o
   4  11   3          8.11         11.47         3.14 o
   5  11   3        118.02        126.16        11.58 o
   6  11   3         61.22         61.73         8.25 o
   7  11   3        234.97        247.58        15.17 o
   8  11   3        111.09        133.48        12.66 o
   1  12   3         17.08         22.02         3.88 o
   2  12   3          0.97          1.26         2.50 o
   3  12   3          8.19          6.61         3.61 o
   4  12   3         43.36         29.11         4.74 o
   5  12   3          3.98          6.62         4.44 o
   6  12   3         49.57         53.25         8.49 o
   7  12   3          0.69         -1.25         7.26 o
  -6 -10   4          9.35          7.74         5.30 o
  -5 -10   4         49.14         50.30        15.19 o
  -4 -10   4         69.58         85.71        23.51 o
  -3 -10   4         20.80         18.04         4.67 o
  -2 -10   4         54.85         67.22         7.22 o
  -1 -10   4          7.52          6.24         4.31 o
   0 -10   4        128.12        124.53        12.08 o
   1 -10   4          3.92          6.13         2.27 o
  -7  -9   4         40.13         46.05         7.67 o
  -6  -9   4          1.81          3.02         3.96 o
  -5  -9   4         56.02         57.36         9.11 o
  -4  -9   4          5.21         -0.06         4.34 o
  -3  -9   4        167.14        160.16         9.69 o
  -2  -9   4          4.95          7.97         3.55 o
  -1  -9   4        171.73        174.02         7.15 o
   0  -9   4         27.86         25.65         3.47 o
   1  -9   4         52.45         58.33         4.51 o
   2  -9   4         12.05         10.84         3.13 o
  -8  -8   4          2.81          7.47         7.53 o
  -7  -8   4         67.42         78.12         8.91 o
  -6  -8   4        120.30        133.87        15.58 o
  -5  -8   4          2.30          1.06         3.04 o
  -4  -8   4        165.99        163.94         9.48 o
  -3  -8   4          1.31          0.79         4.27 o
  -2  -8   4          7.51          9.14         2.14 o
  -1  -8   4         22.02         17.19         2.62 o
   0  -8   4        356.45        359.02         9.97 o
   1  -8   4        179.99        176.24         6.84 o
   2  -8   4         34.07         42.01         4.69 o
   3  -8   4         37.36         39.84         9.66 o
   4  -8   4         85.37         92.18        10.56 o
  -9  -7   4          6.54          7.66         6.60 o
  -8  -7   4         46.79         59.63         8.58 o
  -7  -7   4         37.06         43.54         6.53 o
  -6  -7   4        266.95        251.56        15.58 o
  -5  -7   4          0.14          2.42         2.11 o
  -4  -7   4         10.92          5.44         3.47 o
  -3  -7   4          7.34          5.96         2.68 o
  -2  -7   4         19.43         11.76         2.14 o
  -1  -7   4         55.00         55.62         4.53 o
   0  -7   4        205.05        198.42        14.49 o
   1  -7   4          7.08          4.15         1.68 o
   2  -7   4        337.71        314.45         8.76 o
   3  -7   4          9.08         14.19         4.31 o
   4  -7   4         14.24         19.10         5.02 o
   5  -7   4        182.43        192.57        11.60 o
  -9  -6   4        142.73        115.44        13.01 o
  -8  -6   4          0.46          0.97         3.09 o
  -7  -6   4        110.90        113.75         8.51 o
  -6  -6   4        237.05        236.92        11.09 o
  -5  -6   4          0.36         -1.11         3.56 o
  -4  -6   4        688.10        653.07        16.75 o
  -3  -6   4        535.75        528.48        14.54 o
  -2  -6   4         46.08         48.83         8.03 o
  -1  -6   4         24.40         28.02         2.75 o
   0  -6   4          0.76         -1.63         1.63 o
   1  -6   4         51.06         71.21         4.57 o
   2  -6   4         28.42         29.84         2.42 o
   3  -6   4        855.59        834.21        19.98 o
   4  -6   4         28.52         28.58         3.14 o
   5  -6   4          0.04         -2.48         2.48 o
   6  -6   4         31.01         48.07        10.83 o
  -9  -5   4          4.28          2.93         2.43 o
  -8  -5   4         38.23         45.92         7.78 o
  -7  -5   4        167.41        166.40        10.34 o
  -6  -5   4         38.28         38.37         4.36 o
  -5  -5   4        225.83        201.41         8.12 o
  -4  -5   4          1.69         -0.59         1.44 o
  -3  -5   4        236.75        238.90         9.12 o
  -2  -5   4        433.83        418.38         9.30 o
  -1  -5   4         86.51         91.12         7.85 o
   0  -5   4        158.94        146.80         4.75 o
   1  -5   4          2.95          3.52         1.22 o
   2  -5   4         76.61         71.12         4.02 o
   3  -5   4        215.76        224.45         4.61 o
   4  -5   4        577.00        562.90        14.55 o
   5  -5   4         89.35         91.14         7.30 o
   6  -5   4         75.12         73.95        12.41 o
   7  -5   4        116.21        145.27        17.43 o
  -9  -4   4          8.95          9.92         3.11 o
  -8  -4   4          6.84          5.43         2.52 o
  -7  -4   4         36.98         35.18         3.53 o
  -6  -4   4        243.31        200.94        11.05 o
  -5  -4   4        247.56        240.61         6.52 o
  -4  -4   4        213.84        231.37         7.53 o
  -3  -4   4        315.50        304.06        19.40 o
  -2  -4   4         33.28         35.83         1.77 o
  -1  -4   4          0.19          0.39         0.94 o
   0  -4   4         60.80         76.38         3.23 o
   1  -4   4       1244.29       1254.39        18.46 o
   2  -4   4         30.97         27.96         2.02 o
   3  -4   4        651.22        625.58        11.64 o
   4  -4   4        345.55        342.77        17.32 o
   5  -4   4        175.24        175.99         7.26 o
   6  -4   4          0.96          3.73         2.92 o
   7  -4   4        196.90        197.83        19.28 o
   8  -4   4         10.34         20.60         7.66 o
  -9  -3   4         26.57         33.25         4.69 o
  -8  -3   4        149.03        163.35         8.76 o
  -7  -3   4        113.70        106.54         7.24 o
  -6  -3   4          1.74          5.61         1.47 o
  -5  -3   4          3.25          3.79         1.34 o
  -4  -3   4          6.00          5.35         1.20 o
  -3  -3   4        709.41        762.20        11.27 o
  -2  -3   4        310.55        289.97         4.53 o
  -1  -3   4        741.62        818.00        13.01 o
   0  -3   4       2904.05       3031.93        40.84 o
   1  -3   4          8.40          9.27         1.37 o
   2  -3   4        291.10        284.37         5.01 o
   3  -3   4          2.29          2.90         0.86 o
   4  -3   4         14.98         16.27         1.81 o
   5  -3   4        387.45        386.68         9.43 o
   6  -3   4         84.73        104.32         5.94 o
   7  -3   4         22.87         25.36         7.13 o
   8  -3   4         97.29        113.31        13.73 o
  -9  -2   4        168.26        195.97        15.58 o
  -8  -2   4         10.28         17.22         3.87 o
  -7  -2   4          0.09          0.33         2.11 o
  -6  -2   4          0.24          4.33         1.60 o
  -5  -2   4         13.00          7.92         1.53 o
  -4  -2   4         81.94         97.73         4.98 o
  -3  -2   4         36.26         47.50         2.09 o
  -2  -2   4       2673.65       2499.09        26.75 o
  -1  -2   4        662.41        704.37         9.09 o
   0  -2   4          6.09         12.35         2.23 o
   1  -2   4       6424.01       6329.77        78.03 o
   2  -2   4        208.64        248.42         7.59 o
   3  -2   4        139.48        142.84         4.05 o
   4  -2   4         48.79         71.18         3.17 o
   5  -2   4        457.05        439.75         9.33 o
   6  -2   4         35.13         41.63         3.42 o
   7  -2   4         13.65         12.15         3.45 o
   8  -2   4        225.17        209.71        18.49 o
   9  -2   4        112.23        147.91        15.58 o
  -9  -1   4         18.67         17.11         4.89 o
  -8  -1   4          7.09          4.27         2.68 o
  -7  -1   4         11.33         13.82         3.19 o
  -6  -1   4         68.15         76.64         5.20 o
  -5  -1   4        319.39        351.34         9.54 o
  -4  -1   4          5.34          7.32         1.18 o
  -3  -1   4        936.55       1010.72        13.15 o
  -2  -1   4        357.58        375.93         4.71 o
  -1  -1   4         37.62         54.06         1.66 o
   0  -1   4       1064.52       1078.34        12.47 o
   1  -1   4        956.60        987.57        21.85 o
   2  -1   4        368.37        277.30         6.73 o
   3  -1   4         11.08          9.64         0.93 o
   4  -1   4        144.57        127.86         3.62 o
   5  -1   4          6.03         12.04         1.63 o
   6  -1   4        461.67        422.81         9.34 o
   7  -1   4         53.71         56.14         4.08 o
   8  -1   4         21.50         10.83         4.23 o
   9  -1   4        195.40        205.22        14.53 o
  -9   0   4          7.71          8.29         3.40 o
  -8   0   4          0.01          3.20         2.59 o
  -7   0   4          0.00         -0.05         2.20 o
  -6   0   4        454.37        475.10        12.67 o
  -5   0   4          0.47         -0.49         1.23 o
  -4   0   4        529.75        552.44         9.50 o
  -3   0   4        145.01        156.04         3.40 o
  -2   0   4       2469.66       2428.82        26.51 o
  -1   0   4        374.64        421.23         5.48 o
   0   0   4       3742.05       3879.05        42.03 o
   1   0   4        283.62        216.28         2.91 o
   2   0   4        819.53        774.00        12.08 o
   3   0   4         42.90         46.26         1.87 o
   4   0   4        212.29        165.22         3.57 o
   5   0   4         18.33         22.64         1.68 o
   6   0   4         94.94        111.64         3.80 o
   7   0   4         81.66         72.09         4.33 o
   8   0   4         55.08         52.35         5.71 o
   9   0   4         24.36         22.71         5.28 o
  10   0   4         36.89         25.88         5.81 o
  -9   1   4         15.97         23.33         5.08 o
  -8   1   4         48.86         55.85         6.94 o
  -7   1   4        674.17        681.98        22.35 o
  -6   1   4          3.05          4.26         2.05 o
  -5   1   4       1245.67       1317.68        25.55 o
  -4   1   4         56.31         62.40         3.11 o
  -3   1   4        489.31        476.42         7.27 o
  -2   1   4        106.44        110.24         2.33 o
  -1   1   4        146.34        107.17         2.24 o
   0   1   4         39.58         31.20         1.68 o
   1   1   4        330.96        287.48         3.54 o
   2   1   4        892.88       1030.60        22.66 o
   3   1   4       1591.84       1768.34        19.03 o
   4   1   4        338.78        357.43         6.61 o
   5   1   4        280.96        310.97         6.59 o
   6   1   4        800.47        761.12        11.43 o
   7   1   4        168.31        173.91         6.83 o
   8   1   4         72.89         74.55         4.40 o
   9   1   4        122.90        125.99        10.56 o
  10   1   4          1.64          5.81         3.17 o
  -8   2   4          5.78          8.93         3.96 o
  -7   2   4         84.92         53.56         8.45 o
  -6   2   4        557.86        552.52        17.91 o
  -5   2   4        340.26        323.35        10.00 o
  -4   2   4         84.24         85.38         4.00 o
  -3   2   4        314.01        346.48         7.10 o
  -2   2   4         93.50         84.34         1.87 o
  -1   2   4        726.67        705.34         8.24 o
   0   2   4         32.74         27.23         1.26 o
   1   2   4       7126.36       7652.15        77.63 o
   2   2   4       2295.47       2290.43        40.33 o
   3   2   4        653.28        625.54         9.34 o
   4   2   4        247.58        264.83         4.71 o
   5   2   4        143.25        120.85         3.34 o
   6   2   4        770.53        697.46        11.85 o
   7   2   4         80.83         73.52         3.57 o
   8   2   4         78.41         79.83         4.17 o
   9   2   4         15.37         14.17         4.09 o
  10   2   4         27.72         28.26         4.49 o
  -8   3   4        149.29        163.10        12.95 o
  -7   3   4          8.56          6.83         3.49 o
  -6   3   4        239.30        179.53        12.24 o
  -5   3   4          5.55          3.71         1.77 o
  -4   3   4        177.01        162.02         5.25 o
  -3   3   4        761.13        763.89        13.15 o
  -2   3   4          3.75          5.38         0.58 o
  -1   3   4        103.17        110.15         3.24 o
   0   3   4          9.35         18.46         1.12 o
   1   3   4        109.85        127.94         2.41 o
   2   3   4          4.15         11.44         1.89 o
   3   3   4        358.07        319.44         6.99 o
   4   3   4       1211.99       1149.46        15.90 o
   5   3   4          2.25          4.45         0.74 o
   6   3   4          8.13          3.80         0.80 o
   7   3   4       1036.28       1000.33        15.79 o
   8   3   4         23.69         22.76         3.06 o
   9   3   4         62.74         70.83         6.19 o
  10   3   4          0.07         -1.32         1.32 o
  -7   4   4          5.84          9.70         5.02 o
  -6   4   4          2.54          4.43         3.11 o
  -5   4   4          9.87          8.68         2.76 o
  -4   4   4        258.35        262.11         7.15 o
  -3   4   4        281.19        280.10         7.80 o
  -2   4   4         61.09         65.19         2.84 o
  -1   4   4        149.33        181.52         3.54 o
   0   4   4        784.79        837.84        10.82 o
   1   4   4        242.88        271.06         4.56 o
   2   4   4        258.16        211.34         9.00 o
   3   4   4         13.08         20.27         1.24 o
   4   4   4        725.19        760.09        15.13 o
   5   4   4        131.36        129.40         3.63 o
   6   4   4          0.03         -0.47         0.58 o
   7   4   4          2.59          2.05         0.71 o
   8   4   4         42.54         37.64         4.05 o
   9   4   4         99.00         96.39         7.26 o
  -7   5   4          5.02          8.58         4.24 o
  -6   5   4         24.53         15.29         4.63 o
  -5   5   4         39.93         25.72         6.07 o
  -4   5   4        317.13        313.28         9.43 o
  -3   5   4          3.72          1.20         0.79 o
  -2   5   4          3.53          1.91         0.79 o
  -1   5   4          6.76          4.39         0.88 o
   0   5   4        158.24        186.30         3.87 o
   1   5   4        276.47        246.23         4.64 o
   2   5   4         58.62         44.91         1.40 o
   3   5   4        762.35        898.04        15.37 o
   4   5   4        665.75        630.11        14.44 o
   5   5   4         19.91         22.43         1.85 o
   6   5   4          7.89         10.70         1.43 o
   7   5   4        194.45        187.92         5.77 o
   8   5   4        158.98        154.67         5.88 o
   9   5   4         40.26         47.43         4.64 o
  10   5   4        107.55        109.36         7.38 o
  -6   6   4         16.47         13.92         4.93 o
  -5   6   4          5.28         11.24         4.10 o
  -4   6   4        272.53        262.04         9.06 o
  -3   6   4        491.27        472.29         9.55 o
  -2   6   4         25.07         28.80         2.29 o
  -1   6   4        107.68        110.31         5.15 o
   0   6   4        629.45        650.75         9.65 o
   1   6   4         19.73         10.87         1.46 o
   2   6   4        256.43        263.27         4.97 o
   3   6   4       1012.56        978.38        14.26 o
   4   6   4        142.69        127.96         3.56 o
   5   6   4         78.13         98.92         4.40 o
   6   6   4        240.07        232.09         6.69 o
   7   6   4        173.27        182.75         9.33 o
   8   6   4        440.67        420.40        13.34 o
   9   6   4        108.05        121.30         6.40 o
  10   6   4          8.89          4.61         4.45 o
  -5   7   4          0.37         -2.12         2.12 o
  -4   7   4          8.70          7.97         2.85 o
  -3   7   4          0.03         -0.74         0.91 o
  -2   7   4         59.17         54.86         3.62 o
  -1   7   4         10.65          6.86         1.36 o
   0   7   4         34.92         38.41         2.38 o
   1   7   4         50.70         37.39         2.26 o
   2   7   4        178.31        155.31         4.45 o
   3   7   4          3.78          5.94         1.26 o
   4   7   4        346.06        329.73         7.38 o
   5   7   4        317.46        322.27        11.05 o
   6   7   4         89.81         83.67         6.53 o
   7   7   4        255.68        249.88        10.71 o
   8   7   4         42.32         48.75         5.44 o
   9   7   4          6.82          6.23         2.67 o
  10   7   4         15.56         14.80         3.65 o
  -4   8   4         28.76         35.51         4.99 o
  -3   8   4        157.27        175.28         8.76 o
  -2   8   4        288.42        276.81         7.77 o
  -1   8   4        147.52        146.35         5.19 o
   0   8   4         85.81         80.24         4.21 o
   1   8   4         88.86         96.67         4.52 o
   2   8   4        348.34        332.21         8.09 o
   3   8   4        686.27        634.96        16.07 o
   4   8   4         94.42         87.30         7.56 o
   5   8   4        255.81        256.57        10.16 o
   6   8   4         82.55         93.14        10.69 o
   7   8   4         59.65         57.02         5.95 o
   8   8   4          5.27         -0.58         2.17 o
   9   8   4          5.05         10.75         4.75 o
  10   8   4        166.88        162.93        13.04 o
  -3   9   4         67.70         73.91        11.49 o
  -2   9   4        236.11        264.83         9.15 o
  -1   9   4        180.61        190.05        12.77 o
   0   9   4        672.81        661.78        13.91 o
   1   9   4        105.14        104.53         5.20 o
   2   9   4       1874.92       1797.75        30.24 o
   3   9   4         77.34         67.78         5.44 o
   4   9   4         20.04         25.67         3.55 o
   5   9   4         40.27         36.19         5.75 o
   6   9   4        229.02        208.33        20.73 o
   7   9   4          0.51         -0.15         2.85 o
   8   9   4         57.06         65.24         8.05 o
   9   9   4        110.11        109.78        10.54 o
  10   9   4         26.93         31.82         7.92 o
  -2  10   4          3.85          3.30         5.01 o
  -1  10   4          7.66          4.54         1.82 o
   0  10   4         46.88         56.92         6.26 o
   1  10   4         51.69         53.70         4.92 o
   2  10   4        200.49        200.81         6.65 o
   3  10   4        166.67        163.22         8.22 o
   4  10   4         75.87         89.43        13.04 o
   5  10   4         14.90         17.96         4.83 o
   6  10   4          3.92          8.71         3.66 o
   7  10   4         21.94         18.92         7.00 o
   8  10   4        219.54        228.05        15.50 o
   9  10   4          5.74          6.97         5.94 o
  -1  11   4          3.80          2.70         2.32 o
   0  11   4          0.93          2.06         2.21 o
   1  11   4        192.72        216.63        11.78 o
   2  11   4         29.56         33.04         4.20 o
   3  11   4         21.67         16.27         3.96 o
   4  11   4          6.23          5.49         6.99 o
   5  11   4        256.08        249.44        15.04 o
   6  11   4        298.36        303.41        26.41 o
   7  11   4        371.10        420.59        30.51 o
   8  11   4         54.93         56.09        10.43 o
   9  11   4         80.14         89.87        10.49 o
   1  12   4         42.32         44.28         6.12 o
   2  12   4         19.82         11.56         3.16 o
   3  12   4         88.98         87.83         8.13 o
   4  12   4        229.13        239.84        10.70 o
   5  12   4          3.87          7.46         4.41 o
   6  12   4         35.19         36.41         9.11 o
   7  12   4         92.87        103.14        19.28 o
  -5 -10   5          1.74         -1.06         4.69 o
  -4 -10   5          4.89          4.57         4.07 o
  -3 -10   5        171.99        179.42        12.72 o
  -2 -10   5         65.42         54.26         6.82 o
  -1 -10   5        103.04         94.27         7.78 o
   0 -10   5          3.19         -0.12         3.13 o
  -6  -9   5          9.60         12.39         5.22 o
  -5  -9   5          4.69         -0.30         6.74 o
  -4  -9   5        126.41        128.03        10.26 o
  -3  -9   5         41.52         48.89         5.88 o
  -2  -9   5         68.82         64.79         5.57 o
  -1  -9   5          0.92          3.11         2.24 o
   0  -9   5         64.93         62.79         4.85 o
   1  -9   5         60.60         64.62         4.87 o
   2  -9   5        154.58        162.19         7.41 o
  -7  -8   5         35.79         30.85         8.19 o
  -6  -8   5          4.20          2.62         6.74 o
  -5  -8   5         98.43         95.29         9.77 o
  -4  -8   5          3.97          5.08         3.28 o
  -3  -8   5         46.51         47.20         5.63 o
  -2  -8   5          5.84          5.46         2.03 o
  -1  -8   5        146.35        143.52         6.42 o
   0  -8   5          1.36          1.58         2.33 o
   1  -8   5          5.68          4.62         2.00 o
   2  -8   5          0.11         -0.73         1.38 o
   3  -8   5        266.16        277.55        25.22 o
  -8  -7   5         33.26         52.52         8.05 o
  -7  -7   5         10.33         10.34         5.68 o
  -6  -7   5          8.17          6.35         3.35 o
  -5  -7   5         37.89         37.60         5.97 o
  -4  -7   5         56.91         61.49         8.21 o
  -3  -7   5         57.47         58.59         5.71 o
  -2  -7   5        102.53        102.83         5.22 o
  -1  -7   5         64.97         60.91         4.45 o
   0  -7   5        144.34        161.79         6.61 o
   1  -7   5          9.17          9.30         2.25 o
   2  -7   5          3.75          0.24         1.49 o
   3  -7   5        102.20         87.77         5.88 o
   4  -7   5         70.63         75.20         6.60 o
   5  -7   5         22.89         19.24         5.55 o
  -8  -6   5         20.99         28.10         6.77 o
  -7  -6   5          3.83          2.11         2.99 o
  -6  -6   5         20.65         16.35         8.06 o
  -5  -6   5        176.42        191.26        11.54 o
  -4  -6   5        373.93        359.36        15.09 o
  -3  -6   5          0.35          0.63         2.11 o
  -2  -6   5        595.27        583.09        12.49 o
  -1  -6   5          0.84          0.75         1.77 o
   0  -6   5         50.46         51.80         3.81 o
   1  -6   5          9.30          8.34         1.75 o
   2  -6   5          3.08         -0.70         1.06 o
   3  -6   5        147.33        156.16         6.78 o
   4  -6   5         22.15         19.11         3.06 o
   5  -6   5          0.06         -1.32         5.02 o
   6  -6   5         27.57         39.62        10.30 o
  -9  -5   5         22.83         26.34         7.17 o
  -8  -5   5          0.08         -1.32         3.11 o
  -7  -5   5        158.41        164.23        10.36 o
  -6  -5   5         20.34         19.35         5.15 o
  -5  -5   5        223.79        210.34         9.37 o
  -4  -5   5         41.01         41.20         6.29 o
  -3  -5   5       3258.40       3148.57        58.70 o
  -2  -5   5         89.39         84.01         3.94 o
  -1  -5   5        263.28        270.25         6.71 o
   0  -5   5        683.83        701.87        15.30 o
   1  -5   5        130.25        120.71         4.71 o
   2  -5   5         81.27         96.79         4.02 o
   3  -5   5        462.16        444.36        10.93 o
   4  -5   5         56.92         61.17         4.58 o
   5  -5   5          3.26          3.01         4.62 o
   6  -5   5          7.25          5.02         5.02 o
   7  -5   5         16.48         16.90         7.40 o
  -9  -4   5         31.37         32.59         4.87 o
  -8  -4   5          5.43          5.04         3.12 o
  -7  -4   5        116.44         90.39         7.16 o
  -6  -4   5        294.92        252.29         7.96 o
  -5  -4   5        123.83        108.31         6.79 o
  -4  -4   5        404.28        387.72         9.59 o
  -3  -4   5        203.01        189.15        10.95 o
  -2  -4   5        321.00        332.14         7.14 o
  -1  -4   5        815.28        854.08        14.25 o
   0  -4   5         38.86         38.65         2.85 o
   1  -4   5        232.27        256.91         6.09 o
   2  -4   5         80.83         62.90         5.06 o
   3  -4   5        281.60        276.03         6.39 o
   4  -4   5        538.57        525.04         9.72 o
   5  -4   5          6.26          6.55         2.54 o
   6  -4   5         55.15         61.01        10.83 o
   7  -4   5         27.91         25.09         7.66 o
  -9  -3   5         16.01         21.06         4.10 o
  -8  -3   5          5.57          1.48         2.32 o
  -7  -3   5        158.87        138.30        12.94 o
  -6  -3   5         33.74         45.22         5.20 o
  -5  -3   5          1.99          4.22         1.53 o
  -4  -3   5         43.98         53.54         3.10 o
  -3  -3   5        874.75        889.50        14.49 o
  -2  -3   5         94.53         89.25         2.96 o
  -1  -3   5         10.04         12.72         1.57 o
   0  -3   5        227.18        239.30         6.66 o
   1  -3   5         53.05         41.34         2.52 o
   2  -3   5        155.42        172.13         3.78 o
   3  -3   5          2.63          0.53         0.72 o
   4  -3   5       1720.18       1675.35        23.77 o
   5  -3   5          2.60          6.48         1.73 o
   6  -3   5          8.44         15.03        10.17 o
   7  -3   5         12.09         16.64         6.07 o
   8  -3   5          3.22          5.28         5.02 o
  -9  -2   5         84.83         96.03        16.38 o
  -8  -2   5         18.99         11.32         3.40 o
  -7  -2   5         23.14         23.30         4.00 o
  -6  -2   5         52.28         40.02         3.89 o
  -5  -2   5         50.85         53.57         4.78 o
  -4  -2   5         68.23         66.91         3.19 o
  -3  -2   5        176.60        160.93         4.12 o
  -2  -2   5       2450.70       2496.60        25.99 o
  -1  -2   5        309.16        274.24         4.85 o
   0  -2   5        121.89        117.73         3.20 o
   1  -2   5        416.24        379.24         7.00 o
   2  -2   5        879.24        927.21        12.33 o
   3  -2   5        520.55        500.84         8.51 o
   4  -2   5       1094.10       1156.41        16.97 o
   5  -2   5        612.37        598.17        11.53 o
   6  -2   5       1115.04       1037.95        22.58 o
   7  -2   5         20.71         12.94         5.28 o
   8  -2   5         44.51         47.01         8.98 o
   9  -2   5         46.24         50.71         9.77 o
  -9  -1   5          6.44          6.77         3.36 o
  -8  -1   5         35.57         36.80         7.26 o
  -7  -1   5          1.14          1.03         2.00 o
  -6  -1   5         59.96         54.82         5.44 o
  -5  -1   5        166.21        157.01         6.30 o
  -4  -1   5        112.04        108.06         4.59 o
  -3  -1   5        507.40        565.93         8.61 o
  -2  -1   5       1152.32       1274.19        13.46 o
  -1  -1   5          6.00          8.24         1.07 o
   0  -1   5         10.87          3.63         0.84 o
   1  -1   5       1305.90       1204.63        16.80 o
   2  -1   5         32.46         43.29         3.01 o
   3  -1   5         27.37         15.61         1.40 o
   4  -1   5        162.44        167.47         3.97 o
   5  -1   5        527.86        522.30        10.55 o
   6  -1   5        386.90        381.52         9.02 o
   7  -1   5          1.94          4.21         2.43 o
   8  -1   5          0.01         -0.26         2.91 o
   9  -1   5         11.66         18.49         6.07 o
  -9   0   5        120.14        122.35        14.26 o
  -8   0   5          4.33          5.81         3.17 o
  -7   0   5         56.27         62.04        14.13 o
  -6   0   5         88.60         97.70         7.58 o
  -5   0   5         88.57         89.80         5.57 o
  -4   0   5        161.82        152.28         7.07 o
  -3   0   5         80.59         79.55         2.97 o
  -2   0   5        460.86        499.66         6.17 o
  -1   0   5         18.11          7.46         0.79 o
   0   0   5        526.56        590.63         7.38 o
   1   0   5         10.85         14.27         1.38 o
   2   0   5         69.11         42.53         3.00 o
   3   0   5       1359.02       1367.73        17.54 o
   4   0   5         82.43        102.17         4.73 o
   5   0   5         25.08         30.75         2.74 o
   6   0   5        139.03        150.14         6.30 o
   7   0   5         62.53         56.00         4.74 o
   8   0   5         45.38         50.74        13.87 o
   9   0   5         16.92         18.75         5.02 o
  10   0   5          5.78          8.72         4.75 o
  -8   1   5        127.98        113.84        17.96 o
  -7   1   5         40.82         43.00         6.09 o
  -6   1   5        122.57        122.35         9.76 o
  -5   1   5        148.38        142.52         8.16 o
  -4   1   5        258.16        272.47         7.67 o
  -3   1   5         74.60         80.69         2.98 o
  -2   1   5          4.49          1.63         0.68 o
  -1   1   5        623.12        676.11         8.31 o
   0   1   5       1436.65       1469.82        15.81 o
   1   1   5          0.71          0.19         0.31 o
   2   1   5       1935.66       1924.77        26.93 o
   3   1   5          0.08          0.12         0.44 o
   4   1   5        665.80        626.62         8.69 o
   5   1   5        704.65        739.83        14.37 o
   6   1   5         82.75        101.21         3.73 o
   7   1   5         93.77         81.30         4.43 o
   8   1   5        272.88        281.43        10.90 o
   9   1   5         29.32         29.58         5.55 o
  10   1   5         36.25         37.77         6.34 o
  -8   2   5          4.91         11.49         5.55 o
  -7   2   5         16.62         25.47         5.13 o
  -6   2   5          1.33          0.92         2.34 o
  -5   2   5        174.53        180.35        13.37 o
  -4   2   5        715.24        710.27        13.50 o
  -3   2   5          1.65         -0.25         0.91 o
  -2   2   5         71.16         71.21         1.90 o
  -1   2   5         61.24         60.48         2.01 o
   0   2   5        100.99         90.79         2.06 o
   1   2   5        670.05        684.75         8.22 o
   2   2   5         36.02         55.94         1.36 o
   3   2   5       1483.25       1574.53        19.60 o
   4   2   5        717.40        730.85        11.16 o
   5   2   5         22.05         18.43         1.46 o
   6   2   5          5.10          5.08         0.91 o
   7   2   5         25.45         25.01         2.15 o
   8   2   5          3.10          1.81         1.43 o
   9   2   5          7.81          9.99         2.81 o
  10   2   5         13.87         14.00         3.70 o
  -8   3   5          0.73          2.71         3.45 o
  -7   3   5          0.43          0.73         2.92 o
  -6   3   5         30.05         32.35         5.70 o
  -5   3   5         36.05         36.58         5.04 o
  -4   3   5        612.27        605.30        12.44 o
  -3   3   5        345.71        338.22         7.98 o
  -2   3   5        457.11        423.12         5.99 o
  -1   3   5         42.94         38.53         1.85 o
   0   3   5        204.70        189.12         3.61 o
   1   3   5        289.33        330.19         5.42 o
   2   3   5       2255.72       2119.59        28.65 o
   3   3   5        297.67        310.88         5.83 o
   4   3   5       1182.73       1166.46        17.49 o
   5   3   5        298.84        286.28         5.76 o
   6   3   5        106.75         94.67         3.06 o
   7   3   5        364.97        336.01         7.25 o
   8   3   5        203.18        216.70         5.10 o
   9   3   5         18.63         22.49         3.19 o
  10   3   5         38.58         41.47         4.49 o
  -7   4   5          7.83          9.56         3.83 o
  -6   4   5         14.74         12.29        10.30 o
  -5   4   5         61.22         45.38         5.99 o
  -4   4   5        236.52        216.98         6.80 o
  -3   4   5        931.82        956.88        14.08 o
  -2   4   5        386.02        382.70         6.21 o
  -1   4   5        924.49        987.26        12.50 o
   0   4   5        776.91        866.69        10.54 o
   1   4   5        667.84        585.87         8.70 o
   2   4   5       1082.48       1256.31        41.71 o
   3   4   5       1793.62       1665.40        31.22 o
   4   4   5        270.66        247.74         7.45 o
   5   4   5        109.62        109.93         3.20 o
   6   4   5        793.56        814.32        14.98 o
   7   4   5        191.26        174.73         4.31 o
   8   4   5        150.78        129.98         7.33 o
   9   4   5        346.19        389.25        10.92 o
  10   4   5        416.89        429.19        28.00 o
  -6   5   5          3.21         12.79         4.25 o
  -5   5   5        350.43        318.94        15.04 o
  -4   5   5         35.43         32.60         4.21 o
  -3   5   5        115.90        109.08         4.27 o
  -2   5   5          3.10          2.74         0.94 o
  -1   5   5        467.30        492.48         7.45 o
   0   5   5       2389.86       2498.76        24.77 o
   1   5   5         48.48         51.18         2.50 o
   2   5   5          1.91          1.07         0.71 o
   3   5   5         46.55         52.74         2.82 o
   4   5   5        172.33        156.55         3.59 o
   5   5   5         10.15         15.73         1.82 o
   6   5   5        144.21        121.95         3.84 o
   7   5   5        536.94        557.44        11.73 o
   8   5   5         14.88         16.94         4.04 o
   9   5   5        667.34        678.62        24.60 o
  10   5   5         34.46         52.56        11.09 o
  -6   6   5         42.84         42.03         7.30 o
  -5   6   5          0.38         -1.89         1.89 o
  -4   6   5        361.53        335.88        10.61 o
  -3   6   5        256.99        241.48         6.15 o
  -2   6   5        443.21        440.25         8.50 o
  -1   6   5          0.85          2.77         0.92 o
   0   6   5         12.26          8.69         1.14 o
   1   6   5        550.08        603.75         8.92 o
   2   6   5         14.18          7.57         1.05 o
   3   6   5        132.70        132.34         5.80 o
   4   6   5        400.97        379.67         8.63 o
   5   6   5        551.08        558.65        11.39 o
   6   6   5        409.30        422.71        13.04 o
   7   6   5        263.83        263.62         7.94 o
   8   6   5         70.77         89.78         5.42 o
   9   6   5        129.39        135.94         5.36 o
  10   6   5        540.22        536.31        21.77 o
  11   6   5         42.44         25.36         9.24 o
  -5   7   5        126.51        130.86        14.54 o
  -4   7   5          4.74          5.55         2.74 o
  -3   7   5         16.41         18.54         2.76 o
  -2   7   5         51.03         51.97         3.50 o
  -1   7   5          0.22          0.29         0.95 o
   0   7   5         95.55         94.87         3.20 o
   1   7   5         31.69         28.53         2.15 o
   2   7   5         26.80         28.45         2.41 o
   3   7   5        552.98        540.27        10.08 o
   4   7   5         39.57         44.46         3.42 o
   5   7   5         28.41         23.74         3.56 o
   6   7   5        246.43        264.47        11.25 o
   7   7   5         48.31         56.05         5.66 o
   8   7   5         14.00          9.69         3.63 o
   9   7   5        121.85        127.95        11.73 o
  10   7   5         25.59         26.04         5.97 o
  -4   8   5        125.54        130.03        13.40 o
  -3   8   5         28.48         15.26         3.49 o
  -2   8   5          3.19          1.31         1.58 o
  -1   8   5         44.96         61.24         4.52 o
   0   8   5          0.76         -0.12         1.15 o
   1   8   5        722.87        656.20        13.28 o
   2   8   5        496.21        476.38        10.34 o
   3   8   5        467.60        449.65        12.84 o
   4   8   5        309.23        297.44        15.70 o
   5   8   5        222.86        236.25        10.30 o
   6   8   5          2.42          2.55         2.30 o
   7   8   5          3.74          1.75         2.59 o
   8   8   5          7.40          6.00         2.66 o
   9   8   5         35.93         41.82         5.50 o
  10   8   5         11.91         11.13         4.18 o
  -3   9   5        103.09        109.14        10.01 o
  -2   9   5          3.28          3.75         1.99 o
  -1   9   5        216.54        233.10         8.66 o
   0   9   5         94.10         91.72         5.90 o
   1   9   5         56.41         56.81         3.92 o
   2   9   5        127.47        103.59         5.16 o
   3   9   5        640.27        575.81        15.47 o
   4   9   5        511.41        487.67        20.71 o
   5   9   5         66.92         56.26        15.98 o
   6   9   5        236.90        197.39         9.93 o
   7   9   5         74.15         81.57         7.33 o
   8   9   5          1.07          0.76         3.91 o
   9   9   5        101.53        116.28        10.74 o
  10   9   5         32.93         35.81         6.50 o
  -2  10   5         46.46         49.71         4.71 o
  -1  10   5          2.35          0.91         2.03 o
   0  10   5          1.34         -2.36         2.36 o
   1  10   5        318.23        305.35        28.26 o
   2  10   5          9.83         10.75         2.28 o
   3  10   5          1.22          0.42         1.86 o
   4  10   5          8.32          8.90         2.79 o
   5  10   5        102.29        104.88        23.90 o
   6  10   5         18.13         19.16         4.88 o
   7  10   5         62.84         77.69        12.94 o
   8  10   5         33.88         28.64         6.02 o
   9  10   5         12.49         13.24         7.79 o
  -1  11   5        124.04        115.40         7.38 o
   0  11   5         87.51         84.71         5.77 o
   1  11   5         18.47         16.94         3.36 o
   2  11   5          9.76         11.38         2.86 o
   3  11   5          8.37          7.21         2.79 o
   4  11   5         41.44         45.61         7.33 o
   5  11   5         33.62         28.00        10.56 o
   6  11   5        108.92        116.79        11.61 o
   7  11   5         50.23         40.64         7.00 o
   8  11   5          0.20         -2.96         3.36 o
   9  11   5         52.01         59.81         8.77 o
   1  12   5         20.91         22.35         4.00 o
   2  12   5         63.42         62.59         6.85 o
   3  12   5         59.61         70.16         6.45 o
   4  12   5          6.71          3.59         2.68 o
   5  12   5        168.91        195.32        15.67 o
   6  12   5          3.85          2.60         5.81 o
   7  12   5         36.71         30.97         6.97 o
  -2 -10   6        183.92        202.05        17.70 o
  -5  -9   6         25.12         19.24         6.63 o
  -4  -9   6         42.46         55.50         6.72 o
  -3  -9   6         69.47         78.35         7.63 o
  -2  -9   6         18.22          5.56         3.75 o
  -1  -9   6         19.95         28.64         5.56 o
   0  -9   6        100.48         79.09         5.62 o
   1  -9   6         63.45         87.74        14.58 o
  -7  -8   6        128.95        155.70        13.70 o
  -6  -8   6         15.43         25.74         6.25 o
  -5  -8   6         17.54         10.49         4.95 o
  -4  -8   6         79.42         77.48         7.36 o
  -3  -8   6          0.33          1.65         3.22 o
  -2  -8   6         34.02         26.00         4.38 o
  -1  -8   6         45.82         48.93         4.28 o
   0  -8   6          0.39          2.01         6.15 o
   1  -8   6        116.34        130.68         6.74 o
   2  -8   6        126.46        135.76         6.55 o
   3  -8   6         15.68         16.37         4.49 o
  -7  -7   6         26.52         16.26         5.41 o
  -6  -7   6          4.53          2.70         3.61 o
  -5  -7   6        225.24        224.89        20.87 o
  -4  -7   6         18.59         11.55         3.57 o
  -3  -7   6        125.38        135.16         8.83 o
  -2  -7   6         28.04         25.27         5.15 o
  -1  -7   6         20.13         12.67         3.58 o
   0  -7   6        160.34        144.40         6.50 o
   1  -7   6        136.38        138.96         6.91 o
   2  -7   6        124.05        142.64         9.30 o
   3  -7   6         81.82         89.29        12.94 o
   4  -7   6        106.91        127.57         8.75 o
  -8  -6   6         61.67         59.68         9.71 o
  -7  -6   6          7.82          6.51         6.87 o
  -6  -6   6         26.15         22.61         5.20 o
  -5  -6   6          0.54          1.55         3.17 o
  -4  -6   6         12.45         15.08         5.79 o
  -3  -6   6         37.14         27.49         9.30 o
  -2  -6   6          6.82          7.17         2.98 o
  -1  -6   6        126.18        120.50         5.38 o
   0  -6   6         27.11         17.65         4.51 o
   1  -6   6        220.08        203.27        10.26 o
   2  -6   6         67.74         74.88         4.42 o
   3  -6   6         35.57         31.19         4.13 o
   4  -6   6         67.42         72.64         6.28 o
   5  -6   6         74.22        111.19        16.38 o
  -8  -5   6          9.18         10.43         5.81 o
  -7  -5   6          1.87          2.52         5.81 o
  -6  -5   6         18.27         17.61         4.13 o
  -5  -5   6          0.93         -1.56         1.56 o
  -4  -5   6        350.47        321.97        11.24 o
  -3  -5   6        619.39        639.33        20.95 o
  -2  -5   6         40.62         37.34         4.50 o
  -1  -5   6          4.22          4.27         1.77 o
   0  -5   6         21.62         19.43         2.35 o
   1  -5   6         91.76         90.95         4.47 o
   2  -5   6        308.84        276.73         6.78 o
   3  -5   6         42.30         35.83         3.40 o
   4  -5   6        117.19        107.35         7.27 o
   5  -5   6         70.25         87.52         9.69 o
   6  -5   6         10.98         10.83         6.60 o
  -8  -4   6         10.04          6.62         3.11 o
  -7  -4   6          0.15          1.13         2.22 o
  -6  -4   6         14.29         11.94         3.13 o
  -5  -4   6          1.61          0.09         1.61 o
  -4  -4   6        464.97        467.83        11.35 o
  -3  -4   6        245.65        227.61         8.80 o
  -2  -4   6         63.53         60.66         3.42 o
  -1  -4   6        564.19        563.90        11.70 o
   0  -4   6        123.66        122.57         4.50 o
   1  -4   6          0.05         -0.98         0.99 o
   2  -4   6          2.95          3.19         1.18 o
   3  -4   6         32.29         28.87         2.77 o
   4  -4   6         69.79         72.64         5.87 o
   5  -4   6          3.01          3.10         2.92 o
   6  -4   6         47.59         52.73         7.44 o
   7  -4   6         43.89         48.60        10.30 o
  -8  -3   6         13.85         14.45         5.81 o
  -7  -3   6         81.58         81.70         7.08 o
  -6  -3   6          0.07          4.08         2.16 o
  -5  -3   6          2.61          2.91         1.63 o
  -4  -3   6        179.03        185.55         5.70 o
  -3  -3   6        508.32        572.77        19.61 o
  -2  -3   6        614.98        657.58        11.24 o
  -1  -3   6          0.30          0.42         1.43 o
   0  -3   6        357.51        353.19         7.54 o
   1  -3   6        136.66        142.50         5.85 o
   2  -3   6        161.00        137.59         6.44 o
   3  -3   6          5.41          6.53         1.17 o
   4  -3   6          0.43         -0.91         0.91 o
   5  -3   6         34.30         35.86         5.32 o
   6  -3   6          0.58          3.24         3.23 o
   7  -3   6         46.24         33.28         8.45 o
   8  -3   6         22.61         31.96         8.45 o
  -8  -2   6         39.03         44.50         6.25 o
  -7  -2   6         34.63         33.92         5.12 o
  -6  -2   6          3.13          1.58         3.43 o
  -5  -2   6          1.53          6.28         1.53 o
  -4  -2   6          3.11          4.60         1.33 o
  -3  -2   6       1694.85       1700.67        22.28 o
  -2  -2   6         80.79         86.76         2.91 o
  -1  -2   6        127.52        141.74         4.87 o
   0  -2   6        544.74        501.87         8.80 o
   1  -2   6         80.61         57.78         2.91 o
   2  -2   6        233.21        247.41         5.10 o
   3  -2   6        885.83        884.58        13.39 o
   4  -2   6         22.79         22.54         2.07 o
   5  -2   6        503.27        480.78        16.01 o
   6  -2   6         22.65         29.62         4.78 o
   7  -2   6          2.10          2.59         3.57 o
   8  -2   6          2.53          4.23         4.49 o
  -8  -1   6         19.55         29.46         5.47 o
  -7  -1   6         73.77         60.15         7.66 o
  -6  -1   6          9.76          7.19         3.04 o
  -5  -1   6         11.78         10.59         2.62 o
  -4  -1   6        183.58        162.08         5.64 o
  -3  -1   6        107.59        103.03         3.94 o
  -2  -1   6         96.45         95.35         2.86 o
  -1  -1   6       1097.54       1079.13        17.93 o
   0  -1   6          6.03         11.70         1.21 o
   1  -1   6        114.86        151.04         6.20 o
   2  -1   6        992.82       1051.88        14.72 o
   3  -1   6        356.70        394.53         7.29 o
   4  -1   6         56.13         48.60         2.34 o
   5  -1   6         20.07         22.37         2.12 o
   6  -1   6         81.82         75.13         6.95 o
   7  -1   6        116.01        130.76        10.33 o
   8  -1   6        166.08        183.56        16.11 o
   9  -1   6         47.90         33.54         7.66 o
  -8   0   6         65.24         71.65         8.58 o
  -7   0   6         18.18         15.33         4.15 o
  -6   0   6        203.34        201.73        11.07 o
  -5   0   6         10.27         11.80         2.41 o
  -4   0   6        230.89        222.82         5.87 o
  -3   0   6        227.44        236.59         6.19 o
  -2   0   6        238.35        259.72         6.21 o
  -1   0   6        113.45        137.26         2.92 o
   0   0   6        845.41        780.83         9.60 o
   1   0   6          2.65         11.15         0.84 o
   2   0   6         45.02         55.44         3.24 o
   3   0   6        555.68        557.98        11.56 o
   4   0   6        690.94        670.92        10.93 o
   5   0   6        504.44        499.03         9.69 o
   6   0   6         18.87         50.15         5.36 o
   7   0   6         22.95         20.35         4.04 o
   8   0   6         24.68         26.92         6.87 o
   9   0   6         94.07         94.29        11.09 o
  -8   1   6         49.34         57.07         7.52 o
  -7   1   6         75.50         79.02        14.79 o
  -6   1   6          9.38          6.17         5.55 o
  -5   1   6       1112.21       1125.37        23.35 o
  -4   1   6        366.56        373.82         8.74 o
  -3   1   6        433.47        417.56         7.86 o
  -2   1   6        248.99        237.12         3.87 o
  -1   1   6        997.31        971.18        11.48 o
   0   1   6         82.54         87.24         2.23 o
   1   1   6          1.76          1.47         1.63 o
   2   1   6         69.26         84.29         2.01 o
   3   1   6        408.65        395.12         8.58 o
   4   1   6        236.21        272.84         4.64 o
   5   1   6       1320.75       1250.49        19.10 o
   6   1   6          6.14          7.20         1.27 o
   7   1   6         38.59         41.30         5.08 o
   8   1   6        114.81        117.18         8.49 o
   9   1   6        235.23        244.05        14.26 o
  10   1   6         17.08         17.70         4.75 o
  -8   2   6         39.27         37.27         6.44 o
  -7   2   6         19.84         15.46         4.62 o
  -6   2   6          0.03          0.72         2.52 o
  -5   2   6        651.67        667.02        20.08 o
  -4   2   6        770.49        821.17        15.38 o
  -3   2   6         29.50         38.55         3.01 o
  -2   2   6        629.24        563.38         9.50 o
  -1   2   6         87.27        111.48         2.60 o
   0   2   6        285.61        284.76         4.44 o
   1   2   6        748.58        723.45         9.68 o
   2   2   6        103.64        121.15         1.91 o
   4   2   6         33.31         42.90         1.40 o
   5   2   6         41.07         37.76         2.05 o
   6   2   6        388.29        355.18         7.86 o
   7   2   6          2.34          7.72         3.91 o
   8   2   6        164.15        161.36         8.69 o
   9   2   6        130.09        130.68        12.15 o
  10   2   6         51.48         61.01         7.40 o
  -7   3   6         51.43         53.60         7.66 o
  -6   3   6         12.44          9.03         3.68 o
  -5   3   6        360.57        355.03        13.90 o
  -4   3   6         36.78         39.09         4.81 o
  -3   3   6        147.75        146.67         5.64 o
  -2   3   6        463.63        460.73         8.14 o
  -1   3   6        261.62        248.39         5.74 o
   0   3   6        175.45        188.84         3.68 o
   1   3   6          1.39          0.79         0.63 o
   2   3   6        939.08        992.02        10.92 o
   3   3   6       2299.39       2373.27        39.42 o
   4   3   6        720.59        751.77        11.54 o
   5   3   6          1.15          1.35         0.70 o
   6   3   6        348.75        361.60         7.64 o
   7   3   6          9.90         13.10         1.97 o
   8   3   6        132.39        112.17         8.33 o
   9   3   6        328.71        355.77        11.46 o
  10   3   6         51.22         46.22         5.55 o
  -7   4   6          5.37          7.27         3.93 o
  -6   4   6          0.06          0.04         2.54 o
  -5   4   6          0.36          1.06         2.91 o
  -4   4   6        106.76        113.60         6.64 o
  -3   4   6        138.29        136.59         4.00 o
  -2   4   6        352.21        362.34         7.76 o
  -1   4   6        228.08        249.73         4.92 o
   0   4   6          2.78          3.74         0.83 o
   1   4   6        264.67        221.05         3.76 o
   2   4   6       2029.16       1953.88        35.19 o
   3   4   6       4339.23       4391.17        64.72 o
   4   4   6          7.19         10.91         1.04 o
   5   4   6        283.85        274.12         6.27 o
   6   4   6        443.40        423.41         7.81 o
   7   4   6          2.64          3.16         1.29 o
   8   4   6          7.65         12.72         2.07 o
   9   4   6        223.95        220.08         9.01 o
  10   4   6         25.89         19.20         2.72 o
  -6   5   6          0.01         -0.92         2.61 o
  -5   5   6          8.83         14.66         4.38 o
  -4   5   6        267.03        273.71        10.45 o
  -3   5   6          4.90          5.55         1.65 o
  -2   5   6         30.01         31.44         2.39 o
  -1   5   6       1065.52       1117.03        13.70 o
   0   5   6        187.22        198.95         4.69 o
   1   5   6        856.49        829.90        11.05 o
   2   5   6        904.17        896.39        13.88 o
   3   5   6       1503.03       1515.68        25.00 o
   4   5   6          7.78          9.34         1.37 o
   5   5   6         66.80         55.28         3.23 o
   6   5   6         72.00         93.43         4.35 o
   7   5   6        395.76        398.00        10.08 o
   8   5   6         29.40         33.15         3.12 o
   9   5   6         56.26         47.75         5.28 o
  10   5   6         30.57         18.49         8.19 o
  -6   6   6         60.03         59.12         8.37 o
  -5   6   6         17.44         10.28         3.29 o
  -4   6   6          5.71          7.30         2.49 o
  -3   6   6         29.81         31.02         3.27 o
  -2   6   6        301.54        319.11         7.13 o
  -1   6   6         71.18         62.94         2.87 o
   0   6   6        113.51        116.76         2.94 o
   1   6   6          6.20          7.34         1.19 o
   2   6   6        568.63        577.55        10.17 o
   3   6   6         51.86         45.85         3.76 o
   4   6   6        604.60        604.89        14.59 o
   5   6   6         29.60         26.82         4.39 o
   6   6   6         22.08         29.30         8.98 o
   7   6   6         37.39         44.29        12.02 o
   8   6   6         37.36         36.33         7.44 o
   9   6   6        253.99        274.68        26.68 o
  10   6   6         17.73         18.49         8.45 o
  11   6   6          2.79          0.51         3.64 o
  -5   7   6          7.38          7.54         3.42 o
  -4   7   6        175.86        184.22         9.77 o
  -3   7   6         65.75         56.84         5.30 o
  -2   7   6         18.11         20.62         2.48 o
  -1   7   6         76.94         77.50         3.82 o
   0   7   6         78.88         74.45         2.94 o
   1   7   6         38.35         31.74         2.29 o
   2   7   6          2.38          1.65         1.18 o
   3   7   6          6.96         12.34         2.43 o
   4   7   6        808.54        666.34        16.62 o
   5   7   6         46.80         65.42        10.56 o
   6   7   6          4.03          6.37         3.30 o
   7   7   6         46.35         58.72         7.16 o
   8   7   6          9.31         21.71         6.60 o
   9   7   6          8.91         19.28         8.72 o
  10   7   6        433.53        457.21        20.68 o
  -4   8   6          2.14          0.37         3.80 o
  -3   8   6         11.45         18.26         5.07 o
  -2   8   6          0.83         -1.03         1.37 o
  -1   8   6          1.15         -1.20         1.35 o
   0   8   6          5.07          1.92         1.15 o
   1   8   6       1194.69       1106.80        20.59 o
   2   8   6          6.70          4.53         1.49 o
   3   8   6         10.56         13.44         2.34 o
   4   8   6        259.93        239.41        17.52 o
   5   8   6        171.10        160.06         9.54 o
   6   8   6        119.84        108.59         7.91 o
   7   8   6        114.89        123.20         9.68 o
   8   8   6          7.36          3.79         2.73 o
   9   8   6        163.62        197.87        12.25 o
  10   8   6         27.48         16.38         5.11 o
  -3   9   6          3.53          2.38         4.75 o
  -2   9   6         11.01         12.40         2.72 o
  -1   9   6         68.98         69.03         5.38 o
   0   9   6          3.74          1.58         1.48 o
   1   9   6          0.12         -0.09         1.28 o
   2   9   6        249.47        240.33         6.91 o
   3   9   6         35.14         36.74         6.04 o
   4   9   6        332.21        324.69        12.33 o
   5   9   6        101.64         87.01         7.42 o
   6   9   6         52.28         55.97         6.03 o
   7   9   6          1.34          1.52         2.41 o
   8   9   6        115.00        104.34         8.44 o
   9   9   6          4.61         12.51         3.75 o
  10   9   6         56.28         56.14         8.83 o
  -2  10   6         19.34         21.99         3.51 o
  -1  10   6         33.86         33.08         4.56 o
   0  10   6         40.44         35.33         4.61 o
   1  10   6          0.01          0.77         1.99 o
   2  10   6          0.05          1.47         1.61 o
   3  10   6          0.20         -2.66         4.05 o
   4  10   6         31.65         32.65         5.08 o
   5  10   6        237.77        252.37        14.60 o
   6  10   6         99.07        105.15        21.66 o
   7  10   6          0.93          2.85         3.47 o
   8  10   6         14.21         20.10         5.23 o
   9  10   6         71.19         66.79         8.58 o
  -1  11   6         17.52         15.50         3.57 o
   0  11   6          5.58         11.00         2.55 o
   1  11   6         75.53         79.28         7.90 o
   2  11   6        234.50        222.64        10.27 o
   3  11   6         69.61         67.94         6.24 o
   4  11   6          0.57         -2.83         3.34 o
   5  11   6         33.32         24.65        15.72 o
   6  11   6          0.04         -0.72         3.12 o
   7  11   6         23.54         21.44         6.74 o
   8  11   6        232.45        204.21        15.22 o
   9  11   6          9.79         13.88         5.19 o
   1  12   6          7.50          9.63         3.21 o
   2  12   6         18.06         24.18         4.76 o
   3  12   6          3.89          2.27         2.49 o
   4  12   6        142.82        155.33         9.64 o
   5  12   6          5.07          1.22         3.39 o
   6  12   6        175.31        180.39        15.15 o
   7  12   6         13.90         10.34         5.07 o
  -4  -9   7         24.50         30.02         5.69 o
  -3  -9   7          1.62         -1.80         6.59 o
  -2  -9   7        131.44        132.19         9.99 o
  -1  -9   7         16.28         11.66         5.99 o
   0  -9   7          0.56          1.77         2.25 o
  -6  -8   7          0.51         -2.94         3.72 o
  -5  -8   7          4.90          6.21         4.69 o
  -4  -8   7         19.04         14.44         4.16 o
  -3  -8   7         26.80         29.92         5.56 o
  -2  -8   7          0.10         -2.15         2.97 o
  -1  -8   7        139.27        157.35         7.20 o
   0  -8   7         46.17         54.70         8.27 o
   1  -8   7         20.25         19.79         4.42 o
   2  -8   7          7.13          6.97         2.40 o
  -7  -7   7          7.05          6.18         8.06 o
  -6  -7   7         15.54         13.73         9.24 o
  -5  -7   7          0.40          4.20         3.53 o
  -4  -7   7        266.47        269.93        11.49 o
  -3  -7   7         61.26         57.98         6.32 o
  -2  -7   7         71.46         67.88         4.47 o
  -1  -7   7         14.74          8.91         2.71 o
   0  -7   7          8.04          9.34         3.24 o
   1  -7   7         18.82         15.79         2.83 o
   2  -7   7        223.63        230.40         8.52 o
   3  -7   7          8.44          7.37         3.30 o
   4  -7   7          2.72          4.18         3.22 o
  -7  -6   7          0.01         -0.86         6.60 o
  -6  -6   7          8.11          3.29         3.30 o
  -5  -6   7          2.62          6.06         3.99 o
  -4  -6   7         68.69         70.19         6.63 o
  -3  -6   7        201.18        206.62        10.22 o
  -2  -6   7          9.87          8.00         2.12 o
  -1  -6   7        140.79        132.81         6.04 o
   0  -6   7          2.71         -0.20         1.59 o
   1  -6   7        210.89        203.49         8.39 o
   2  -6   7          0.32          1.11         1.59 o
   3  -6   7         19.85         15.67         4.07 o
   4  -6   7         99.60        117.98         8.26 o
   5  -6   7         86.95         88.35         7.49 o
  -8  -5   7         10.29         19.10         6.53 o
  -7  -5   7          3.70          7.40         4.12 o
  -6  -5   7          0.78         -3.01         3.20 o
  -5  -5   7        129.82        150.87        12.05 o
  -4  -5   7          3.12          2.51         2.63 o
  -3  -5   7          8.43          2.62         2.56 o
  -2  -5   7         64.41         59.65         3.95 o
  -1  -5   7         80.12         75.77         4.60 o
   0  -5   7        174.67        173.92         8.44 o
   1  -5   7          0.50          3.08         2.95 o
   2  -5   7          1.03          0.55         1.34 o
   3  -5   7          1.52          2.25         1.84 o
   4  -5   7         50.31         43.16         4.79 o
   5  -5   7         35.92         38.85         7.07 o
   6  -5   7         44.97         28.79         9.24 o
  -8  -4   7         70.76         69.02        12.97 o
  -7  -4   7         39.53         31.26         5.15 o
  -6  -4   7         13.99         14.53         3.04 o
  -5  -4   7         13.28         12.36         2.75 o
  -4  -4   7        215.32        192.54        13.42 o
  -3  -4   7        506.36        482.95        15.16 o
  -2  -4   7        450.90        463.50        10.60 o
  -1  -4   7          0.66         -0.92         1.39 o
   0  -4   7         22.90         17.95         2.06 o
   1  -4   7         13.64         16.53         2.34 o
   2  -4   7          3.33          3.64         1.30 o
   3  -4   7         15.13          8.82         2.34 o
   4  -4   7        382.24        382.02        13.91 o
   5  -4   7          4.81          4.79         3.45 o
   6  -4   7         18.51         17.11         5.55 o
   7  -4   7         29.29         45.69        10.56 o
  -8  -3   7          1.96          2.47         4.13 o
  -7  -3   7         22.61         30.64         6.72 o
  -6  -3   7         42.66         39.09         7.16 o
  -5  -3   7        129.82        113.94         6.27 o
  -4  -3   7         26.60         19.69         2.47 o
  -3  -3   7        699.03        675.58        13.15 o
  -2  -3   7         84.80         84.16         4.02 o
  -1  -3   7        724.14        714.87        11.47 o
   0  -3   7          8.39         11.13         1.51 o
   1  -3   7         15.62         18.52         1.99 o
   2  -3   7         36.36         43.13         2.78 o
   3  -3   7        796.85        750.78        18.53 o
   4  -3   7         87.45         91.38         5.87 o
   5  -3   7        955.93        911.02        32.09 o
   6  -3   7        263.39        238.76        15.74 o
   7  -3   7         30.33         37.77         9.24 o
   8  -3   7        116.51        139.72        17.17 o
  -8  -2   7          0.50         -0.69         3.34 o
  -7  -2   7         16.96         13.13         4.00 o
  -6  -2   7          1.74          4.64         2.51 o
  -5  -2   7        205.96        182.59         8.61 o
  -4  -2   7         57.48         57.64         3.29 o
  -3  -2   7         56.88         54.96         3.94 o
  -2  -2   7        101.00         82.58         4.26 o
  -1  -2   7         10.64          5.36         1.30 o
   0  -2   7          2.72          0.21         1.33 o
   1  -2   7          2.45          0.58         1.22 o
   2  -2   7        415.21        390.07        11.14 o
   3  -2   7         34.71         33.92         2.44 o
   4  -2   7        949.52        931.57        19.63 o
   5  -2   7         10.92         16.73         3.93 o
   6  -2   7         10.19          9.66         3.80 o
   7  -2   7         16.73         25.88         5.71 o
   8  -2   7         48.77         55.20        10.56 o
  -8  -1   7        117.66        149.85        17.04 o
  -7  -1   7          2.82          5.88         3.42 o
  -6  -1   7         22.99         10.48         3.61 o
  -5  -1   7        161.48        170.14        13.36 o
  -4  -1   7         49.90         51.13         3.16 o
  -3  -1   7        120.35        118.32         5.81 o
  -2  -1   7         57.82         46.78         2.18 o
  -1  -1   7        707.32        725.63        10.34 o
   0  -1   7         52.42         55.83         2.39 o
   1  -1   7       1156.58       1141.17        16.72 o
   2  -1   7       1633.33       1616.49        19.67 o
   3  -1   7        747.85        740.74        12.09 o
   4  -1   7         91.68        104.89         7.00 o
   5  -1   7        253.82        247.32        19.45 o
   6  -1   7         17.10         13.44         3.67 o
   7  -1   7         15.78         22.10        10.17 o
   8  -1   7          0.00         -2.53         2.59 o
   9  -1   7          3.47          5.55         5.02 o
  -8   0   7        136.78        148.63        26.02 o
  -7   0   7         61.69         70.47         8.06 o
  -6   0   7          6.10          4.05         2.66 o
  -5   0   7         11.61         13.79         3.23 o
  -4   0   7          3.39          3.75         1.52 o
  -3   0   7          3.06          4.60         1.27 o
  -2   0   7        188.51        190.36         3.58 o
  -1   0   7        403.15        389.65         6.09 o
   0   0   7         17.81         17.48         1.19 o
   1   0   7        584.64        558.18         7.57 o
   2   0   7       1882.72       1875.06        27.36 o
   3   0   7        251.73        262.59         8.71 o
   4   0   7        528.51        509.01        13.89 o
   5   0   7         38.97         35.43         5.78 o
   6   0   7        466.75        483.98        16.02 o
   7   0   7         84.77        109.47        10.36 o
   8   0   7         41.42         37.15         5.94 o
   9   0   7         73.66         94.82        11.62 o
  -8   1   7         13.97         13.50         4.75 o
  -7   1   7          2.36          4.62         7.53 o
  -6   1   7          1.89          3.44         4.62 o
  -5   1   7          9.24          7.83         2.70 o
  -4   1   7          0.28          0.68         1.28 o
  -3   1   7          5.30          4.42         1.77 o
  -2   1   7        196.56        230.96         4.79 o
  -1   1   7        949.65        956.60        11.68 o
   0   1   7         81.73         94.82         3.65 o
   1   1   7          0.73          1.01         0.75 o
   2   1   7         18.70         17.55         1.87 o
   3   1   7        789.99        775.31        18.33 o
   4   1   7        317.99        301.77        11.93 o
   5   1   7          7.17          9.09         3.68 o
   6   1   7          6.39         11.46         4.36 o
   7   1   7         19.38         20.50         3.69 o
   8   1   7         26.41         25.24         6.32 o
   9   1   7          0.06          1.15         3.04 o
  10   1   7        174.66        168.24        14.53 o
  -7   2   7         42.34         58.76        11.49 o
  -6   2   7         60.12         69.24         7.93 o
  -5   2   7        952.76        992.50        36.09 o
  -4   2   7        140.70        163.04         6.37 o
  -3   2   7        401.93        382.11         8.94 o
  -2   2   7         34.28         31.07         1.95 o
  -1   2   7        252.44        242.35         4.41 o
   0   2   7         44.14         64.53         2.42 o
   1   2   7         10.29         14.26         1.91 o
   2   2   7         29.19         24.48         1.12 o
   3   2   7        282.12        283.06         9.11 o
   4   2   7        250.68        240.99         5.17 o
   5   2   7         96.00         86.08         5.81 o
   6   2   7        700.45        727.74        28.48 o
   7   2   7         27.16         18.01         5.32 o
   8   2   7         15.57         12.54         3.50 o
   9   2   7        265.38        264.51        12.57 o
  10   2   7          7.08          9.77         4.23 o
  -7   3   7         17.26         28.11         6.00 o
  -6   3   7         65.02         70.68         8.49 o
  -5   3   7        103.67        111.23         9.08 o
  -4   3   7        473.68        479.67        11.26 o
  -3   3   7        238.53        223.20         5.90 o
  -2   3   7        843.76        847.58        12.19 o
  -1   3   7         49.61         59.66         2.39 o
   0   3   7         26.43         16.68         1.33 o
   1   3   7        170.30        158.62         3.58 o
   2   3   7         78.79         91.15         2.28 o
   3   3   7        130.72        115.77         3.24 o
   4   3   7         18.09          7.55         1.14 o
   5   3   7        790.29        812.61        17.19 o
   6   3   7         63.92         64.88         8.35 o
   7   3   7        209.95        209.69        28.92 o
   8   3   7        201.90        220.16        14.93 o
   9   3   7        111.73        103.93        16.38 o
  10   3   7         75.29         73.87         6.78 o
  -6   4   7         46.14         41.43        11.89 o
  -5   4   7        138.26        140.65        23.37 o
  -4   4   7        101.82         95.47         6.36 o
  -3   4   7         15.69         17.66         1.69 o
  -2   4   7          5.24          5.00         1.32 o
  -1   4   7        725.75        662.85         9.83 o
   0   4   7          0.71          2.09         0.76 o
   1   4   7         19.06         24.78         1.58 o
   2   4   7       1608.40       1791.69        19.37 o
   3   4   7        533.95        552.02        25.23 o
   4   4   7         90.03         98.41         5.69 o
   5   4   7          0.23          0.87         0.75 o
   6   4   7        243.80        209.14         7.84 o
   7   4   7          0.27         -0.65         2.22 o
   8   4   7        426.16        429.46        27.73 o
   9   4   7         19.90         31.69        10.04 o
  10   4   7         30.75         30.81         4.49 o
  -6   5   7          0.17          0.91         3.42 o
  -5   5   7         22.21         14.63         3.66 o
  -4   5   7        284.63        280.35        10.11 o
  -3   5   7        206.59        189.63         5.74 o
  -2   5   7        210.44        223.36         5.74 o
  -1   5   7         13.80         16.51         1.65 o
   0   5   7        122.52        128.33         3.57 o
   1   5   7         19.25         19.24         1.38 o
   2   5   7        771.54        777.54        14.55 o
   3   5   7         53.79         41.75         3.23 o
   4   5   7        684.65        688.94        25.36 o
   5   5   7        161.60        167.35         7.46 o
   6   5   7        124.89        112.33         7.68 o
   7   5   7         19.48         11.36         6.07 o
   8   5   7        120.29        124.14        16.90 o
   9   5   7         27.62         15.58         7.40 o
  10   5   7        162.19        144.20         8.45 o
  -5   6   7         30.26         31.79         5.03 o
  -4   6   7         39.00         43.75         8.30 o
  -3   6   7         77.61         88.52         3.90 o
  -2   6   7          6.76          6.05         1.48 o
  -1   6   7        139.56        132.26         4.76 o
   0   6   7         57.17         69.62         3.25 o
   1   6   7         24.15         24.69         1.63 o
   2   6   7        126.99        117.45         4.35 o
   3   6   7        504.07        500.26        12.78 o
   4   6   7        218.94        211.57        12.39 o
   5   6   7         95.67         93.85        10.83 o
   6   6   7          8.14         19.29         4.12 o
   7   6   7          5.07          5.50         2.98 o
   8   6   7          0.12         -3.57         3.96 o
   9   6   7          8.00          3.17         5.02 o
  10   6   7          0.04          1.32         4.75 o
  -5   7   7         38.41         38.05         5.33 o
  -4   7   7         19.56         23.18         4.58 o
  -3   7   7         72.89         71.73         6.43 o
  -2   7   7          0.84         -0.67         2.02 o
  -1   7   7          0.68          0.54         1.29 o
   0   7   7        668.45        679.48        13.84 o
   1   7   7         88.72         97.00         3.99 o
   2   7   7        114.59        131.02         4.91 o
   3   7   7        809.26        779.17        18.33 o
   4   7   7        209.06        170.08        11.88 o
   5   7   7        184.20        183.31        11.63 o
   6   7   7        151.30        133.62        10.34 o
   7   7   7        105.11         94.10         8.62 o
   8   7   7          6.37          7.40         5.55 o
   9   7   7        194.94        184.36        22.45 o
  10   7   7          3.09         -0.53         4.49 o
  -4   8   7        143.50        153.93        12.46 o
  -3   8   7        258.46        293.24        14.50 o
  -2   8   7         14.10         12.81         2.74 o
  -1   8   7         11.70         13.56         3.20 o
   0   8   7        159.65        148.06         7.02 o
   1   8   7        135.09        137.86         4.91 o
   2   8   7        247.75        241.05         7.18 o
   3   8   7         70.20         56.94         4.26 o
   4   8   7        317.15        300.78        14.56 o
   5   8   7        376.48        336.84        15.95 o
   6   8   7        180.20        174.42        11.74 o
   7   8   7        198.25        184.32        23.51 o
   8   8   7        214.90        242.46        25.36 o
   9   8   7         32.02         27.21         6.15 o
  10   8   7         83.76         83.10        10.30 o
  -3   9   7          4.63          1.19         4.57 o
  -2   9   7          4.57          2.80         2.70 o
  -1   9   7          3.19          1.49         1.99 o
   0   9   7        136.11        132.37         6.86 o
   1   9   7          1.29          2.37         1.48 o
   2   9   7         12.65         16.97         2.37 o
   3   9   7         40.49         40.45         4.12 o
   4   9   7         44.78         46.02         5.42 o
   5   9   7        147.55        157.44        10.32 o
   6   9   7         98.08         97.57         8.08 o
   7   9   7         16.49         22.38         4.36 o
   8   9   7        100.09         95.49         8.11 o
   9   9   7        110.59        122.04        12.24 o
  10   9   7         33.11         29.93         7.92 o
  -2  10   7        133.01        142.15         7.37 o
  -1  10   7        168.43        190.04         8.71 o
   0  10   7         48.40         56.21         7.23 o
   1  10   7         24.35         20.08         3.49 o
   2  10   7         24.41         22.94         2.84 o
   3  10   7        159.78        162.77         8.14 o
   4  10   7        359.85        381.40        12.38 o
   5  10   7         63.18         62.30         6.72 o
   6  10   7          0.02          0.19         2.40 o
   7  10   7         68.93         68.64         7.36 o
   8  10   7         42.64         50.65         6.45 o
   9  10   7         41.87         33.33         7.36 o
   0  11   7         23.71         28.33         5.56 o
   1  11   7        646.48        655.07        17.04 o
   2  11   7         90.51        101.79         7.07 o
   3  11   7        127.21        118.11         7.68 o
   4  11   7        144.27        139.85        11.67 o
   5  11   7          2.25          4.54         6.60 o
   6  11   7          1.71         -3.47         5.94 o
   7  11   7        114.99        109.88        11.35 o
   8  11   7         99.65        103.34        11.02 o
   2  12   7         64.13         58.77         7.16 o
   3  12   7         43.86         61.60         5.84 o
   4  12   7         27.33         40.67         6.72 o
   5  12   7         32.04         35.03         7.13 o
   6  12   7         12.50          8.26        11.89 o
   7  12   7         95.79         96.04        11.75 o
  -4  -8   8          0.01         -0.17         3.56 o
  -3  -8   8          1.55          3.09         8.24 o
  -2  -8   8        137.25        150.01        15.44 o
  -1  -8   8          1.12         -2.01         2.35 o
   0  -8   8         24.11         23.50         6.04 o
   1  -8   8         57.84         58.19         5.30 o
  -6  -7   8          1.56          4.49         3.96 o
  -5  -7   8          4.16         10.69         4.76 o
  -4  -7   8          0.04         -1.04         3.14 o
  -3  -7   8        218.49        211.97        11.76 o
  -2  -7   8         17.76         11.87         2.48 o
  -1  -7   8         43.79         48.03         6.55 o
   0  -7   8          1.65          4.38         2.35 o
   1  -7   8         22.45         24.06         4.24 o
   2  -7   8         49.37         57.32         4.66 o
   3  -7   8        181.66        173.04        25.09 o
  -6  -6   8         14.86         21.64         5.38 o
  -5  -6   8        141.36        162.68        29.58 o
  -4  -6   8         42.85         39.57         7.23 o
  -3  -6   8         46.12         51.98         5.81 o
  -2  -6   8        114.00        116.95         5.51 o
  -1  -6   8         11.16          8.54         3.58 o
   0  -6   8        200.04        210.53         7.85 o
   1  -6   8        111.66        107.48         8.72 o
   2  -6   8          6.22          8.36         2.22 o
   3  -6   8          3.54          5.37         3.11 o
   4  -6   8        112.88        103.80         8.07 o
  -7  -5   8         36.75         50.44        17.17 o
  -6  -5   8          1.10          5.78         4.43 o
  -5  -5   8         33.53         38.08         6.25 o
  -4  -5   8         19.01         14.48         3.81 o
  -3  -5   8        196.58        200.80        10.02 o
  -2  -5   8         33.71         40.30         3.45 o
  -1  -5   8          0.01         -1.52         1.52 o
   0  -5   8          2.25         -0.58         2.80 o
   1  -5   8          2.56          2.44         1.77 o
   2  -5   8         66.83         70.19         4.47 o
   3  -5   8          2.10          4.22         2.53 o
   4  -5   8          1.33          1.43         2.40 o
   5  -5   8         98.63         93.54        11.20 o
  -7  -4   8          0.42          3.36         3.17 o
  -6  -4   8         65.44         53.97         6.31 o
  -5  -4   8         36.60         40.96         4.21 o
  -4  -4   8         30.90         48.34         5.15 o
  -3  -4   8        481.81        457.03        14.24 o
  -2  -4   8        421.68        434.69        10.47 o
  -1  -4   8        363.57        369.57         9.58 o
   0  -4   8         21.22         21.34         2.59 o
   1  -4   8         72.58         71.97         4.12 o
   2  -4   8          2.18         -0.29         1.27 o
   3  -4   8        225.66        230.40         9.99 o
   4  -4   8         11.28          8.91         2.63 o
   5  -4   8          2.58          2.58         3.35 o
   6  -4   8          0.06         -1.52         3.22 o
  -7  -3   8         10.72          6.86         3.24 o
  -6  -3   8        114.92        107.55         8.48 o
  -5  -3   8         18.42         21.96         3.12 o
  -4  -3   8        600.87        563.88        13.43 o
  -3  -3   8         95.23         89.72         7.17 o
  -2  -3   8       1471.26       1481.05        25.95 o
  -1  -3   8        834.93        846.26        16.64 o
   0  -3   8        239.27        234.65         7.83 o
   1  -3   8         59.14         66.77         3.78 o
   2  -3   8        488.22        482.30        10.54 o
   3  -3   8        125.47        137.74         6.94 o
   4  -3   8        853.58        813.44        18.94 o
   5  -3   8         11.48          8.32         3.74 o
   6  -3   8         29.08         28.25        12.41 o
   7  -3   8          0.09         -0.88         3.47 o
  -7  -2   8          0.31          3.78         3.07 o
  -6  -2   8         16.39         15.20         3.64 o
  -5  -2   8        300.84        289.34        15.82 o
  -4  -2   8          2.72          1.04         1.35 o
  -3  -2   8         29.45         26.52         2.79 o
  -2  -2   8         39.17         30.27         3.09 o
  -1  -2   8        120.24        130.79         4.67 o
   0  -2   8        160.24        183.43         8.73 o
   1  -2   8         26.63         25.11         1.97 o
   2  -2   8         45.66         50.39         3.27 o
   3  -2   8        134.72        116.23         7.66 o
   4  -2   8         17.39         25.38         7.74 o
   5  -2   8        517.93        529.92        18.30 o
   6  -2   8         48.79         48.12         7.28 o
   7  -2   8          0.07         -0.53         3.36 o
   8  -2   8          7.71         14.79         6.34 o
  -7  -1   8        107.90        105.37        10.02 o
  -6  -1   8        104.11         97.59         9.12 o
  -5  -1   8          2.76          2.47         2.39 o
  -4  -1   8        103.51        115.03         4.99 o
  -3  -1   8         13.28         16.36         1.99 o
  -2  -1   8        245.03        232.60         5.69 o
  -1  -1   8        142.14        138.94         3.85 o
   0  -1   8         74.22         70.54         2.85 o
   1  -1   8        299.73        289.55         5.98 o
   2  -1   8         61.56         52.21         3.17 o
   3  -1   8        330.30        355.20        11.55 o
   4  -1   8        207.53        190.94         7.44 o
   5  -1   8        284.82        307.51        12.79 o
   6  -1   8        196.14        197.15        13.60 o
   7  -1   8         54.21         54.47        13.73 o
   8  -1   8         23.08         19.95         5.03 o
  -7   0   8         11.26          8.06         5.15 o
  -6   0   8         17.16         17.08         8.72 o
  -5   0   8        116.88         86.88         8.23 o
  -4   0   8         36.55         40.16         3.35 o
  -3   0   8        144.15        140.07         6.82 o
  -2   0   8         49.81         51.21         2.96 o
  -1   0   8        629.37        648.91         9.07 o
   0   0   8        139.98        140.63         4.32 o
   1   0   8          1.58          1.80         0.70 o
   2   0   8        559.87        545.22         7.48 o
   3   0   8        239.42        226.11         8.83 o
   4   0   8        472.58        485.41        14.00 o
   5   0   8        326.61        301.37        31.83 o
   6   0   8        303.72        299.00        12.60 o
   7   0   8        323.21        331.37        14.32 o
   8   0   8         52.95         62.41        10.96 o
   9   0   8          9.54         19.81         6.34 o
  -7   1   8         27.79         27.26         5.51 o
  -6   1   8          2.27          1.03         2.47 o
  -5   1   8         90.42         87.90         8.57 o
  -4   1   8         24.61         31.84         3.15 o
  -3   1   8        128.28        127.92         3.46 o
  -2   1   8         14.26         16.52         1.59 o
  -1   1   8        467.93        504.77         7.58 o
   0   1   8          0.12         -0.05         0.72 o
   1   1   8          5.42          5.25         1.25 o
   2   1   8        187.86        180.34         3.44 o
   3   1   8        264.22        317.64        11.10 o
   4   1   8         75.96         76.65         4.70 o
   5   1   8        647.80        634.29        50.84 o
   6   1   8         40.37         45.22         8.11 o
   7   1   8         36.12         35.12         5.19 o
   8   1   8         51.08         51.52         6.72 o
   9   1   8         42.99         33.97         5.84 o
  -7   2   8         40.26         26.20         5.77 o
  -6   2   8         82.56         95.20         9.38 o
  -5   2   8         31.97         36.94         6.01 o
  -4   2   8        136.60        147.59         6.60 o
  -3   2   8          3.58          4.71         1.66 o
  -2   2   8        128.82        119.49         3.91 o
  -1   2   8          0.72         -0.18         0.67 o
   0   2   8          1.04          2.88         1.03 o
   1   2   8        136.73        112.23         3.09 o
   2   2   8        425.38        427.94         7.00 o
   3   2   8         12.55         11.47         3.47 o
   4   2   8        105.49        118.85         5.52 o
   5   2   8          5.68          4.35         4.89 o
   6   2   8          1.12          2.10         2.99 o
   7   2   8        127.16        120.70        13.23 o
   8   2   8        236.86        234.08        15.86 o
   9   2   8         18.23          8.88         3.42 o
  10   2   8         16.04         20.87         5.55 o
  -6   3   8         35.81         48.37         7.08 o
  -5   3   8         74.76         87.06        12.68 o
  -4   3   8        111.39        112.24         6.74 o
  -3   3   8        263.99        281.50         7.82 o
  -2   3   8          8.84         17.27         2.14 o
  -1   3   8          3.72          2.33         1.08 o
   0   3   8          5.56          4.58         1.04 o
   1   3   8        124.93        132.40         3.47 o
   2   3   8          4.99          4.49         0.70 o
   3   3   8          0.69          0.85         0.47 o
   4   3   8         48.01         55.81         2.85 o
   5   3   8        751.42        722.91        27.37 o
   6   3   8        112.59        103.88        11.16 o
   7   3   8          2.08         -1.31         2.73 o
   8   3   8         65.72         75.54        13.73 o
   9   3   8        125.47        128.74         9.84 o
  10   3   8          4.25          0.91         2.38 o
  -6   4   8         63.42         75.59         9.64 o
  -5   4   8         42.13         39.35         6.60 o
  -4   4   8         70.93         71.44         5.77 o
  -3   4   8        532.56        558.89        10.21 o
  -2   4   8        208.67        219.18         5.66 o
  -1   4   8         20.90         21.12         2.80 o
   0   4   8        213.61        184.21         4.10 o
   1   4   8        384.55        375.17         6.10 o
   2   4   8          0.21          2.34         1.29 o
   3   4   8        314.73        297.22         5.19 o
   4   4   8        621.08        554.98        14.51 o
   5   4   8          0.96          1.63         2.33 o
   6   4   8        168.80        195.60        15.45 o
   7   4   8         97.90         97.20        15.32 o
   8   4   8         22.94         26.41         8.45 o
   9   4   8         22.35         19.28         7.66 o
  10   4   8        116.17        125.10        11.36 o
  -5   5   8         92.32         84.76         8.02 o
  -4   5   8         35.75         39.42         4.69 o
  -3   5   8        262.76        266.83         6.84 o
  -2   5   8        308.80        292.42        10.35 o
  -1   5   8          7.91          6.76         1.47 o
   0   5   8          7.25          7.40         1.20 o
   1   5   8        268.44        272.66         5.23 o
   2   5   8         52.60         51.29         2.29 o
   3   5   8       2881.47       2782.15        51.35 o
   4   5   8         24.33         21.60         2.42 o
   5   5   8        441.42        421.19        18.88 o
   6   5   8         30.73         21.66         7.40 o
   7   5   8          5.30          9.77         5.81 o
   8   5   8          9.78         19.02         7.40 o
   9   5   8        250.47        251.71        26.68 o
  10   5   8          3.44          2.69         3.70 o
  -5   6   8          3.73          4.25         5.55 o
  -4   6   8         22.84         25.82         4.34 o
  -3   6   8          5.77          6.65         3.13 o
  -2   6   8          9.27         16.61         2.31 o
  -1   6   8        166.23        188.12         5.87 o
   0   6   8         63.04         76.28         3.91 o
   1   6   8         57.51         60.26         3.41 o
   2   6   8        265.26        260.80         6.06 o
   3   6   8         54.48         40.79         3.65 o
   4   6   8        728.02        732.17        17.35 o
   5   6   8         49.27         38.07         7.13 o
   6   6   8         17.87         38.03         9.51 o
   7   6   8         28.10         36.18         9.51 o
   8   6   8          0.94         -2.64         3.43 o
   9   6   8         12.51         20.34         8.45 o
  10   6   8         92.27        102.74        17.96 o
  -4   7   8         62.69         57.58         6.28 o
  -3   7   8          2.39          3.27         3.80 o
  -2   7   8         41.50         41.73         5.60 o
  -1   7   8         23.00         23.95         3.24 o
   0   7   8        146.34        130.45         5.65 o
   1   7   8        368.64        361.03         8.93 o
   2   7   8        171.98        183.35         5.28 o
   3   7   8        782.88        745.86        23.53 o
   4   7   8          1.95         -2.11         2.24 o
   5   7   8          5.38         -1.05         2.48 o
   6   7   8        121.66        129.55        10.66 o
   7   7   8          0.93         -1.32         3.17 o
   8   7   8        210.94        210.24        23.77 o
   9   7   8         10.33          4.23         5.55 o
  10   7   8        180.11        224.77        26.41 o
  -3   8   8        102.97         93.77         9.45 o
  -2   8   8          0.45          0.37         2.39 o
  -1   8   8          1.45         -1.32         1.93 o
   0   8   8          5.11         12.10         2.74 o
   1   8   8         82.32         82.36         3.60 o
   2   8   8         49.17         49.93         4.81 o
   3   8   8        468.24        454.53        17.61 o
   4   8   8         34.78         36.62         5.88 o
   5   8   8         27.63         11.71         4.76 o
   6   8   8         72.60         58.11        14.66 o
   7   8   8        420.38        409.39        28.26 o
   8   8   8         36.27         33.01         9.77 o
   9   8   8        234.24        252.76        27.73 o
  10   8   8          6.61          7.40         6.60 o
  -2   9   8         12.51         16.52         8.43 o
  -1   9   8         77.77         79.75         5.97 o
   0   9   8          5.16          4.70         2.35 o
   1   9   8         13.43         14.72         2.44 o
   2   9   8        110.01        105.38         4.95 o
   3   9   8          3.85          3.46         1.67 o
   4   9   8        251.36        250.12         8.64 o
   5   9   8        132.12        129.43         9.14 o
   6   9   8         73.28         93.43        10.49 o
   7   9   8         20.61         10.82         4.47 o
   8   9   8        128.89        151.20        20.07 o
   9   9   8         12.25         16.76         5.19 o
  10   9   8         79.49         80.83        16.90 o
  -1  10   8         13.97         19.33         4.93 o
   0  10   8         30.02         35.34         4.42 o
   1  10   8         20.67         18.61         2.82 o
   2  10   8         26.41         19.07         2.76 o
   3  10   8         14.78         16.59         3.04 o
   4  10   8         83.45         78.94         5.58 o
   5  10   8          1.14         -1.34         2.05 o
   6  10   8         20.14         17.93         6.05 o
   7  10   8         68.38         85.91        12.90 o
   8  10   8         62.63         63.68        17.56 o
   9  10   8         63.82         67.81         9.58 o
   0  11   8         68.67         72.77        10.68 o
   1  11   8         92.50        103.16         6.00 o
   2  11   8          0.08         -0.42         2.34 o
   3  11   8        141.65        150.09         8.66 o
   4  11   8         45.53         48.25         5.12 o
   5  11   8        106.41        125.27        15.98 o
   6  11   8          1.30          0.57         3.43 o
   7  11   8         22.20         31.77         5.87 o
   8  11   8         51.09         71.33         9.89 o
   2  12   8         72.08         81.50         8.45 o
   3  12   8          0.12          0.54         2.11 o
   4  12   8          0.18         -1.81         2.03 o
   5  12   8         10.13         18.95         5.52 o
   6  12   8         28.32         26.83        10.83 o
   7  12   8          4.14         -2.01         9.38 o
  -2  -8   9          1.07          5.11         6.60 o
  -1  -8   9         53.27         52.81        12.45 o
  -4  -7   9         25.48         32.18         5.20 o
  -3  -7   9          7.72         10.74         3.74 o
  -2  -7   9        329.67        353.95        10.93 o
  -1  -7   9          0.76          2.44         2.14 o
   0  -7   9          2.66          2.94         4.04 o
   1  -7   9         27.60         21.10         3.45 o
   2  -7   9         49.68         71.87        17.30 o
  -5  -6   9         29.88         27.02         5.52 o
  -4  -6   9         36.61         49.47         5.83 o
  -3  -6   9         40.92         56.05         6.24 o
  -2  -6   9          4.77          2.56         3.20 o
  -1  -6   9        103.83        103.30         6.69 o
   0  -6   9          0.27          0.92         2.40 o
   1  -6   9          3.11          4.29         2.29 o
   2  -6   9         31.26         34.85         7.09 o
   3  -6   9         78.56         84.50         8.50 o
   4  -6   9         33.72         49.29         6.84 o
  -6  -5   9          7.30         11.89         6.60 o
  -5  -5   9         63.94         58.91         7.55 o
  -4  -5   9        149.29        168.23        16.44 o
  -3  -5   9          2.14          3.64         2.59 o
  -2  -5   9        187.34        196.76         7.09 o
  -1  -5   9          0.04         -1.37         1.48 o
   0  -5   9         19.94         18.21         3.11 o
   1  -5   9         34.22         25.59         3.50 o
   2  -5   9         35.93         37.07         3.70 o
   3  -5   9          5.62          6.86         2.83 o
   4  -5   9         67.57         72.33         6.66 o
   5  -5   9         26.27         33.31         5.22 o
  -6  -4   9         31.03         24.20         4.77 o
  -5  -4   9          3.17          8.16         3.00 o
  -4  -4   9         97.01         90.88         7.50 o
  -3  -4   9         36.13         43.73         5.23 o
  -2  -4   9         11.04         11.43         2.52 o
  -1  -4   9          0.23         -0.24         1.53 o
   0  -4   9          4.74          7.39         2.24 o
   1  -4   9         37.02         40.15         8.22 o
   2  -4   9          3.57          2.48         1.91 o
   3  -4   9        245.99        263.97        11.31 o
   4  -4   9        172.25        187.38         9.64 o
   5  -4   9          0.08         -3.26         3.26 o
   6  -4   9         48.57         57.87         9.15 o
  -7  -3   9          0.34         -2.54         3.09 o
  -6  -3   9          3.98         24.87         4.62 o
  -5  -3   9         24.78         27.38         4.50 o
  -4  -3   9        107.48        107.91         5.98 o
  -3  -3   9          2.70         22.11         6.69 o
  -2  -3   9        309.03        327.64         8.83 o
  -1  -3   9         19.82         15.09         2.64 o
   0  -3   9         43.81         36.93         3.30 o
   1  -3   9         52.00         47.59         4.65 o
   2  -3   9         11.65         13.93         2.12 o
   3  -3   9        283.03        276.95         9.68 o
   4  -3   9         71.08         60.24         8.60 o
   5  -3   9          0.11         -1.68         2.89 o
   6  -3   9         63.93         51.16         8.11 o
   7  -3   9          1.92         -3.09         3.47 o
  -7  -2   9         11.88         15.34         4.30 o
  -6  -2   9         57.88         64.14         9.58 o
  -5  -2   9          5.59          1.67         2.59 o
  -4  -2   9          7.29          7.73         2.27 o
  -3  -2   9         23.39         20.86         2.81 o
  -2  -2   9        224.57        229.44         5.89 o
  -1  -2   9          7.18          2.19         1.91 o
   0  -2   9        513.80        514.87        11.70 o
   1  -2   9        190.74        177.13         7.02 o
   2  -2   9        101.11        116.64         4.78 o
   3  -2   9          0.29         -0.25         1.47 o
   4  -2   9          6.11          4.92         2.06 o
   5  -2   9        436.81        419.73        20.87 o
   6  -2   9         14.84         21.45         5.32 o
   7  -2   9         27.79         22.16         5.86 o
  -7  -1   9         11.90         16.36         4.69 o
  -6  -1   9        113.74        121.67        19.02 o
  -5  -1   9          6.75          3.77         2.89 o
  -4  -1   9         99.34         97.37         5.43 o
  -3  -1   9        351.37        368.75         7.98 o
  -2  -1   9        436.39        424.18        15.39 o
  -1  -1   9        178.25        174.41         4.52 o
   0  -1   9        204.59        204.33         5.02 o
   1  -1   9         97.95         94.30         5.23 o
   2  -1   9         11.47         18.24         2.45 o
   3  -1   9        581.47        563.40        16.42 o
   4  -1   9         22.57         18.12         2.81 o
   5  -1   9         26.45         23.99         4.76 o
   6  -1   9          1.13          5.34         3.64 o
   7  -1   9         59.00         63.02         8.43 o
   8  -1   9          4.50          6.96         3.87 o
  -7   0   9         31.60         25.64         5.76 o
  -6   0   9        118.59        137.41        15.19 o
  -5   0   9          0.04          0.08         2.41 o
  -4   0   9          6.65          5.99         1.89 o
  -3   0   9          4.47          8.53         1.10 o
  -2   0   9        354.54        360.92         9.96 o
  -1   0   9          1.19          1.47         1.21 o
   0   0   9         30.60         40.69         2.26 o
   1   0   9        103.50        103.37         3.37 o
   2   0   9         57.92         57.67         3.79 o
   3   0   9          6.02          4.18         1.86 o
   4   0   9        443.24        407.31        13.02 o
   5   0   9         11.23          9.24         4.48 o
   6   0   9          0.54         -0.73         2.75 o
   7   0   9        119.27        110.01        10.41 o
   8   0   9         15.98         16.26         4.72 o
   9   0   9         10.96         12.67         4.74 o
  -7   1   9          9.75         21.21         5.45 o
  -6   1   9          7.19         10.67         3.87 o
  -5   1   9          5.26          6.18         3.11 o
  -4   1   9          4.33          6.79         4.12 o
  -3   1   9        171.47        175.61         5.47 o
  -2   1   9          9.13         11.55         2.41 o
  -1   1   9        140.12        146.17         3.86 o
   0   1   9         18.71         14.91         2.26 o
   1   1   9          0.28         -0.43         0.60 o
   2   1   9         13.78         12.36         2.06 o
   3   1   9        122.67        133.15        10.45 o
   4   1   9        200.46        188.07        10.89 o
   5   1   9        431.47        476.43        22.52 o
   6   1   9        197.59        234.41        17.37 o
   7   1   9         79.65         70.92         9.49 o
   8   1   9          2.02          6.41         4.36 o
   9   1   9        119.84        127.66        20.73 o
  -6   2   9         18.53         13.12         4.62 o
  -5   2   9         21.76         21.86         4.95 o
  -4   2   9         60.95         74.15         5.65 o
  -3   2   9        473.33        501.08        10.32 o
  -2   2   9         84.31        102.47         4.90 o
  -1   2   9         50.23         47.91         2.68 o
   0   2   9         11.59         13.45         1.38 o
   1   2   9        151.63        143.40         3.68 o
   2   2   9        507.80        478.67         9.62 o
   3   2   9          4.06         -0.20         1.40 o
   4   2   9         10.87         16.74         2.59 o
   5   2   9        203.63        211.26        14.94 o
   6   2   9         23.13         19.89         5.97 o
   7   2   9         43.18         61.54         9.64 o
   8   2   9        303.68        302.23        27.86 o
   9   2   9         28.02         23.17         5.44 o
  -6   3   9         56.87         57.63         7.99 o
  -5   3   9         29.50         33.14         6.15 o
  -4   3   9        279.20        277.41         9.74 o
  -3   3   9         12.96         12.22         1.56 o
  -2   3   9        417.71        419.53         8.46 o
  -1   3   9          8.44          5.89         1.23 o
   0   3   9        537.86        544.92        10.37 o
   1   3   9        207.86        249.86         5.21 o
   2   3   9          6.68          9.69         1.24 o
   3   3   9         32.37         55.34         2.30 o
   4   3   9          4.66          1.88         1.36 o
   5   3   9         82.71         81.40        11.36 o
   6   3   9        171.10        207.62        16.64 o
   7   3   9        627.20        544.61        32.49 o
   8   3   9         12.16         18.75         8.19 o
   9   3   9         11.83         20.91         5.02 o
  10   3   9        126.76        117.13        10.08 o
  -6   4   9          6.43         10.22         5.15 o
  -5   4   9        210.53        205.54        10.46 o
  -4   4   9        103.38         96.11        11.79 o
  -3   4   9        629.62        664.60        17.90 o
  -2   4   9          4.37          6.54         1.44 o
  -1   4   9        388.10        391.20         7.41 o
   0   4   9         31.68         31.27         2.16 o
   1   4   9        333.52        321.95         6.52 o
   2   4   9        402.99        407.61         7.77 o
   3   4   9        266.67        267.67         5.86 o
   4   4   9         68.93         78.07         6.45 o
   5   4   9         95.81         75.27        12.41 o
   6   4   9         20.26          6.34         5.02 o
   7   4   9          7.25          5.55         5.55 o
   8   4   9         51.81         49.13        11.89 o
   9   4   9        148.36        145.79        21.13 o
  10   4   9         59.12         67.06         7.40 o
  -5   5   9         64.75         59.31        10.67 o
  -4   5   9        270.27        301.19        11.57 o
  -3   5   9         41.93         40.23         4.49 o
  -2   5   9          3.84          3.25         1.46 o
  -1   5   9        377.86        335.78        12.88 o
   0   5   9          0.12          0.09         0.95 o
   1   5   9          9.82          6.66         2.22 o
   2   5   9        274.13        279.87         8.36 o
   3   5   9         14.99         11.35         1.77 o
   4   5   9         67.60         69.82         5.77 o
   5   5   9        105.42        110.40        15.32 o
   6   5   9        162.93        157.15        19.28 o
   7   5   9        118.96        114.10        17.17 o
   8   5   9         11.47         18.22         8.19 o
   9   5   9          0.23         -1.58         5.02 o
  10   5   9         79.80         91.91        17.43 o
  -4   6   9          3.36         11.45         3.41 o
  -3   6   9          1.69         -0.13         2.55 o
  -2   6   9         18.59         18.14         2.96 o
  -1   6   9         17.55         18.92         3.89 o
   0   6   9        311.78        336.40         7.91 o
   1   6   9          9.15         13.00         1.89 o
   2   6   9        973.25        959.80        14.16 o
   3   6   9        798.13        858.89        16.03 o
   4   6   9       1226.39       1174.45        32.51 o
   5   6   9        124.83        135.49        17.70 o
   6   6   9          3.12         25.88         8.19 o
   7   6   9          0.02          0.53         3.96 o
   8   6   9        130.20        130.74        19.02 o
   9   6   9         42.54         51.50        12.41 o
  10   6   9        136.88        131.53        21.13 o
  -4   7   9         26.75         22.40        10.17 o
  -3   7   9          0.15         -0.01         9.90 o
  -2   7   9         32.38         42.35         4.10 o
  -1   7   9         96.41        100.38         6.34 o
   0   7   9        665.60        644.48        13.82 o
   1   7   9        424.29        419.85         9.25 o
   2   7   9          2.01          3.19         1.26 o
   3   7   9        127.84        125.18         6.09 o
   4   7   9       1039.92       1011.27        54.41 o
   5   7   9        233.77        280.23        21.39 o
   6   7   9        295.32        297.66        22.98 o
   7   7   9        238.31        272.31        26.94 o
   8   7   9         42.52         28.26         9.51 o
   9   7   9          4.42          5.55         5.81 o
  10   7   9          1.74          4.49         6.34 o
  -3   8   9          3.09         -1.32         4.36 o
  -2   8   9          1.18          1.60         1.98 o
  -1   8   9          0.83         -1.56         1.56 o
   0   8   9          1.97          1.89         1.92 o
   1   8   9         27.00         26.16         2.69 o
   2   8   9         30.97         33.55         3.01 o
   3   8   9        130.10        117.85         8.89 o
   4   8   9          8.45         11.12         5.81 o
   5   8   9        110.16        108.92         9.77 o
   6   8   9         93.73        102.21        16.11 o
   7   8   9         63.40         54.94        12.68 o
   8   8   9         13.20         22.45         8.72 o
   9   8   9         11.07         16.64         8.19 o
  10   8   9         67.34         49.65        14.00 o
  -2   9   9          7.54          7.59         2.71 o
  -1   9   9          5.71          5.09         2.64 o
   0   9   9          0.00          4.19         2.48 o
   1   9   9          0.45          1.37         2.08 o
   2   9   9         77.90         70.37         3.94 o
   3   9   9          1.68          3.06         1.69 o
   4   9   9         44.59         55.24         5.04 o
   5   9   9        145.75        140.90        11.99 o
   6   9   9        107.93        130.74        18.49 o
   7   9   9        198.66        195.71        23.77 o
   8   9   9          0.86          2.91         5.28 o
   9   9   9          7.38          8.19         8.19 o
  -1  10   9          2.91          5.59         2.92 o
   0  10   9         76.30         79.82         6.43 o
   1  10   9         12.52         10.22         3.07 o
   2  10   9         93.35        100.04         6.69 o
   3  10   9          9.06          8.76         2.33 o
   4  10   9          0.87          2.74         1.75 o
   5  10   9          5.98          4.83         3.09 o
   6  10   9        283.60        281.73        13.14 o
   7  10   9          0.23         -0.22         3.08 o
   8  10   9         41.36         35.47         7.33 o
   9  10   9         16.90         13.26         5.71 o
   1  11   9          8.60         17.15         3.90 o
   2  11   9          2.54          3.06         2.09 o
   3  11   9        106.83        123.41         9.88 o
   4  11   9         15.02         12.30         3.01 o
   5  11   9          6.97          4.02         2.78 o
   6  11   9          5.16          2.81         8.99 o
   7  11   9         24.40         12.30         6.21 o
   8  11   9         34.80         38.41         7.63 o
   3  12   9          0.01          3.17         3.17 o
   4  12   9         57.51         65.41         6.06 o
   5  12   9          9.85         12.31         5.00 o
   6  12   9         37.39         39.24        17.70 o
  -3  -7  10         37.16         45.69        10.56 o
  -2  -7  10          0.00          8.02         7.40 o
  -1  -7  10        178.93        174.73         8.47 o
   0  -7  10         29.64         30.20         4.21 o
  -4  -6  10         25.76         32.06         7.68 o
  -3  -6  10         11.39         29.78         6.39 o
  -2  -6  10         40.04         42.91         4.89 o
  -1  -6  10         14.50         14.50         3.68 o
   0  -6  10         38.59         52.38         5.13 o
   1  -6  10          2.08          5.94         2.56 o
   2  -6  10         22.45         23.19         3.34 o
   3  -6  10          3.34          4.71         3.33 o
  -5  -5  10         32.31         58.86         8.85 o
  -4  -5  10          2.38          7.93         2.87 o
  -3  -5  10         36.67         45.55         5.60 o
  -2  -5  10         46.73         48.18         4.94 o
  -1  -5  10         55.05         55.73         5.01 o
   0  -5  10          2.55          2.79         2.52 o
   1  -5  10         23.45         19.46         3.51 o
   2  -5  10         80.79         81.26         5.55 o
   3  -5  10        108.11        127.08        12.28 o
   4  -5  10         22.77         27.76         4.89 o
  -6  -4  10          0.04          1.16         9.24 o
  -5  -4  10          9.78         13.47        13.34 o
  -4  -4  10         78.51         90.52        10.63 o
  -3  -4  10         23.97         24.82         4.11 o
  -2  -4  10         89.32         90.72         4.92 o
  -1  -4  10         60.14         61.29         8.35 o
   0  -4  10          0.12          2.17         1.94 o
   1  -4  10        106.54        110.07         6.79 o
   2  -4  10        442.12        455.25        12.56 o
   3  -4  10        130.16        140.20         9.08 o
   4  -4  10        144.39        158.91         9.15 o
   5  -4  10         98.94        110.39        14.79 o
  -6  -3  10          8.58         13.35         4.08 o
  -5  -3  10          0.05          2.36         3.24 o
  -4  -3  10          0.41          5.72         2.58 o
  -3  -3  10         20.34         17.12         3.48 o
  -2  -3  10         28.83         29.30         3.10 o
  -1  -3  10         49.91         56.95         8.86 o
   0  -3  10         85.61         83.83         6.25 o
   1  -3  10          0.00         -0.36         1.82 o
   2  -3  10         64.44         68.85         4.48 o
   3  -3  10         97.05        107.28         7.61 o
   4  -3  10         94.96        103.60        10.63 o
   5  -3  10         72.64         71.27         9.71 o
   6  -3  10         36.27         34.36         7.28 o
  -6  -2  10         22.22         19.24         5.49 o
  -5  -2  10         92.33        103.04         8.50 o
  -4  -2  10          0.00          2.16         1.75 o
  -3  -2  10         42.86         39.60         6.81 o
  -2  -2  10         17.61         14.14         3.04 o
  -1  -2  10        265.39        289.32         8.47 o
   0  -2  10        127.73        110.79        14.37 o
   1  -2  10        276.33        275.80        11.50 o
   2  -2  10          7.93          8.08         1.95 o
   3  -2  10         50.18         44.20         4.40 o
   4  -2  10         20.60         25.87         3.95 o
   5  -2  10        119.97        136.18        13.47 o
   6  -2  10         15.34          7.76         4.24 o
   7  -2  10          0.02         -1.26         3.93 o
  -6  -1  10         18.16         19.51         5.39 o
  -5  -1  10          6.57          2.72         2.65 o
  -4  -1  10        221.16        192.60        10.41 o
  -3  -1  10        139.27        134.14         8.19 o
  -2  -1  10        550.67        527.29        11.79 o
  -1  -1  10         23.32         20.72         3.65 o
   0  -1  10        482.59        481.69        13.13 o
   1  -1  10         12.27          9.07         5.49 o
   2  -1  10         14.87         19.75         2.63 o
   3  -1  10         14.27         12.70         2.95 o
   4  -1  10        402.82        381.16        17.26 o
   5  -1  10          2.48         -0.72         2.68 o
   6  -1  10        529.29        500.03        20.93 o
   7  -1  10        187.88        170.78        14.08 o
   8  -1  10          0.47          5.93         4.75 o
  -6   0  10          0.42          0.57         3.96 o
  -5   0  10          9.09         13.97         4.55 o
  -4   0  10         43.90         38.98         4.87 o
  -3   0  10        124.23        120.48         5.50 o
  -2   0  10          6.46          7.37         2.48 o
  -1   0  10         27.71         29.75         2.26 o
   0   0  10          7.21         21.84         2.75 o
   1   0  10          7.93         11.50         2.67 o
   2   0  10         90.11        107.36         5.07 o
   3   0  10         69.81         66.11         5.71 o
   4   0  10        262.07        280.87        11.18 o
   5   0  10         43.17         40.60         8.12 o
   6   0  10        372.44        398.08        16.02 o
   7   0  10          0.02         -3.04         3.04 o
   8   0  10          0.00         -0.29         5.55 o
  -6   1  10          7.45         11.64         4.24 o
  -5   1  10         27.66         36.86         6.15 o
  -4   1  10         32.76         30.60         4.58 o
  -3   1  10         37.18         31.16         3.86 o
  -2   1  10         91.76        103.42         4.00 o
  -1   1  10         12.33          6.54         2.67 o
   0   1  10         16.79         14.93         2.52 o
   1   1  10         66.80         63.26        12.01 o
   2   1  10        121.55        119.18         5.22 o
   3   1  10        708.15        709.73        19.08 o
   4   1  10        146.35        125.80         7.03 o
   5   1  10          0.21         -0.40         2.97 o
   6   1  10        181.46        195.15        21.26 o
   7   1  10        629.20        568.63        19.55 o
   8   1  10         70.27         81.37        14.26 o
   9   1  10          9.41          2.07         3.76 o
  -6   2  10         57.83         74.47        10.96 o
  -5   2  10          8.25         11.35         3.70 o
  -4   2  10          3.68          1.73         2.66 o
  -3   2  10         43.99         53.61         4.20 o
  -2   2  10          4.59          7.22         1.91 o
  -1   2  10          0.15         -1.58         1.58 o
   0   2  10         32.09         28.50         3.11 o
   1   2  10          2.71          2.57         1.83 o
   2   2  10          0.02         -0.75         1.79 o
   3   2  10        393.21        376.46        12.16 o
   4   2  10        774.36        801.46        21.57 o
   5   2  10         34.64         20.22         5.65 o
   6   2  10          3.71         10.96         4.86 o
   7   2  10         54.44         50.98        12.15 o
   8   2  10         38.04         35.31         7.66 o
   9   2  10         26.12         16.52         7.00 o
  -5   3  10          3.62          1.46         2.91 o
  -4   3  10         16.63         15.96         3.64 o
  -3   3  10          1.91          4.32         2.89 o
  -2   3  10          2.59          3.55         1.36 o
  -1   3  10         85.44         85.56         3.83 o
   0   3  10        708.13        656.90        15.77 o
   1   3  10         60.35         61.28         3.31 o
   2   3  10         78.83         61.22         4.12 o
   3   3  10          4.70          6.35         2.05 o
   4   3  10        274.87        272.47        17.83 o
   5   3  10         76.16        101.69        15.58 o
   6   3  10         61.51         53.88        11.89 o
   7   3  10         60.17         47.81        11.89 o
   8   3  10          3.76          0.00         4.75 o
   9   3  10         23.91         18.57         5.94 o
  -5   4  10          0.64          1.53         3.14 o
  -4   4  10        384.92        374.72        15.08 o
  -3   4  10        274.43        312.25        10.62 o
  -2   4  10          2.24          2.38         1.57 o
  -1   4  10         42.34         37.91         2.89 o
   0   4  10        230.11        219.95         5.82 o
   1   4  10          2.81          4.92         1.50 o
   2   4  10        621.20        629.21        11.01 o
   3   4  10        205.18        200.17         9.50 o
   4   4  10        122.23        124.80        14.26 o
   5   4  10        159.53        190.17        21.13 o
   6   4  10          4.30          4.23         5.55 o
   7   4  10         29.81         20.34         8.45 o
   8   4  10        123.39        155.83        21.66 o
   9   4  10          9.51          7.13         6.60 o
  -4   5  10          0.89         -1.11         2.59 o
  -3   5  10          6.61         14.97         3.71 o
  -2   5  10        137.34        132.72         9.23 o
  -1   5  10         41.25         42.13         3.55 o
   0   5  10        117.48        117.15         5.82 o
   1   5  10         32.42         28.43         3.74 o
   2   5  10         30.62         23.93         2.23 o
   3   5  10         23.91         24.73         4.36 o
   4   5  10         52.20         53.17         3.98 o
   5   5  10          0.54         -1.32         3.17 o
   6   5  10         27.42         27.73         8.72 o
   7   5  10         88.34         67.09        13.73 o
   8   5  10         37.64         35.92        11.36 o
   9   5  10        107.43         88.48        16.64 o
  10   5  10          1.12         -0.79         7.40 o
  -4   6  10         74.68         67.88         8.68 o
  -3   6  10         41.20         31.26         6.34 o
  -2   6  10         96.19         83.24         5.67 o
  -1   6  10         92.61         81.39        11.28 o
   0   6  10        222.05        209.28         6.85 o
   1   6  10        101.58        110.22         5.09 o
   2   6  10        265.66        247.54         6.83 o
   3   6  10        105.37        111.67         4.66 o
   4   6  10        226.54        182.58        14.53 o
   5   6  10          6.27          5.55         5.28 o
   6   6  10         11.85          7.92         6.34 o
   7   6  10        121.66        169.56        21.92 o
   8   6  10         21.32         16.11         7.92 o
   9   6  10         50.73         58.11        14.00 o
  10   6  10         36.58         70.26        15.58 o
  -3   7  10         46.94         50.21         8.19 o
  -2   7  10         12.79         11.98         2.62 o
  -1   7  10        242.67        253.71         9.39 o
   0   7  10        110.94        103.78         6.66 o
   1   7  10          0.49          1.61         1.50 o
   2   7  10        222.67        216.92         6.17 o
   3   7  10        117.82        120.64         4.61 o
   4   7  10         46.48         41.73        10.04 o
   5   7  10        517.43        523.75        31.69 o
   6   7  10        271.69        323.02        30.11 o
   7   7  10         77.66         78.97        15.05 o
   8   7  10         32.59         43.05        11.62 o
   9   7  10         40.75         64.71        15.05 o
  10   7  10         17.01         20.87         8.98 o
  -2   8  10          0.32          1.83         2.11 o
  -1   8  10         54.37         58.61         7.90 o
   0   8  10         11.80         12.83         2.96 o
   1   8  10        189.55        183.87         8.00 o
   2   8  10         29.13         21.99         2.58 o
   3   8  10        142.60        148.60         5.09 o
   4   8  10          2.33          1.84         1.71 o
   5   8  10        107.52        100.63        15.85 o
   6   8  10         14.58         22.45         8.19 o
   7   8  10         11.80         14.00         7.13 o
   8   8  10         57.49         46.75        12.15 o
   9   8  10          2.72          6.34         7.13 o
  -1   9  10         22.70         16.31         3.64 o
   0   9  10         49.41         63.20         5.74 o
   1   9  10         42.11         41.12         4.70 o
   2   9  10          4.37          7.78         1.73 o
   3   9  10         76.38         84.86         6.65 o
   4   9  10         23.86         25.74         3.73 o
   5   9  10          6.92          3.17         4.75 o
   6   9  10        277.25        294.23        28.52 o
   7   9  10          0.81          8.72         7.13 o
   8   9  10          0.76         17.70         8.19 o
   9   9  10         47.44         41.47        12.41 o
   0  10  10         11.85         12.36         3.45 o
   1  10  10         43.69         51.25         6.74 o
   2  10  10          2.42          2.09         2.42 o
   3  10  10         32.29         37.55         3.94 o
   4  10  10          1.26          2.44         2.84 o
   5  10  10         79.50         72.50         9.13 o
   6  10  10          5.59         10.04         8.19 o
   7  10  10        181.03        224.50        26.41 o
   8  10  10          0.12          0.00         6.07 o
   2  11  10          6.36          2.61         2.16 o
   3  11  10          8.85         15.59         5.55 o
   4  11  10         10.11          8.47         2.65 o
   5  11  10         67.52         58.97         8.44 o
   6  11  10         25.99         33.91         6.88 o
   7  11  10         42.17         60.42         9.20 o
  -2  -6  11         11.67         15.23         5.14 o
  -1  -6  11         33.30         55.86         9.12 o
   0  -6  11          8.51          5.12         2.65 o
   1  -6  11          2.90          1.05         2.22 o
  -4  -5  11          2.81          6.95         4.04 o
  -3  -5  11          9.69         15.56         8.58 o
  -2  -5  11         27.76         30.88         3.65 o
  -1  -5  11         16.52         14.79         3.04 o
   0  -5  11         40.98         53.51         5.10 o
   1  -5  11        122.33        114.41         7.10 o
   2  -5  11        109.29        104.83         5.97 o
   3  -5  11          4.83          3.90         7.00 o
  -5  -4  11         75.75         77.61        10.27 o
  -4  -4  11          8.23         16.48         4.29 o
  -3  -4  11          8.02         14.34         7.13 o
  -2  -4  11         43.34         44.43         4.74 o
  -1  -4  11         27.02         27.03         3.89 o
   0  -4  11         30.32         35.97         4.44 o
   1  -4  11         74.48         75.85         6.84 o
   2  -4  11        135.90        146.11        11.78 o
   3  -4  11        166.96        159.91        21.92 o
   4  -4  11         10.70         12.69         3.86 o
  -5  -3  11          0.16         -3.14         3.39 o
  -4  -3  11          0.83          4.22         2.43 o
  -3  -3  11         75.43         81.47         7.36 o
  -2  -3  11         92.06         90.92         9.39 o
  -1  -3  11         19.21         23.90         3.67 o
   0  -3  11         64.78         65.31         5.43 o
   1  -3  11         42.03         48.18         4.56 o
   2  -3  11          0.06         -0.36         1.89 o
   3  -3  11         81.71         73.21         6.65 o
   4  -3  11         43.10         65.63        11.42 o
   5  -3  11          0.41         -1.95         3.96 o
  -5  -2  11          1.13         -2.40         2.40 o
  -4  -2  11         52.08         54.31         5.52 o
  -3  -2  11         27.52         18.15         3.08 o
  -2  -2  11        175.26        180.91         6.48 o
  -1  -2  11        649.74        630.07        16.45 o
   0  -2  11         50.79         48.93         4.68 o
   1  -2  11         49.67         43.34         4.31 o
   2  -2  11        218.84        226.09         7.44 o
   3  -2  11          0.18          1.21         3.09 o
   4  -2  11         50.61         54.60         5.73 o
   5  -2  11         43.16         51.25         8.72 o
   6  -2  11         40.11         45.67         8.32 o
  -5  -1  11         29.36         39.99         5.17 o
  -4  -1  11         18.13         18.80         3.74 o
  -3  -1  11         99.78         89.91         5.64 o
  -2  -1  11         13.27         10.87         2.83 o
  -1  -1  11        626.77        630.27        16.29 o
   0  -1  11        711.84        713.65        17.76 o
   1  -1  11         54.11         53.10        11.86 o
   2  -1  11          1.77         -0.91         1.52 o
   3  -1  11        162.25        160.66         8.84 o
   4  -1  11         21.11         22.01         3.51 o
   5  -1  11        196.34        183.27        14.82 o
   6  -1  11         20.30         24.99         6.34 o
   7  -1  11          8.70          8.10         4.76 o
  -5   0  11          0.65         -2.50         2.52 o
  -4   0  11        294.78        263.94        15.98 o
  -3   0  11          8.48         10.13         3.92 o
  -2   0  11         33.35         34.22         5.12 o
  -1   0  11          6.46          8.17         2.43 o
   0   0  11        113.38        132.00        20.13 o
   1   0  11        130.26        137.53         6.81 o
   2   0  11          0.35         -1.41         1.60 o
   3   0  11         33.62         35.54         4.95 o
   4   0  11         98.63         95.01         8.79 o
   5   0  11         32.81         36.13         8.37 o
   6   0  11         78.44         71.15         9.26 o
   7   0  11         91.64         88.66        16.90 o
   8   0  11          3.11         11.28         5.07 o
  -5   1  11         29.68         25.89         4.74 o
  -4   1  11        109.54        107.85         8.00 o
  -3   1  11         21.35         21.08         4.74 o
  -2   1  11          0.05         -0.66         1.70 o
  -1   1  11        176.55        195.19         7.32 o
   0   1  11         59.92         47.64         7.94 o
   1   1  11        209.47        206.87         8.89 o
   2   1  11        104.89        106.52         5.40 o
   3   1  11        141.77        147.19         8.03 o
   4   1  11          2.78          2.98         2.03 o
   5   1  11          0.34         -1.01         3.03 o
   6   1  11        176.11        177.97        17.48 o
   7   1  11          9.78         12.23         4.59 o
   8   1  11         41.27         38.05         7.41 o
  -5   2  11          0.18         -2.81         4.01 o
  -4   2  11         85.33         69.71         6.97 o
  -3   2  11          1.72         -1.65         2.26 o
  -2   2  11         17.88         11.94         2.10 o
  -1   2  11         23.81         30.28         5.69 o
   0   2  11         61.65         46.42        10.65 o
   1   2  11         20.02         22.06         3.33 o
   2   2  11          0.16          0.74         1.45 o
   3   2  11        103.77        103.54         6.47 o
   4   2  11        173.68        168.35         8.40 o
   5   2  11         65.13         68.14        13.21 o
   6   2  11        167.39        192.01        23.24 o
   7   2  11        340.72        341.24        32.75 o
   8   2  11         16.87         20.30         5.56 o
   9   2  11         51.06         60.04         8.35 o
  -5   3  11          5.52          4.23         3.34 o
  -4   3  11         58.10         51.85         7.76 o
  -3   3  11         24.61         25.11         3.80 o
  -2   3  11         52.54         48.49         3.34 o
  -1   3  11          0.18         -1.10         2.45 o
   0   3  11         25.90         21.14         6.84 o
   1   3  11        191.51        176.55        12.29 o
   2   3  11        115.25        120.14         7.31 o
   3   3  11        113.70        101.56         7.76 o
   4   3  11          0.14         -0.06         2.25 o
   5   3  11        201.14        187.00        21.66 o
   6   3  11        169.51        176.17        22.19 o
   7   3  11          9.02         12.68         7.40 o
   8   3  11         98.47         66.03        14.79 o
   9   3  11         33.16         36.92        11.23 o
  -4   4  11         15.37         21.35         4.32 o
  -3   4  11          2.02          3.72         2.90 o
  -2   4  11         47.83         36.03         4.07 o
  -1   4  11          5.65          6.50         1.93 o
   0   4  11          1.95          1.97         1.70 o
   1   4  11        351.83        360.22        13.52 o
   2   4  11        250.49        220.26         7.97 o
   3   4  11         90.90         95.58         7.40 o
   4   4  11        130.67        111.52         7.37 o
   5   4  11         36.58         26.41         8.72 o
   6   4  11          1.83          2.11         5.28 o
   7   4  11        118.04        125.72        19.02 o
   8   4  11         16.73         18.49         9.24 o
   9   4  11         43.90         50.98        13.21 o
  -4   5  11         11.95          6.60         5.04 o
  -3   5  11         53.03         62.87         8.12 o
  -2   5  11         87.19         94.89         5.59 o
  -1   5  11         18.71         14.74         2.49 o
   0   5  11          6.00          7.82         2.11 o
   1   5  11        147.68        152.15         6.30 o
   2   5  11        160.30        147.03         6.79 o
   3   5  11         11.50          5.45         2.44 o
   4   5  11          2.58          4.97         2.64 o
   5   5  11          3.45          5.81         5.55 o
   6   5  11         40.53         44.64        11.62 o
   7   5  11          5.38         14.53         8.45 o
   8   5  11         38.53         49.39        12.94 o
   9   5  11         60.43         51.24        14.00 o
  -3   6  11          0.34          1.48         4.55 o
  -2   6  11         59.62         76.97         5.55 o
  -1   6  11        420.97        440.42        12.89 o
   0   6  11         38.27         41.71         3.83 o
   1   6  11         56.12         51.77         4.21 o
   2   6  11          3.79          4.12         2.90 o
   3   6  11         15.58         12.15         3.96 o
   4   6  11          2.34          2.18         2.15 o
   5   6  11        806.58        816.92        42.52 o
   6   6  11        146.99        155.04        20.60 o
   7   6  11        165.69        209.18        24.56 o
   8   6  11          0.82          0.53         5.55 o
   9   6  11         33.46         36.18        11.36 o
  -3   7  11         11.73         17.83         5.98 o
  -2   7  11         14.72         24.21         6.89 o
  -1   7  11         11.13         12.50         3.59 o
   0   7  11         16.87         17.94         3.40 o
   1   7  11         39.52         52.27         4.10 o
   2   7  11         69.53         64.55         4.48 o
   3   7  11          9.42         17.44         3.80 o
   4   7  11          6.80          7.74         3.75 o
   5   7  11        233.13        256.20        25.88 o
   6   7  11        437.52        417.84        29.58 o
   7   7  11         61.55         62.07        13.73 o
   8   7  11         59.11         74.22        15.58 o
   9   7  11          9.37         15.05         9.24 o
  -2   8  11         34.60         35.49         4.22 o
  -1   8  11          7.22          6.80         2.87 o
   0   8  11          9.72         11.35         3.11 o
   1   8  11          8.91          3.22         2.40 o
   2   8  11          7.12          7.19         2.32 o
   3   8  11        146.95        156.03        24.70 o
   4   8  11        253.54        253.28         9.58 o
   5   8  11         70.35         55.99        12.41 o
   6   8  11        296.68        249.06        26.68 o
   7   8  11          0.06          4.23         5.55 o
   8   8  11          3.51          3.70         6.60 o
   9   8  11         42.38         74.75        16.38 o
  -1   9  11         95.83         96.32         7.14 o
   0   9  11         50.19         52.90        10.66 o
   1   9  11         35.50         48.55         6.36 o
   2   9  11        109.07        107.10        13.47 o
   3   9  11         46.05         49.36         4.32 o
   4   9  11         22.87         23.73         4.52 o
   5   9  11         64.97         78.18        14.53 o
   6   9  11         28.41         33.54        10.56 o
   7   9  11         43.74         44.37        12.15 o
   8   9  11         32.37         27.47        10.56 o
   1  10  11          0.27          2.07         2.48 o
   2  10  11         62.16         73.40         7.57 o
   3  10  11         17.17         18.24         2.67 o
   4  10  11          6.34         13.06         3.27 o
   5  10  11          1.27         -3.70         4.23 o
   6  10  11         20.09         17.70         9.77 o
   7  10  11         21.30         30.37        10.56 o
   8  10  11        181.16        217.90        27.47 o
   3  11  11          1.67          2.68         2.44 o
   4  11  11         27.77         29.37         4.42 o
   5  11  11         22.44         37.51         7.07 o
   6  11  11         26.82         34.36         7.17 o
  -2  -5  12          2.21          6.52         3.91 o
  -1  -5  12         59.73         72.75         6.10 o
   0  -5  12         71.72         73.84         6.15 o
   1  -5  12        145.11        134.27         8.03 o
  -3  -4  12          9.37         13.86        10.96 o
  -2  -4  12          7.39          9.01         2.52 o
  -1  -4  12         18.12         12.84         3.88 o
   0  -4  12         48.02         48.73         9.62 o
   1  -4  12         29.18         31.60         5.00 o
   2  -4  12         27.97         24.71         4.85 o
   3  -4  12         47.86         38.04         6.22 o
  -4  -3  12          1.49         -8.45         8.45 o
  -3  -3  12          0.38          5.55         4.38 o
  -2  -3  12         14.27         15.83         6.78 o
  -1  -3  12         59.03         58.04        11.22 o
   0  -3  12         42.98         48.53         4.95 o
   1  -3  12          0.49         -1.07         2.11 o
   2  -3  12          1.92          1.28         1.89 o
   3  -3  12         81.85         74.27         7.91 o
   4  -3  12          0.13         -1.64         2.31 o
  -4  -2  12         19.76         18.30         4.84 o
  -3  -2  12        146.97        150.59        19.81 o
  -2  -2  12          3.65          3.85         2.11 o
  -1  -2  12         10.10          6.03         3.18 o
   0  -2  12         32.41         20.00         6.49 o
   1  -2  12          0.12         -1.61         2.11 o
   2  -2  12          0.71          1.14         1.89 o
   3  -2  12          6.81          6.87         2.85 o
   4  -2  12         19.64         24.87         4.26 o
   5  -2  12        176.17        202.68        16.84 o
  -4  -1  12          2.62          2.71         4.08 o
  -3  -1  12         42.62         46.22        11.62 o
  -2  -1  12          1.53          1.19         2.71 o
  -1  -1  12          6.52         12.59         2.82 o
   0  -1  12         24.72         19.69         3.37 o
   1  -1  12          6.35          4.66         3.04 o
   2  -1  12          0.35         -0.85         1.98 o
   3  -1  12          0.23         -1.41         2.34 o
   4  -1  12          0.26         -1.21         1.99 o
   5  -1  12         36.02         36.69         7.38 o
   6  -1  12         49.64         60.14         9.58 o
  -5   0  12         29.66         34.98         5.62 o
  -4   0  12         10.61          9.26         4.00 o
  -3   0  12         14.12         13.84         3.44 o
  -2   0  12          3.50          2.47         4.40 o
  -1   0  12          2.89          2.65         2.03 o
   0   0  12          3.02         11.24         3.32 o
   1   0  12        173.83        197.65        15.15 o
   2   0  12        131.53        143.28         6.67 o
   3   0  12         38.81         37.38         4.87 o
   4   0  12         33.67         27.42         4.35 o
   5   0  12         58.59         56.52        13.73 o
   6   0  12         19.26          6.94         4.75 o
   7   0  12        201.60        203.94        22.19 o
  -4   1  12          3.08          6.60         3.54 o
  -3   1  12         40.67         30.73         4.73 o
  -2   1  12         32.58         24.58        15.06 o
  -1   1  12        150.71        138.13         7.21 o
   0   1  12        129.41        148.05         7.49 o
   1   1  12          0.50          3.55         5.41 o
   2   1  12         64.37         72.86         4.98 o
   3   1  12         56.57         51.80         6.16 o
   4   1  12         47.86         39.30         4.86 o
   5   1  12         10.39         13.21         7.13 o
   6   1  12         35.92         46.49        12.68 o
   7   1  12         27.84         16.07         5.32 o
  -4   2  12          1.74          3.73         3.11 o
  -3   2  12          5.18          7.06         4.15 o
  -2   2  12          0.15          0.41         1.90 o
  -1   2  12         60.54         71.84        13.30 o
   0   2  12        271.69        256.89         9.60 o
   1   2  12         32.04         30.02         3.81 o
   2   2  12          0.15         -1.06         3.05 o
   3   2  12         60.26         56.35         6.27 o
   4   2  12         38.34         40.78         5.47 o
   5   2  12         38.29         31.96        10.56 o
   6   2  12        268.63        290.80        29.85 o
   7   2  12          9.51         11.36         8.45 o
   8   2  12         63.07         66.81         9.20 o
  -4   3  12          6.37          6.38         4.57 o
  -3   3  12          4.57          3.26         4.62 o
  -2   3  12         12.73         13.33         2.80 o
  -1   3  12         87.65         96.18        11.49 o
   0   3  12        134.62        143.12         7.34 o
   1   3  12        166.12        167.20         7.86 o
   2   3  12         79.41         83.67         5.50 o
   3   3  12         59.51         70.86         6.96 o
   4   3  12        367.51        378.64        14.92 o
   5   3  12          5.38          5.81         5.02 o
   6   3  12         49.83         13.47         7.66 o
   7   3  12        215.78        239.82        28.00 o
   8   3  12         53.73         68.67        15.32 o
  -4   4  12         16.65         13.51         5.88 o
  -3   4  12        104.47         85.74        10.30 o
  -2   4  12         53.18         58.31         4.97 o
  -1   4  12         25.65         19.26         3.80 o
   0   4  12         37.45         42.76         4.64 o
   1   4  12          2.07          2.70         2.33 o
   2   4  12         21.49         21.57         4.27 o
   3   4  12         20.39         11.41         3.36 o
   4   4  12          0.02          5.81         2.57 o
   5   4  12          1.09         -0.53         4.75 o
   6   4  12         47.96         50.71        12.94 o
   7   4  12         10.44         24.30         9.51 o
   8   4  12         46.68         78.97        16.64 o
   9   4  12         15.37          7.40         7.40 o
  -3   5  12         19.02         15.26         5.78 o
  -2   5  12         59.11         55.19         4.84 o
  -1   5  12        256.17        258.66         9.59 o
   0   5  12        136.97        125.45         8.50 o
   1   5  12        508.53        485.03        16.96 o
   2   5  12         38.93         47.76         4.41 o
   3   5  12          0.91         -1.89         1.89 o
   4   5  12          0.19         -0.92         2.04 o
   5   5  12         12.36         22.71         8.45 o
   6   5  12          7.26          0.53         5.28 o
   7   5  12        168.44        154.77        21.92 o
   8   5  12         80.52         79.50        16.90 o
   9   5  12          1.29          7.40         8.45 o
  -3   6  12          1.81          7.37         5.26 o
  -2   6  12        708.57        743.07        18.74 o
  -1   6  12         21.37         18.83         3.45 o
   0   6  12         73.93         79.22         6.17 o
   1   6  12         85.57         81.62         6.26 o
   2   6  12         76.67         88.40         5.79 o
   3   6  12        199.83        211.23        11.18 o
   4   6  12        407.50        368.20        14.61 o
   5   6  12        122.19        133.12        19.02 o
   6   6  12         95.56        110.93        18.22 o
   7   6  12          0.38          4.23         6.87 o
   8   6  12          6.77         -2.11         6.87 o
   9   6  12         29.84         19.81        10.30 o
  -2   7  12          2.49          4.84         2.34 o
  -1   7  12          2.25          3.14         2.62 o
   0   7  12         27.65         28.67         4.18 o
   1   7  12         18.55         15.03         4.04 o
   2   7  12         20.56         25.78         3.66 o
   3   7  12        102.11         99.29        23.11 o
   4   7  12        341.79        345.29        14.46 o
   5   7  12         13.08          9.51         7.40 o
   6   7  12          3.48         -2.91         5.02 o
   7   7  12         10.43          7.66         7.13 o
   8   7  12         21.44         16.90         8.98 o
   9   7  12          8.41          4.49         7.40 o
  -1   8  12         57.16         51.04         5.36 o
   0   8  12          7.98          1.71         2.64 o
   1   8  12         95.96         99.74         7.02 o
   2   8  12          1.70         -1.06         2.64 o
   3   8  12         23.55         23.70         4.55 o
   4   8  12         25.20         37.26         8.32 o
   5   8  12        953.04        860.77        45.43 o
   6   8  12         27.46         28.52         9.51 o
   7   8  12         10.79         15.85         7.66 o
   8   8  12          6.00         10.04         8.45 o
   0   9  12         23.27         33.06         7.60 o
   1   9  12        146.15        164.82        11.20 o
   2   9  12        219.26        194.92        13.47 o
   3   9  12         17.75         19.62         4.59 o
   4   9  12         51.90         60.28         7.86 o
   5   9  12         93.11         86.10        15.85 o
   6   9  12        138.36        185.15        23.77 o
   7   9  12         32.78         24.56         9.77 o
   8   9  12         98.73        129.95        21.39 o
   2  10  12         32.06         33.28         6.87 o
   3  10  12          1.91          1.58         3.43 o
   4  10  12          2.06          1.00         2.16 o
   5  10  12          0.43          7.66         7.13 o
   6  10  12          6.76         15.32         8.72 o
   7  10  12        141.03        196.24        25.62 o
   0  -4  13          7.95         12.31         8.07 o
   1  -4  13         70.81         89.80        10.04 o
  -2  -3  13          0.67          6.13         4.92 o
  -1  -3  13         78.16         75.68         6.27 o
   0  -3  13         49.69         53.21        10.18 o
   1  -3  13         38.10         45.00         4.92 o
   2  -3  13         36.16         35.26         7.92 o
   3  -3  13         56.10         46.74         6.79 o
  -3  -2  13         48.32         47.28        12.94 o
  -2  -2  13         75.11         71.25         9.91 o
  -1  -2  13         49.54         53.52         5.52 o
   0  -2  13         25.24         20.74         3.69 o
   1  -2  13          6.05          6.53         2.94 o
   2  -2  13         43.47         55.02         4.58 o
   3  -2  13        127.74        127.42        10.56 o
   4  -2  13        120.40        133.97         9.63 o
  -3  -1  13          2.33         17.43        10.83 o
  -2  -1  13          7.28          4.04         2.35 o
  -1  -1  13          3.81          2.29         3.57 o
   0  -1  13        169.52        146.27        13.02 o
   1  -1  13         33.86         29.92         5.02 o
   2  -1  13         23.28         21.90         3.17 o
   3  -1  13         22.53         23.21         4.72 o
   4  -1  13          1.80         -2.92         2.92 o
   5  -1  13          0.33         -1.76         3.91 o
  -3   0  13          1.63          3.70         9.51 o
  -2   0  13         67.68         68.39        30.64 o
  -1   0  13          0.55          1.72         2.23 o
   0   0  13        405.92        432.73        15.09 o
   1   0  13        231.86        219.55        18.76 o
   2   0  13         29.18         30.64         3.50 o
   3   0  13          7.51          4.95         2.71 o
   4   0  13          0.01         -0.05         2.40 o
   5   0  13          2.68          6.87         7.92 o
   6   0  13        399.18        451.07        29.19 o
  -3   1  13        104.25        108.29        15.05 o
  -2   1  13         10.42          4.71         2.30 o
  -1   1  13         90.27         93.40         6.73 o
   0   1  13          6.39          6.20         5.26 o
   1   1  13        222.03        225.53        21.35 o
   2   1  13         10.26         16.39         3.05 o
   3   1  13        133.34        135.08        10.20 o
   4   1  13          8.10          7.28         3.83 o
   5   1  13         21.51         11.09         7.66 o
   6   1  13         20.39         21.39        10.30 o
   7   1  13         82.48         92.50        11.39 o
  -3   2  13         14.89         18.22         9.77 o
  -2   2  13         49.31         45.58         5.15 o
  -1   2  13        108.38        105.22         7.96 o
   0   2  13        167.89        169.52         8.32 o
   1   2  13         17.42         21.40         3.70 o
   2   2  13         16.75         15.25         2.83 o
   3   2  13         61.15         59.50         6.79 o
   4   2  13         56.69         45.42         6.09 o
   5   2  13        154.88        158.21        21.92 o
   6   2  13         13.14         14.00         8.19 o
   7   2  13        200.51        245.90        29.58 o
  -3   3  13          4.09          5.06         4.88 o
  -2   3  13          8.25          7.52         2.97 o
  -1   3  13         14.10         12.81        11.36 o
   0   3  13        136.27        131.80         8.07 o
   1   3  13        185.85        181.63         8.67 o
   2   3  13         15.65         20.54         3.18 o
   3   3  13        105.28         86.70         7.84 o
   4   3  13         70.37        102.30        10.56 o
   5   3  13          1.71          3.96         5.81 o
   6   3  13         59.66         57.58        14.53 o
   7   3  13         60.78         56.26        14.53 o
   8   3  13        215.61        202.05        26.68 o
  -3   4  13          1.24          2.60         4.48 o
  -2   4  13          1.85          1.38         2.29 o
  -1   4  13          0.76         -1.80         1.80 o
   0   4  13         12.76          2.77         2.76 o
   1   4  13          0.03         -1.77         2.38 o
   2   4  13          1.53          0.86         2.06 o
   3   4  13          5.95          7.70         3.16 o
   4   4  13         35.38         30.61         8.32 o
   5   4  13        154.76        150.28        21.13 o
   6   4  13          0.87          3.70         6.34 o
   7   4  13         15.83         12.41         7.40 o
   8   4  13         17.67          6.07         7.13 o
  -2   5  13          6.44          4.13         4.38 o
  -1   5  13          7.07          7.47         3.21 o
   0   5  13         61.11         61.03         6.48 o
   1   5  13         41.10         37.12         4.69 o
   2   5  13          2.10          2.21         2.25 o
   3   5  13         15.40         24.17         4.59 o
   4   5  13        125.97        118.40         9.40 o
   5   5  13         42.57         46.49        11.89 o
   6   5  13        255.87        288.15        30.11 o
   7   5  13          4.32         10.83         7.92 o
   8   5  13         23.59         41.20        13.21 o
  -2   6  13         72.13         76.88        10.09 o
  -1   6  13          0.75          1.57         4.89 o
   0   6  13         17.37         12.55         3.62 o
   1   6  13         32.50         29.96         5.12 o
   2   6  13          3.04          1.07         2.11 o
   3   6  13          2.99          7.33         3.02 o
   4   6  13          0.10         -1.41         2.15 o
   5   6  13        200.83        227.14        25.88 o
   6   6  13         11.28         18.22         8.98 o
   7   6  13         74.96         92.18        17.43 o
   8   6  13         46.23         38.56        12.41 o
  -1   7  13          0.68          2.31         2.77 o
   0   7  13         14.65         13.21         9.51 o
   1   7  13          0.70         -2.73         2.73 o
   2   7  13         32.54         46.03         6.11 o
   3   7  13         84.53         92.07        11.36 o
   4   7  13         44.92         42.38        10.70 o
   5   7  13          0.81         -2.64         4.23 o
   6   7  13          3.61          8.98         7.13 o
   7   7  13         10.17          6.07         8.19 o
   8   7  13         25.25         18.49         9.77 o
   0   8  13         44.24         48.31        10.43 o
   1   8  13         53.42         60.78         7.16 o
   2   8  13          1.31          1.85         3.17 o
   3   8  13          0.08         -2.10         2.10 o
   4   8  13         42.57         41.81         6.47 o
   5   8  13          0.81          2.64         6.07 o
   6   8  13          0.70          3.17         5.81 o
   7   8  13         64.14        104.86        19.02 o
   1   9  13        111.71        123.80         9.40 o
   2   9  13          5.03          5.02         3.96 o
   3   9  13          5.10          6.60         3.96 o
   4   9  13          3.39          6.00         7.13 o
   5   9  13         10.71         11.62         7.92 o
   6   9  13         31.17         30.64        10.30 o
   7   9  13        144.41        147.38        22.98 o
   4  10  13         37.00         42.22         6.50 o
   5  10  13          0.04          2.11         5.81 o
  -1  -2  14         49.44         41.61         4.90 o
   0  -2  14         20.74         21.47         3.91 o
   1  -2  14          0.11         -0.75         2.33 o
   2  -2  14         26.28         27.52         5.30 o
  -2  -1  14          9.54         -2.64        10.04 o
  -1  -1  14         70.06         66.66         6.93 o
   0  -1  14          4.84         -1.07         3.68 o
   1  -1  14         23.94         30.25         8.18 o
   2  -1  14         10.90         10.36         5.15 o
   3  -1  14          0.07         -2.04         2.75 o
   4  -1  14         12.69          6.46         3.20 o
  -2   0  14         21.42         18.94         3.74 o
  -1   0  14         95.47         97.00         7.04 o
   0   0  14        178.01        186.84         9.18 o
   1   0  14          2.48          2.94         2.55 o
   2   0  14         77.84         77.22         8.00 o
   3   0  14          0.30          0.59         2.62 o
   4   0  14          2.03         -2.64         2.64 o
   5   0  14         29.61         41.52         8.31 o
  -2   1  14          8.75          9.00         3.04 o
  -1   1  14         80.48         74.61         7.10 o
   0   1  14         83.36         78.51         6.50 o
   1   1  14        187.68        193.31        12.83 o
   2   1  14         41.17         47.09         4.33 o
   3   1  14         25.86         11.57         3.80 o
   4   1  14          5.48          8.48         3.43 o
   5   1  14        106.61         83.20        17.43 o
   6   1  14          9.91          0.26         7.66 o
  -2   2  14         65.53         63.15         9.77 o
  -1   2  14         58.05         60.86         6.51 o
   0   2  14         48.52         49.76         7.25 o
   1   2  14        199.61        212.65         9.43 o
   2   2  14          3.24          3.34         2.16 o
   3   2  14         71.32         77.56         9.51 o
   4   2  14          6.49          4.48         3.02 o
   5   2  14         25.73         34.86        12.41 o
   6   2  14          8.69          1.85         5.81 o
  -2   3  14          3.42          1.14         2.91 o
  -1   3  14          2.30          3.25         3.01 o
   0   3  14        168.82        170.91         9.82 o
   1   3  14          3.22          4.93         2.76 o
   2   3  14         38.20         45.90         7.36 o
   3   3  14          4.85         12.25         3.71 o
   4   3  14        107.38         88.74         8.44 o
   5   3  14          0.13          1.32         5.02 o
   6   3  14         11.63          2.38         6.60 o
   7   3  14         22.65         17.96         9.51 o
  -2   4  14         33.93         29.78         8.45 o
  -1   4  14          2.92         -1.17         2.77 o
   0   4  14         54.68         56.93         6.59 o
   1   4  14         54.50         56.39         5.59 o
   2   4  14          0.31         -1.27         1.96 o
   3   4  14         11.49         16.89         4.11 o
   4   4  14         87.13         78.04         8.11 o
   5   4  14          4.23         11.62         8.45 o
   6   4  14         60.46         53.62        14.26 o
   7   4  14          3.45         12.41         8.19 o
  -1   5  14         17.49         16.95         8.32 o
   0   5  14         11.49         13.96         5.15 o
   1   5  14          3.59          9.61         3.59 o
   2   5  14         56.70         56.71         6.83 o
   3   5  14        271.34        263.72        13.69 o
   4   5  14          9.14          8.17         3.36 o
   5   5  14        151.12        192.28        24.83 o
   6   5  14        119.88        114.63        19.81 o
   7   5  14        129.00        152.66        23.77 o
  -1   6  14         21.65         12.94        10.83 o
   0   6  14         19.70         30.52         5.43 o
   1   6  14          0.24         -1.21         3.96 o
   2   6  14          5.23          4.60         3.08 o
   3   6  14         50.00         48.54         6.74 o
   4   6  14         40.94         31.22         5.50 o
   5   6  14         66.90         66.82        15.58 o
   6   6  14         53.47         30.90        10.83 o
   7   6  14         11.08         16.11         8.98 o
   0   7  14         12.30          5.57         7.40 o
   1   7  14          9.00          6.04         3.62 o
   2   7  14          0.49         -2.91         2.91 o
   3   7  14         77.55         66.99         7.71 o
   4   7  14         77.48         86.17        11.89 o
   5   7  14          7.84         14.53         8.45 o
   6   7  14          5.45         15.58         9.77 o
   7   7  14         22.44         21.92        10.56 o
   1   8  14         70.03         72.10        12.41 o
   2   8  14          0.26          1.06         3.70 o
   3   8  14          2.12          3.38         3.17 o
   4   8  14          1.24         -0.42         2.92 o
   5   8  14          2.08         27.73        11.62 o
   6   8  14        254.84        251.44        29.32 o
   4   9  14          9.71          9.80         5.28 o
   5   9  14          0.78          3.43         7.92 o
   0   0  15          4.63          6.41         4.19 o
   1   0  15         75.62         78.82         6.47 o
   2   0  15         26.46         22.17         5.12 o
   3   0  15          0.38         -2.75         2.75 o
   0   1  15          3.86          2.56         2.34 o
   1   1  15         31.51         29.44         5.82 o
   2   1  15         90.63        112.29        10.02 o
   3   1  15          8.48          5.01         3.49 o
   4   1  15         11.59          3.28         3.46 o
  -1   2  15          3.80          2.49         5.15 o
   0   2  15         52.46         57.56        16.38 o
   1   2  15          0.38         -1.46         3.70 o
   2   2  15        177.73        200.96        23.77 o
   3   2  15         35.58         33.24        11.49 o
   4   2  15          3.31          0.53         2.83 o
   5   2  15          3.39          1.32         7.13 o
   0   3  15         15.18         21.46         4.98 o
   1   3  15          4.61          3.39         2.87 o
   2   3  15          5.96          6.52         3.39 o
   3   3  15          2.32         -1.23         2.83 o
   4   3  15         11.63          8.24         3.91 o
   5   3  15         19.54         37.24        12.15 o
   0   4  15         58.78         56.98        12.55 o
   1   4  15         37.60         38.75         5.70 o
   2   4  15         10.74          7.55         6.34 o
   3   4  15         52.55         47.09         6.63 o
   4   4  15          6.35          1.77         3.09 o
   5   4  15         70.54         99.57        19.02 o
   6   4  15         71.83         50.45        14.79 o
   0   5  15         13.29         24.77         5.20 o
   1   5  15         70.23         80.04         7.74 o
   2   5  15         17.44         18.16         4.41 o
   3   5  15          0.00         -1.06         2.68 o
   4   5  15        138.85        157.54        11.87 o
   5   5  15         73.76         87.95        17.96 o
   6   5  15        105.60         93.76        18.49 o
   1   6  15          3.43          3.54         3.39 o
   2   6  15        124.76        111.19        11.89 o
   3   6  15          0.05          1.89         3.13 o
   4   6  15          2.95         -1.25         2.96 o
   5   6  15          0.58         -4.75         6.07 o
   6   6  15         26.90         32.22        12.94 o
   2   7  15         24.60         19.02         5.55 o
   3   7  15         28.93         22.27         5.55 o
   4   7  15         65.34         69.83        12.15 o
   5   7  15         16.76         24.56        10.56 o
                                                
